# Supplementary material for: Bubble-enhanced basanite–tephrite mixing in the early stages of the Cumbre Vieja 2021 eruption, La Palma, Canary Islands
Source: Sci Rep. 2023 Sep 8;13:14839. doi: 10.1038/s41598-023-41595-3 (PMC10491805; doi:10.1038/s41598-023-41595-3)
Supplement: Supplementary file 2 — Supplementary Information 2. [file 41598_2023_41595_MOESM2_ESM.xlsx]

## Sheet: SM2
	SM2. Sample information
	Sample ID	Emplacement date	Sampling date	Sample type	Lat. (º)	Long. (º)	UTM 28N X (m)	UTM 28N Y (m)	Alt (m)	Description
	LM-2309	2021-09-23	2021-09-23	Tephra	28.6086	-17.8866	217728	3168030	546	Las Manchas cemetery, fine pyroclasts coincident with explosive phase and shockwaves. 23/09/2021 22:45-23:15
	PAR-2309	2021-09-23	2021-09-23	Tephra	28.6185	-17.8836	218048	3169120	549	El Paraiso, lapilli. 23/09/2021
	LP2021-1	2021-09-23	2021-10-14	Lava, tephrite	28.609	-17.883	218050	3168090	583	South edge of early lava flow, 1.5 km ESE from Montaña de Todoque
	CV-2309	2021-09-23	2022-03-25	Lava, tephrite	28.6107	-17.8848	217909	3168258	573	Lava with pyroxene + amphibole from the first week, near front of lava flow.
	CV21P-B	26/09-10/10/2021	2022-03-25	Tephra	28.6022	-17.8696	219374	3167280	892	Lapilli level overlying Coladas de S. Juan, 15-20 cm below surface, fresh cut.
	LP2021-2	2021-10-13	2021-10-14	Lava, basanite	28.628	-17.907	215730	3170230	310	Basanitic lava flow, La Laguna, northern edge of lava flow
	CV-2110	2021-10-21	2022-03-24	Lava, basanite	28.6314	-17.9092	215578	3170611	328	La Laguna. Flow front in the corner of a parking lot, with olivine + small crystals.. La Laguna.
	CV-2311	2021-11-23	2022-03-24	Lava, basanite	28.6284	-17.9146	215042	3170291	292	Lava flow entering the mouth of Montaña de las Lagunas. Blocky flow.
	CV-2911	2021-11-29	2022-03-24	Lava, basanite	28.6229	-17.8763	218773	3169591	726	Basalt with olivine + pyroxene
	CV21P-A	1-2/12/2021	2022-03-24	Tephra	28.6121	-17.8635	219997	3168363	1055	Near eastern base of cone, pyroclastic material from 1-2 December. Fine ash to lapilli.
	CV21P-DB	1-2/12/2021	2022-03-24	Bomb	28.6121	-17.8635	219997	3168363	1055	Dense bomb with olivine and pyroxene
