# Supplementary material for: Bubble-enhanced basanite–tephrite mixing in the early stages of the Cumbre Vieja 2021 eruption, La Palma, Canary Islands
Source: Sci Rep. 2023 Sep 8;13:14839. doi: 10.1038/s41598-023-41595-3 (PMC10491805; doi:10.1038/s41598-023-41595-3)
Supplement: Supplementary file 3 — Supplementary Information 3. [file 41598_2023_41595_MOESM3_ESM.xlsx]

## Sheet: Contents
Contents
SM3.1 Groundmass glass spot analysis
SM3.2 Glass (beam profiles)
SM3.3 Pyroxene analysis
SM3.4 Kaersutite analysis
SM3.5 Olivine analysis
SM3.6 Glass standards
SM3.7 Mineral standards

## Sheet: SM3.1-Glass (spot)
SM3.1 Groundmass glass spot analysis
Data hignlighted in bold indicate analysis in filametary structures
Sample	Analysis #	Comment	Emplacement date	Beam diam.	SiO2	TiO2	Al2O3	FeO	MnO	MgO	CaO	Na2O	K2O	P2O5	Total
PAR-2309-1	6 / 1 .	PAR-2309-1_01	2021-09-23	5 µm	43.898	2.905	15.696	12.928	0.328	4.331	10.264	6.038	2.367	1.287	100.041
PAR-2309-1	7 / 1 .	PAR-2309-1_02	2021-09-23	5 µm	49.479	3.244	17.584	9.765	0.214	3.646	7.566	5.302	2.981	1.39	101.172
PAR-2309-1	8 / 1 .	PAR-2309-1_03	2021-09-23	5 µm	48.828	2.989	17.544	10.188	0.285	3.71	8.031	5.241	2.897	1.444	101.157
PAR-2309-1	9 / 1 .	PAR-2309-1_04	2021-09-23	5 µm	44.796	3.064	15.977	12.012	0.281	3.718	9.021	6.177	2.821	1.364	99.232
PAR-2309-1	10 / 1 .	PAR-2309-1_05	2021-09-23	5 µm	42.416	2.944	15.128	13.043	0.289	4.38	11.113	6.114	2.286	1.22	98.932
PAR-2309-1	11 / 1 .	PAR-2309-1_06	2021-09-23	5 µm	49.341	3.032	17.498	8.902	0.238	3.521	7.26	5.459	3.267	1.416	99.934
PAR-2309-1	12 / 1 .	PAR-2309-1_07	2021-09-23	5 µm	48.924	3.14	17.351	9.291	0.222	3.896	7.595	5.507	2.992	1.432	100.351
PAR-2309-1	13 / 1 .	PAR-2309-1_08	2021-09-23	5 µm	48.3	2.918	17.197	10.155	0.261	3.579	7.345	5.616	3.248	1.408	100.028
PAR-2309-1	13 / 2 .	PAR-2309-1_08	2021-09-23	5 µm	48.387	3.068	17.226	9.964	0.262	3.448	7.843	5.361	3.251	1.403	100.213
PAR-2309-1	13 / 3 .	PAR-2309-1_08	2021-09-23	5 µm	48.582	2.717	17.304	9.9	0.219	3.4	8.193	4.706	3.308	1.337	99.667
PAR-2309-1	13 / 4 .	PAR-2309-1_08	2021-09-23	5 µm	49.275	2.634	17.571	9.685	0.194	3.394	7.831	4.011	3.363	1.374	99.332
PAR-2309-1	13 / 5 .	PAR-2309-1_08	2021-09-23	5 µm	48.809	2.707	17.121	9.499	0.226	3.355	7.669	6.01	3.39	1.436	100.222
PAR-2309-1	13 / 6 .	PAR-2309-1_08	2021-09-23	5 µm	46.309	2.688	16.607	11.024	0.243	3.848	9.593	5.506	2.718	1.295	99.832
PAR-2309-1	13 / 7 .	PAR-2309-1_08	2021-09-23	5 µm	47.237	2.73	16.684	10.734	0.203	3.657	9.086	5.531	2.905	1.307	100.075
PAR-2309-1	13 / 8 .	PAR-2309-1_08	2021-09-23	5 µm	45.126	2.737	16.322	11.534	0.325	3.966	10.788	5.34	2.433	1.354	99.927
PAR-2309-1	15 / 1 .	PAR-2309-1_11	2021-09-23	5 µm	45.467	2.987	16.019	11.839	0.255	3.717	9.055	5.75	2.666	1.393	99.149
PAR-2309-1	16 / 1 .	PAR-2309-1_12	2021-09-23	5 µm	46.168	2.857	16.324	12.064	0.269	3.69	8.465	5.74	2.924	1.33	99.832
PAR-2309-1	17 / 1 .	PAR-2309-1_13	2021-09-23	5 µm	49.047	2.864	16.775	8.965	0.197	3.324	7.757	5.706	3.308	1.398	99.342
PAR-2309-1	18 / 1 .	PAR-2309-1_14	2021-09-23	5 µm	48.926	3.152	17.281	9.911	0.3	3.771	8.097	5.523	2.875	1.347	101.183
PAR-2309-1	19 / 1 .	PAR-2309-1_15	2021-09-23	5 µm	48.881	3.044	17.416	9.458	0.305	3.816	7.943	5.694	2.904	1.388	100.85
PAR-2309-1	20 / 1 .	PAR-2309-1_16	2021-09-23	5 µm	47.93	3.031	17.196	9.269	0.215	3.781	7.733	5.493	2.844	1.359	98.85
PAR-2309-1	22 / 1 .	PAR-2309-1_18	2021-09-23	5 µm	44.318	2.958	15.974	13.437	0.314	4.121	9.518	4.999	2.338	1.258	99.235
PAR-2309-1	25 / 1 .	PAR-2309-1_21	2021-09-23	5 µm	44.006	2.855	15.978	14.504	0.353	4.22	9.909	5.128	2.327	1.234	100.513
PAR-2309-1	26 / 1 .	PAR-2309-1_22	2021-09-23	5 µm	49.023	2.985	17.355	10.114	0.328	3.644	7.883	5.18	2.884	1.381	100.778
PAR-2309-1	27 / 1 .	PAR-2309-1_23	2021-09-23	5 µm	48.701	3.113	17.187	9.702	0.247	3.699	7.872	5.334	2.84	1.369	100.064
PAR-2309-1	28 / 1 .	PAR-2309-1_24	2021-09-23	5 µm	48.32	3.045	17.223	9.908	0.244	3.708	8.026	5.04	2.892	1.376	99.783
PAR-2309-1	29 / 1 .	PAR-2309-1_25	2021-09-23	5 µm	48.689	3.178	17.233	10.008	0.282	3.788	8.018	5.282	2.815	1.314	100.608
PAR-2309-1	30 / 1 .	PAR-2309-1_26	2021-09-23	5 µm	48.452	3.087	17.074	9.932	0.282	3.6	7.986	5.091	2.958	1.422	99.885
PAR-2309-1	33 / 1 .	PAR-2309-1_30	2021-09-23	5 µm	48.921	2.969	17.175	9.142	0.205	3.62	7.419	5.509	3.116	1.342	99.419
PAR-2309-1	34 / 1 .	PAR-2309-1_31	2021-09-23	5 µm	44.335	2.841	16.008	12.454	0.285	4.024	9.586	5.976	2.32	1.32	99.149
PAR-2309-1	35 / 1 .	PAR-2309-1_32	2021-09-23	5 µm	50.018	3.089	17.533	9.195	0.228	3.568	6.601	6.187	3.373	1.373	101.166
PAR-2309-1	36 / 1 .	PAR-2309-1_33	2021-09-23	5 µm	45.742	3.023	16.502	12.217	0.271	3.831	9.278	5.99	2.57	1.269	100.694
PAR-2309-1	37 / 1 .	PAR-2309-1_34	2021-09-23	5 µm	49.813	3.068	17.611	9.892	0.285	3.779	7.748	5.329	2.856	1.449	101.831
PAR-2309-1	38 / 1 .	PAR-2309-1_35	2021-09-23	5 µm	50.652	2.943	18.084	9.858	0.236	3.651	7.916	5.105	2.843	1.435	102.724
PAR-2309-1	39 / 1 .	PAR-2309-1_36	2021-09-23	5 µm	49.705	3.094	17.909	9.519	0.198	3.813	7.392	5.812	3.071	1.417	101.928
PAR-2309-1	22 / 1 .	PAR-2309-1_54	2021-09-23	5 µm	49.6621	3.147	17.621	8.894	0.213	3.66	7.198	5.412	3.187	1.455	100.449
PAR-2309-1	23 / 1 .	PAR-2309-1_55	2021-09-23	5 µm	49.5503	3.17	17.496	9.02	0.224	3.615	7.484	5.595	3.137	1.516	100.807
PAR-2309-1	24 / 1 .	PAR-2309-1_56	2021-09-23	5 µm	46.0134	2.962	16.776	10.669	0.231	3.651	9.506	5.598	2.53	1.311	99.2474
PAR-2309-1	25 / 1 .	PAR-2309-1_57	2021-09-23	5 µm	46.2796	3.175	16.67	11.715	0.293	3.755	8.94	5.605	2.593	1.376	100.402
PAR-2309-1	26 / 1 .	PAR-2309-1_58	2021-09-23	5 µm	48.4429	3.179	17.384	9.845	0.205	3.551	7.879	5.225	2.948	1.402	100.061
PAR-2309-1	27 / 1 .	PAR-2309-1_59	2021-09-23	5 µm	46.4202	2.596	16.845	11.834	0.171	3.627	8.801	5.861	2.771	1.307	100.233
PAR-2309-1	28 / 1 .	PAR-2309-1_60	2021-09-23	5 µm	44.9605	2.859	16.187	12.901	0.295	3.945	9.418	6.248	2.525	1.333	100.671
PAR-2309-1	29 / 1 .	PAR-2309-1_61	2021-09-23	5 µm	48.5201	3.005	17.411	10.219	0.175	3.831	8.035	5.145	2.749	1.418	100.508
PAR-2309-1	30 / 1 .	PAR-2309-1_62	2021-09-23	5 µm	49.3296	3.2	17.52	9.38	0.228	3.744	7.772	5.44	2.945	1.42	100.979
LM-2309	5 / 1 .	LM-2309_37	2021-09-23	5 µm	47.7927	3.344	16.82	10.381	0.227	3.405	8.053	5.542	3.11	1.625	100.3
LM-2309	6 / 1 .	LM-2309_38	2021-09-23	5 µm	47.7037	3.43	16.814	10.502	0.263	3.627	8.454	5.409	2.956	1.615	100.774
LM-2309	7 / 1 .	LM-2309_39	2021-09-23	5 µm	47.4493	3.22	16.511	10.54	0.262	4.036	8.597	5.431	2.878	1.518	100.442
LM-2309	8 / 1 .	LM-2309_40	2021-09-23	5 µm	47.0862	3.476	16.774	10.396	0.241	3.819	8.642	5.267	2.73	1.643	100.074
LM-2309	9 / 1 .	LM-2309_41	2021-09-23	5 µm	47.7413	3.466	16.82	10.552	0.223	3.557	8.17	5.289	2.958	1.563	100.339
LM-2309	10 / 1 .	LM-2309_42	2021-09-23	5 µm	47.4662	3.408	17.062	10.704	0.297	3.615	8.318	5.503	2.933	1.61	100.916
LM-2309	11 / 1 .	LM-2309_43	2021-09-23	5 µm	47.486	3.577	16.718	10.484	0.249	3.653	8.368	5.353	2.834	1.603	100.325
LM-2309	12 / 1 .	LM-2309_44	2021-09-23	5 µm	47.5057	3.462	16.646	10.762	0.251	3.526	8.471	5.362	2.976	1.568	100.53
LM-2309	13 / 1 .	LM-2309_45	2021-09-23	5 µm	47.7027	3.461	16.815	10.594	0.187	3.823	8.768	5.479	2.799	1.631	101.26
LM-2309	14 / 1 .	LM-2309_46	2021-09-23	5 µm	47.5631	3.478	16.74	10.528	0.235	3.769	8.58	5.475	2.843	1.56	100.771
LM-2309	15 / 1 .	LM-2309_47	2021-09-23	5 µm	48.1717	3.432	17.18	10.425	0.343	3.408	8.114	5.679	3.031	1.526	101.31
LM-2309	16 / 1 .	LM-2309_48	2021-09-23	5 µm	47.5641	3.36	16.922	10.408	0.229	3.748	8.318	5.417	2.894	1.578	100.438
LM-2309	17 / 1 .	LM-2309_49	2021-09-23	5 µm	47.8778	3.397	16.837	10.521	0.316	3.783	8.607	5.605	2.851	1.51	101.305
LM-2309	18 / 1 .	LM-2309_50	2021-09-23	5 µm	46.8585	3.246	16.021	9.399	0.191	3.841	7.373	6.161	2.526	1.579	97.1955
LM-2309	19 / 1 .	LM-2309_51	2021-09-23	5 µm	47.7185	3.308	16.874	9.724	0.24	3.76	8.254	5.611	2.786	1.527	99.8025
LM-2309	20 / 1 .	LM-2309_52	2021-09-23	5 µm	44.9902	3.181	16.209	12.568	0.302	3.873	9.26	6.177	2.64	1.468	100.668
CV21P-A2	33 / 1 .	CV21P-A2_Field A_63	1-2/12/2021	5 µm	45.6641	3.855	16.335	12.386	0.233	4.215	9.244	4.961	2.756	1.429	101.078
CV21P-A2	34 / 1 .	CV21P-A2_Field A_64	1-2/12/2021	5 µm	45.3593	3.848	15.915	12.227	0.244	4.279	9.176	5.068	2.724	1.468	100.308
CV21P-A2	35 / 1 .	CV21P-A2_Field A_65	1-2/12/2021	5 µm	46.2529	3.899	16.477	12.281	0.25	4.205	9.279	4.704	2.722	1.449	101.519
CV21P-A2	36 / 1 .	CV21P-A2_Field A_66	1-2/12/2021	5 µm	45.671	3.874	16.361	12.409	0.22	4.244	9.223	4.967	2.741	1.505	101.215
CV21P-A2	37 / 1 .	CV21P-A2_Field A_67	1-2/12/2021	5 µm	45.9016	3.88	16.566	12.218	0.236	4.194	9.435	5.035	2.751	1.409	101.626
CV21P-A2	38 / 1 .	CV21P-A2_Field A_68	1-2/12/2021	5 µm	45.7245	3.788	16.44	12.246	0.159	4.236	9.361	5.098	2.737	1.473	101.262
CV21P-A2	39 / 1 .	CV21P-A2_Field A_69	1-2/12/2021	5 µm	45.5602	3.863	16.26	12.288	0.261	4.344	9.275	5.062	2.72	1.478	101.111
CV21P-A2	40 / 1 .	CV21P-A2_Field A_69	1-2/12/2021	5 µm	45.9135	3.799	16.352	12.304	0.263	4.242	9.239	5.017	2.732	1.401	101.262
CV21P-A2	41 / 1 .	CV21P-A2_Field B_70	1-2/12/2021	5 µm	45.6869	3.852	16.13	12.13	0.208	4.313	9.222	5.04	2.773	1.388	100.743
CV21P-A2	42 / 1 .	CV21P-A2_Field B_71	1-2/12/2021	5 µm	45.4395	3.655	16.263	12.28	0.285	4.261	9.517	4.968	2.659	1.346	100.673
CV21P-A2	43 / 1 .	CV21P-A2_Field B_72	1-2/12/2021	5 µm	45.6869	3.798	16.319	12.363	0.18	4.272	9.314	5.004	2.762	1.399	101.098
CV21P-A2	44 / 1 .	CV21P-A2_Field B_73	1-2/12/2021	5 µm	45.8284	3.775	16.29	11.844	0.278	4.059	9.14	5.523	2.827	1.391	100.955
CV21P-A2	45 / 1 .	CV21P-A2_Field B_74	1-2/12/2021	5 µm	45.9263	3.895	16.296	12.138	0.258	4.073	8.659	5.434	2.875	1.42	100.974
CV21P-A2	46 / 1 .	CV21P-A2_Field B_75	1-2/12/2021	5 µm	45.7848	3.767	16.307	12.31	0.243	4.236	9.54	5.085	2.692	1.422	101.387
CV21P-A2	47 / 1 .	CV21P-A2_Field B_76	1-2/12/2021	5 µm	45.2881	3.943	15.973	12.431	0.275	4.235	9.428	5.169	2.648	1.382	100.772
CV21P-A2	48 / 1 .	CV21P-A2_Field B_77	1-2/12/2021	5 µm	45.5246	3.854	16.56	12.356	0.212	3.757	9.692	5.06	2.788	1.469	101.273
CV21P-A2	49 / 1 .	CV21P-A2_Field B_78	1-2/12/2021	5 µm	45.4444	3.98	16.231	12.311	0.262	4.11	9.685	4.918	2.701	1.47	101.112
CV21P-A2	50 / 1 .	CV21P-A2_Field B_79	1-2/12/2021	5 µm	44.7764	3.88	16.021	12.25	0.255	4.319	9.354	5.025	2.675	1.436	99.9914
CV21P-A2	51 / 1 .	CV21P-A2_Field B_80	1-2/12/2021	5 µm	45.8788	3.736	16.182	12.157	0.213	4.334	9.239	4.928	2.779	1.443	100.89
LM-2309	6 / 1 .	LM-2309_v01	2021-09-23	10 µm	47.9649	3.367	17.0843	10.336	0.2433	3.8986	8.6607	5.7075	2.7401	1.5059	101.865
LM-2309	7 / 1 .	LM-2309_v02	2021-09-23	10 µm	47.6095	3.3619	16.8807	10.4653	0.2031	3.8892	8.8289	5.6275	2.7264	1.4322	101.391
LM-2309	8 / 1 .	LM-2309_v03	2021-09-23	10 µm	48.1888	3.2303	16.8572	10.4869	0.2394	3.961	8.6693	5.6081	2.818	1.4258	101.825
LM-2309	9 / 1 .	LM-2309_v04	2021-09-23	10 µm	48.0606	3.4035	17.4736	10.4371	0.2697	3.7999	9.2451	5.5321	2.6896	1.3646	102.568
LM-2309	10 / 1 .	LM-2309_v05	2021-09-23	10 µm	48.2002	3.4503	17.1231	10.521	0.2471	3.9469	8.7754	5.596	2.7245	1.5232	102.416
LM-2309	11 / 1 .	LM-2309_v06	2021-09-23	10 µm	48.0383	3.3565	17.201	10.6414	0.2503	3.9766	8.7454	5.5131	2.7943	1.4543	102.289
LM-2309	12 / 1 .	LM-2309_v07	2021-09-23	10 µm	47.1748	3.4248	16.8662	10.1096	0.257	3.8237	8.7387	5.4144	2.8601	1.5501	100.55
LM-2309	13 / 1 .	LM-2309_v08	2021-09-23	10 µm	48.0732	3.4117	17.1605	10.6731	0.2307	3.9613	8.7373	5.4496	2.7213	1.5965	102.336
LM-2309	14 / 1 .	LM-2309_v09	2021-09-23	10 µm	47.9424	3.5182	16.999	9.8013	0.2497	4.2344	9.181	5.4323	2.5971	1.4278	101.713
LM-2309	15 / 1 .	LM-2309_v10	2021-09-23	10 µm	44.5643	3.087	15.8494	13.4924	0.2702	3.8367	9.7625	6.1288	2.5841	1.4252	101.201
LM-2309	16 / 1 .	LM-2309_v11	2021-09-23	10 µm	48.0221	3.4418	17.0415	9.8204	0.2329	3.8425	8.4266	5.9212	2.8353	1.6123	101.528
LM-2309	18 / 1 .	LM-2309_v13	2021-09-23	10 µm	48.2365	2.9884	18.1794	9.8756	0.2246	3.3714	8.8527	5.6844	2.6181	1.4463	101.77
LM-2309	19 / 1 .	LM-2309_v14	2021-09-23	10 µm	47.7545	3.238	16.9077	10.5291	0.2469	3.6077	8.5191	5.8002	2.971	1.5961	101.513
PAR-2309-1	27 / 1 .	PAR-2309-1_v16	2021-09-23	10 µm	48.3338	3.101	17.3068	9.9899	0.2552	3.9227	8.051	5.6915	2.8627	1.4017	101.257
PAR-2309-1	28 / 1 .	PAR-2309-1_v17	2021-09-23	10 µm	48.5392	2.9589	17.4775	9.3314	0.222	3.6677	7.6794	6.031	3.0257	1.3371	100.569
PAR-2309-1	29 / 1 .	PAR-2309-1_v18	2021-09-23	10 µm	48.5051	2.9122	18.097	9.7822	0.212	3.4497	8.528	5.698	2.6121	1.2474	101.356
PAR-2309-1	30 / 1 .	PAR-2309-1_v19	2021-09-23	10 µm	49.4791	3.1033	16.9783	10.0994	0.2376	4.3277	8.9041	5.4021	2.5427	1.4591	102.868
PAR-2309-1	31 / 1 .	PAR-2309-1_v20	2021-09-23	10 µm	50.1269	3.2203	17.9607	10.35	0.263	4.0516	7.9661	5.9977	2.8156	1.3619	104.453
PAR-2309-1	32 / 1 .	PAR-2309-1_v21	2021-09-23	10 µm	44.1293	4.8394	16.2811	15.3711	0.2867	4.0296	7.5507	5.2982	2.5189	1.271	101.896
PAR-2309-1	33 / 1 .	PAR-2309-1_v22	2021-09-23	10 µm	48.7444	3.0952	18.2225	9.6964	0.254	3.5192	8.1068	5.4428	2.6439	1.2868	101.344
PAR-2309-1	34 / 1 .	PAR-2309-1_v23	2021-09-23	10 µm	48.3858	2.9903	17.2845	10.1735	0.2644	3.7095	8.0264	5.6001	2.9543	1.4978	101.25
PAR-2309-1	35 / 1 .	PAR-2309-1_v24	2021-09-23	10 µm	49.0979	2.9468	17.5243	9.6063	0.2266	3.9928	8.8275	5.3513	2.6469	1.2432	101.792
PAR-2309-2	37 / 1 .	PAR-2309-2_v26	2021-09-23	10 µm	49.3527	3.0699	17.6245	8.8236	0.2252	3.539	6.9659	6.6846	3.4604	1.5766	101.623
PAR-2309-2	39 / 1 .	PAR-2309-2_v28	2021-09-23	10 µm	48.7739	3.2459	17.5157	10.1224	0.2437	3.7525	7.7004	5.6737	2.9246	1.3446	101.609
PAR-2309-2	42 / 1 .	PAR-2309-2_v31	2021-09-23	10 µm	48.3736	3.0952	17.3007	9.9255	0.2655	3.6884	7.853	5.8219	2.859	1.4425	100.997
CV21P-A1	45 / 1 .	CV21P-A1_v34	1-2/12/2021	10 µm	46.4309	3.824	16.0991	12.7316	0.2374	4.2447	9.4823	4.6203	2.7233	1.4061	102.144
CV21P-A1	46 / 1 .	CV21P-A1_v35	1-2/12/2021	10 µm	46.4452	3.9321	16.2307	12.5184	0.2429	4.3501	9.9596	4.6955	2.6233	1.2377	102.57
CV21P-A1	47 / 1 .	CV21P-A1_v36	1-2/12/2021	10 µm	46.325	3.8003	16.3417	12.6217	0.2454	4.2593	9.3185	4.766	2.7661	1.3899	102.178
CV21P-A1	48 / 1 .	CV21P-A1_v37	1-2/12/2021	10 µm	46.5323	4.0584	16.3347	12.5165	0.2411	4.2502	9.6031	4.7112	2.6495	1.5544	102.787
CV21P-A1	49 / 1 .	CV21P-A1_v38	1-2/12/2021	10 µm	46.68	3.9909	16.3058	12.3159	0.29	4.2385	9.6185	5.175	2.7167	1.3431	103.001
CV21P-A1	50 / 1 .	CV21P-A1_v39	1-2/12/2021	10 µm	47.0873	3.7725	16.7385	11.9262	0.2483	4.0685	9.1052	5.2868	2.8203	1.3662	102.748
CV21P-A1	53 / 1 .	CV21P-A1_v42	1-2/12/2021	10 µm	46.2721	3.8301	16.295	12.3673	0.2277	4.2567	9.9065	4.5754	2.5979	1.4892	102.154
CV21P-A1	54 / 1 .	CV21P-A1_v43	1-2/12/2021	10 µm	45.6305	3.6793	16.1692	12.4561	0.2515	4.1882	9.4595	4.4986	2.482	1.4047	100.535
CV21P-A1	55 / 1 .	CV21P-A1_v44	1-2/12/2021	10 µm	46.9542	3.8949	16.4211	12.2645	0.249	4.352	9.7613	4.6524	2.4598	1.4056	102.728
CV21P-A1	57 / 1 .	CV21P-A1_v46	1-2/12/2021	10 µm	45.646	3.5787	16.34	12.0881	0.2228	4.1847	9.8221	5.1173	2.365	1.388	101.056
CV21P-A1	58 / 1 .	CV21P-A1_v47	1-2/12/2021	10 µm	46.0597	3.7909	16.3457	11.9943	0.239	4.2343	9.4564	5.2195	2.362	1.334	101.337
CV21P-A1	59 / 1 .	CV21P-A1_v48	1-2/12/2021	10 µm	47.5084	3.5607	16.9837	10.9507	0.2119	4.0975	8.0697	5.7605	3.7041	1.4971	102.7
CV21P-A1	60 / 1 .	CV21P-A1_v49	1-2/12/2021	10 µm	48.0189	3.6635	17.0373	10.8528	0.2193	4.2011	8.5105	5.6425	3.4987	1.4283	103.424
CV21P-A1	61 / 1 .	CV21P-A1_v50	1-2/12/2021	10 µm	48.3575	3.7365	17.2069	10.2528	0.2173	3.91	8.2227	5.7655	3.6153	1.4851	103.114
CV21P-A1	62 / 1 .	CV21P-A1_v51	1-2/12/2021	10 µm	47.4736	3.6862	16.8941	10.9411	0.2604	4.1519	8.1954	5.9005	3.1586	1.4136	102.418
CV21P-B1	13 / 1 .	CV21P-B1_v60	26/09-10/10/2021	10 µm	46.852	3.717	16.467	11.525	0.22	4.153	9.239	5.33	2.566	1.204	101.548
CV21P-B1	14 / 1 .	CV21P-B1_v61	26/09-10/10/2021	10 µm	46.535	3.87	16.402	11.471	0.286	4.043	9.366	5.267	2.531	1.183	101.224
CV21P-B1	15 / 1 .	CV21P-B1_v62	26/09-10/10/2021	10 µm	46.476	3.699	16.959	11.341	0.24	4.107	9.189	5.481	2.598	1.293	101.682
CV21P-B1	16 / 1 .	CV21P-B1_v63	26/09-10/10/2021	10 µm	46.469	3.677	16.699	11.004	0.258	4.07	9.228	5.401	2.62	1.268	100.995
CV21P-B1	17 / 1 .	CV21P-B1_v64	26/09-10/10/2021	10 µm	46.577	3.704	16.581	11.6	0.195	4.023	9.374	5.319	2.534	1.261	101.46
CV21P-B1	18 / 1 .	CV21P-B1_v65	26/09-10/10/2021	10 µm	46.429	3.695	16.545	11.349	0.231	4.108	9.432	5.481	2.553	1.228	101.332
CV21P-B1	19 / 1 .	CV21P-B1_v66	26/09-10/10/2021	10 µm	47.377	3.705	16.827	11.344	0.254	4.021	9.346	5.461	2.611	1.197	102.416
CV21P-B1	20 / 1 .	CV21P-B1_v67	26/09-10/10/2021	10 µm	46.925	3.571	16.847	11.519	0.234	4.087	9.255	5.46	2.703	1.365	102.25
CV21P-B1	21 / 1 .	CV21P-B1_v68	26/09-10/10/2021	10 µm	47.029	3.672	16.737	11.373	0.255	4.108	9.081	5.406	2.651	1.165	101.753
CV21P-B1	22 / 1 .	CV21P-B1_v69	26/09-10/10/2021	10 µm	46.515	3.87	16.783	11.297	0.195	3.997	9.159	5.399	2.445	1.184	101.162
CV21P-B1	23 / 1 .	CV21P-B1_v70	26/09-10/10/2021	10 µm	46.863	3.644	16.768	11.265	0.233	4.11	9.226	5.364	2.566	1.229	101.557
CV21P-B1	24 / 1 .	CV21P-B1_v71	26/09-10/10/2021	10 µm	46.995	3.703	16.493	11.281	0.258	3.988	9.082	5.335	2.575	1.199	101.189

## Sheet: SM3.2-Glass (beam profiles)
SM3.2. EPMA beam profiles
All values given in wt%
Profile A									Profile B									Profile C
x (µm)	SiO2	TiO2	Al2O3	FeO	MgO	CaO	P2O5		x (µm)	SiO2	TiO2	Al2O3	FeO	MgO	CaO	P2O5		x (µm)	SiO2	TiO2	Al2O3	FeO	MgO	CaO	P2O5
0	48.3	2.918	17.197	10.155	3.579	7.345	1.408		0	47.5036	3.07922	17.568	9.37399	3.56311	7.71933	1.07883		0	49.1075	2.37547	18.4515	8.02349	3.22127	7.48906	1.3491
0.237	47.7832	3.06724	16.9965	10.8319	3.44231	7.36638	1.341		0.252	48.0658	2.91092	17.2949	9.21082	3.64186	7.88828	1.45231		0.252	48.7191	2.89073	18.4195	8.27126	3.35233	7.30622	1.13535
0.474	48.5159	3.05153	17.32	10.7981	3.47292	7.28727	1.55158		0.504	47.8673	3.02567	16.8793	9.44137	3.64865	7.90168	1.3844		0.504	48.7467	2.93433	18.5705	8.47997	3.60793	7.15699	1.27511
0.711	48.2205	2.87009	17.0181	10.5634	3.47632	7.95512	1.64729		0.757	47.8103	3.07157	17.5185	9.24423	3.62455	8.02303	1.28255		0.756	49.0401	2.92003	18.2105	8.76736	3.7359	6.95398	1.3491
0.948	47.9764	3.11437	17.3307	10.5435	3.63034	7.58164	1.48457		1.009	48.0206	3.07157	17.4691	9.4358	3.60079	7.5839	1.49475		1.007	49.4988	2.74066	17.6419	8.64905	3.53554	6.78526	1.3491
1.185	47.5676	3.05153	16.9618	10.6642	3.59974	7.84037	1.50372		1.261	47.3564	2.75715	17.4487	9.1039	3.55632	7.61742	1.40138		1.259	49.814	2.94862	17.6679	8.59827	3.5942	6.71736	1.20112
1.422	48.019	3.05153	17.336	10.8922	3.59294	7.28727	1.46543		1.513	47.8403	3.00272	17.2425	9.00255	3.64526	7.46926	1.28255		1.511	49.239	3.04152	17.7144	8.29972	3.32488	7.02859	1.29155
1.658	47.8684	2.99655	17.1355	11.0931	3.45591	7.47401	1.48457		1.766	47.5036	2.86502	17.4779	9.08664	3.49827	8.09075	1.42685		1.763	49.7284	2.9772	18.2887	8.71657	3.51118	6.56813	1.42309
1.895	47.4626	3.18506	17.0126	11.2469	3.52426	7.87601	1.60901		2.018	47.9604	2.86502	17.4342	9.41353	3.58381	7.38143	1.23162		2.015	49.5419	2.60416	17.8971	8.83488	3.31116	6.90692	1.16823
2.132	47.4059	2.84652	16.7937	10.9725	3.34303	7.51749	1.68558		2.27	47.6899	2.91092	17.7685	9.21639	3.73081	7.59061	1.30801		2.267	49.1014	2.80497	18.0652	8.58153	3.33174	7.04876	1.53818
2.369	47.4398	2.8151	16.759	10.999	3.37363	8.01286	1.53243		2.522	48.0295	3.3401	17.5534	9.13174	3.7376	7.36132	1.25708		2.519	49.4774	2.47552	17.4969	8.81256	3.32145	6.98826	1.27511
2.606	47.4173	3.02011	16.7882	10.5369	3.47292	7.85462	1.542		2.775	48.6821	2.826	17.3675	9.18799	3.53255	7.42166	1.35894		2.77	49.1441	2.6256	17.5314	9.23555	3.39727	7.41444	1.5053
2.843	47.0171	3.03582	16.8738	11.2874	3.63748	7.89739	1.57072		3.027	48.0836	2.69595	17.7974	9.0755	3.63508	7.32042	1.54568		3.022	48.2394	2.54699	17.0878	9.36502	3.63572	7.46217	1.3902
3.08	46.7733	3.02011	16.6413	11.2271	3.49366	7.71065	1.63772		3.279	48.7936	3.16414	17.5331	8.97972	3.79225	7.67843	1.29104		3.274	47.5458	2.57557	16.9574	9.77741	3.58048	8.09875	1.3491
3.317	47.1845	2.83081	16.5131	11.7773	3.37363	7.8475	1.58986		3.531	48.1919	3.09453	17.6289	8.87279	3.79904	7.38814	1.23162		3.526	47.0605	2.36833	16.8503	9.89571	3.45594	7.86818	1.25866
3.554	47.0399	2.79939	16.7989	11.9716	3.37703	7.56025	1.61858		3.783	47.8823	2.91092	17.7945	9.05879	3.80922	7.5839	1.35045		3.778	46.5966	2.55414	16.5923	10.5397	3.72561	8.23386	1.40664
3.791	46.4727	2.91015	16.0325	11.6427	3.65448	8.11336	1.76215		4.036	48.5168	3.03332	17.5068	9.05322	3.69991	7.74615	1.37592		4.03	45.703	2.22468	16.7256	11.2517	3.6738	8.8375	1.26688
4.028	45.9201	2.55512	16.6681	12.0724	3.42157	8.21386	1.52286		4.288	47.732	3.04097	17.995	9.22753	3.82314	7.79308	1.23162		4.282	44.5022	2.81212	16.3285	12.2763	3.90882	8.76961	1.25044
4.265	45.9654	2.89365	16.4143	11.7369	3.44911	8.09839	1.32185		4.54	48.556	2.97977	17.6841	8.83381	3.80244	7.64491	1.25708		4.533	44.1885	2.50411	15.9723	12.5877	4.09889	9.34636	1.25866
4.501	45.2262	2.70514	16.3181	12.0054	3.78811	8.17038	1.49415		4.792	48.4445	2.97212	17.719	8.86166	3.57329	7.59731	1.45231		4.785	44.0608	2.37547	15.7725	12.8706	3.98464	9.21058	1.11068
4.738	45.4044	2.83867	15.8271	12.441	3.36343	8.69497	1.80044		5.045	48.3544	2.99507	17.4081	9.28934	3.5665	7.44244	1.51173		5.037	43.948	2.50411	15.7696	13.0693	3.96749	9.84783	1.02025
4.975	45.4131	2.57946	15.7417	12.3475	3.50046	8.63724	1.43672		5.297	48.4958	3.01037	17.5563	9.04765	3.40933	7.75285	1.24011		5.289	43.9998	2.77639	15.9637	13.7267	3.94313	9.67843	1.28333
5.212	44.9514	2.57161	15.7656	12.6425	3.42837	8.9031	1.81001		5.549	48.249	2.94917	17.9138	9.21639	3.51185	7.41495	1.57114		5.541	42.9408	2.79068	15.9289	13.9878	4.15756	9.75977	1.18467
5.449	44.063	2.77583	15.9046	13.153	3.5586	8.51535	1.36014		5.801	47.8734	2.6577	17.2222	9.02482	3.41272	7.42836	1.2486		5.793	44.2128	2.48982	16.0071	13.9421	3.95033	9.29191	1.20934
5.686	44.5325	2.68158	15.5683	12.8978	3.74017	8.68071	1.58986		6.054	47.5606	2.88797	17.3704	9.40239	3.27965	7.33383	1.08732		6.045	44.3408	2.58987	16.2997	13.211	4.14727	9.47475	1.08602
5.923	44.012	2.76798	15.7204	14.0467	3.83945	8.7021	1.41757		6.306	47.3714	2.81835	17.4024	9.73986	3.55971	7.6315	1.37592		6.296	45.1603	2.70492	16.2997	12.6893	4.20936	9.8075	1.22578
6.16	44.2298	2.65016	15.4403	13.7172	3.87379	9.31293	1.53243		6.558	46.8005	3.14119	17.1147	9.86404	3.72402	7.8742	1.23162		6.548	44.9895	2.70492	16.2301	12.8595	4.06424	9.56281	1.17645
6.397	44.8014	2.92585	15.4936	14.719	3.90099	9.17608	1.51329		6.81	45.285	2.6883	17.3761	10.2416	3.88459	8.04985	1.20616		6.8	45.0261	2.57557	16.4938	13.0068	3.75992	9.28519	0.928994
6.634	45.297	3.15364	15.6108	14.3093	3.85645	9.48542	1.37928		7.062	45.9422	2.84207	16.9317	10.9633	3.81975	8.13768	1.23162		7.052	45.8491	2.40406	16.7718	11.8288	3.96062	9.10168	1.17645
6.871	46.3962	2.94942	16.166	14.7734	3.99348	9.33432	1.43672		7.315	45.5669	2.95682	16.6734	10.9578	3.90869	8.6043	1.12976		7.304	45.5747	2.40406	16.2329	11.2517	3.99871	8.98001	1.13535
7.108	46.7166	2.98084	16.361	14.6116	4.03462	9.07558	1.56115		7.567	45.0871	2.94917	16.7343	11.748	3.79565	8.54999	1.40987		7.556	45.5352	2.57557	16.3026	12.0776	3.80143	9.12252	1.25866
7.344	47.2952	2.79154	16.4437	14.2151	3.82925	9.44266	1.56115		7.819	44.6614	2.7801	16.5833	12.047	4.11034	8.92208	1.35045		7.808	45.6479	2.55414	16.4299	11.9872	3.67037	8.89128	1.17645
7.581	48.1494	3.06724	16.7561	13.0722	4.00402	9.12619	1.57072		8.071	44.8621	2.91857	16.4063	12.6913	4.19249	8.59089	1.40987		8.059	45.9681	2.41835	16.4561	11.6307	3.78428	8.95245	1.05313
7.818	47.7463	2.95727	16.5932	13.3274	3.95608	8.65149	1.60901		8.324	44.2299	2.84207	15.9535	12.7025	4.03158	9.07762	1.40987		8.311	45.087	2.49696	15.9694	11.8009	3.74619	9.39342	1.16823
8.055	48.4335	2.83081	17.0073	12.5557	3.73677	8.56525	1.75258		8.576	44.4218	2.84972	16.1306	12.6011	4.30214	9.03739	1.34196		8.563	44.4749	2.58272	16.0419	12.5537	3.82236	9.28519	1.52996
8.292	48.3	2.93371	16.9886	11.9113	3.40797	8.42198	1.45586		8.828	44.5626	3.09453	15.7067	12.9854	4.03871	9.10511	1.16372		8.815	45.0141	2.78354	16.0157	12.9839	3.86044	9.37997	1.02025
8.529	48.4308	2.76798	17.2425	11.2469	3.38757	7.56738	1.48457		9.08	43.7596	3.17179	16.2727	12.7704	4.09676	9.54491	1.35894		9.067	43.6742	2.68349	16.1344	13.3187	3.96749	9.62398	1.12712
8.766	49.6442	2.74441	16.9618	10.8253	3.37703	7.76125	1.65686		9.333	44.4785	3.07157	16.4729	12.6913	3.94264	9.16544	1.33348		9.319	44.1917	2.6256	16.181	13.0124	3.92254	9.80077	1.08602
9.003	48.743	2.87794	17.0662	10.1484	3.1754	7.92661	1.66644		9.585	44.1369	2.97977	16.2581	13.3418	4.12052	9.26065	1.47777		9.571	44.0362	2.60416	15.8333	14.0899	3.90539	10.0656	1.05313
9.24	48.7544	2.95727	17.2264	10.1079	3.31889	7.69639	1.69515		9.837	44.0021	2.96447	16.0116	13.0082	3.98032	8.75983	1.3165		9.822	43.0442	2.45409	15.5176	14.4527	4.21657	9.91572	1.25866
9.477	48.4251	3.20077	16.692	10.1683	3.24715	7.38064	1.51329		10.089	44.3858	2.7954	15.9504	12.957	4.09676	9.10511	1.26557		10.074	43.4551	2.50411	15.4279	14.124	4.19564	10.3164	1.09424
9.714	48.6521	3.18506	17.0288	9.84671	3.24034	7.81899	1.50372		10.341	43.9304	3.14119	16.3016	12.7197	4.10694	9.3887	1.36743		10.326	42.7554	2.55414	15.5872	14.0219	4.03679	10.1806	1.33265
9.951	47.6698	3.11437	16.9353	9.974	3.15806	7.92661	1.80044		10.594	44.011	2.88797	15.8723	12.8723	4.06247	9.30087	1.3844		10.578	42.5029	2.51126	15.3643	14.9013	4.20593	10.2216	1.08602
10.188	47.1929	3.23297	16.8391	10.2021	3.33963	8.09126	1.53243		10.846	44.0321	2.90327	16.1595	13.0193	4.02818	9.18623	1.36743		10.83	42.9683	2.45409	15.3063	14.9013	4.28896	9.6381	1.30799
10.424	45.9513	3.08295	16.3531	10.0343	3.47632	8.15612	1.62815		11.098	43.9304	2.97212	15.8171	12.4485	4.01461	9.00991	1.28255		11.082	42.5334	2.73351	15.3874	14.4415	4.20936	10.147	1.24222
10.661	45.753	2.94156	16.006	10.517	3.32569	7.83324	1.475		11.35	44.7213	2.7495	15.7794	12.5783	4.11713	9.27405	1.24011		11.334	42.7949	2.56128	15.2078	14.4588	4.22	9.93656	1.26688
10.898	44.4053	2.80725	15.9818	10.8989	3.25395	8.1996	1.408		11.603	44.9013	2.91857	15.991	12.8556	4.22678	9.4906	1.21464		11.585	43.1628	2.6256	15.2224	15.1284	4.18535	9.86867	1.12712
11.135	43.7944	2.94156	15.795	11.3477	3.62694	8.40773	1.408		11.855	44.1761	2.7342	15.8286	12.9625	3.99763	9.51072	1.15523		11.837	42.9865	2.6549	15.7436	14.8561	3.98807	10.0515	1.29977
11.372	43.7602	3.04367	15.547	12.5557	3.46271	8.66646	1.45586		12.107	44.128	3.05627	15.9678	13.2059	3.94603	9.63273	1.14674		12.089	43.8385	2.61131	15.5207	13.7719	4.04708	9.86867	1.25044
11.609	43.5342	2.71299	15.3202	13.7709	3.64768	8.88171	1.23571		12.359	43.9543	2.57354	15.8143	12.7364	3.99763	9.11851	1.29104		12.341	44.006	2.855	15.978	14.504	4.22	9.909	1.234
11.846	43.3983	2.95727	15.4561	14.8205	3.62354	9.94586	1.53243		12.612	43.7236	3.03332	16.0085	13.4153	4.07266	9.24657	1.22313		12.593	43.6832	2.7621	15.7639	14.2769	4.09546	9.99773	1.11068
12.083	43.9186	2.80725	15.3896	15.1632	3.93874	10.0606	1.61858		12.864	43.3912	3.07157	16.0056	14.1626	4.1582	9.69374	1.22313		12.845	44.0362	2.49696	15.845	14.2261	4.01243	9.65827	1.234
12.32	44.36	2.47657	15.5202	15.5942	3.89759	10.1326	1.408		13.116	43.3912	3.19474	15.1645	13.8229	4.1891	9.8828	1.09581		13.097	44.2889	2.5184	15.6537	13.7551	3.85324	10.6901	1.30799
12.557	45.2034	2.57946	15.6615	15.3184	3.83945	10.2837	1.36971		13.368	42.7625	3.04862	15.4776	14.6154	4.35679	9.61933	1.26557		13.348	43.8142	2.56843	15.3266	13.6982	3.86387	10.0656	1.10246
12.794	45.3648	2.75227	16.0512	14.9411	4.01422	9.7299	1.50372		13.62	43.0528	2.88797	15.3384	14.0039	4.1891	9.79498	1.20616		13.6	44.7092	2.59701	15.3788	13.5793	3.73247	10.0448	1.16001
13.031	46.3566	2.57161	16.4839	14.2151	3.76737	9.52177	1.52286		13.873	43.9693	2.66535	15.675	13.9644	4.22678	9.62603	1.05337		13.852	43.7532	2.60416	15.2918	13.908	3.9397	10.0045	1.29977
13.267	47.0936	2.51584	16.2569	13.4686	3.67488	9.47829	1.45586		14.125	43.3642	2.7801	15.4224	13.8341	4.2098	9.21305	1.09581		14.104	43.9175	2.66919	15.3557	14.8048	4.02615	10.3305	1.04491
13.504	46.677	2.8858	16.2648	13.0794	3.562	9.1547	1.29314		14.377	43.9212	2.84207	15.7039	13.7321	4.00103	9.73397	1.21464		14.356	43.1812	2.56843	14.9504	15.225	3.84294	10.3775	1.20112
13.741	47.3405	2.79939	16.5239	12.6425	3.5756	8.26375	1.38886		14.629	44.5687	3.14119	15.6982	13.4604	3.88798	9.36188	1.26557		14.608	42.0106	2.63989	14.8579	14.754	4.27181	10.7035	1.28333
13.978	47.5193	2.49228	16.9994	11.8039	3.48686	8.71635	1.53243		14.882	44.17	3.04097	16.4989	12.8216	3.86422	9.37529	1.43533		14.86	42.2566	3.12013	14.3372	15.4409	4.19907	10.4185	1.04491
14.215	47.0456	2.79939	17.0047	12.2872	3.52086	8.71635	1.55158		15.134	44.4125	3.00272	16.1334	13.1496	4.03871	9.22645	1.40987		15.111	41.3542	2.78354	14.3372	15.4638	4.5003	11.2339	1.19289
14.452	48.1665	2.50799	17.0394	11.3543	3.28149	7.98363	1.48457		15.386	44.8653	2.7648	16.3946	13.4548	3.98371	9.10511	1.40987		15.363	40.7075	2.61131	14.048	16.6698	4.20593	11.6278	1.29977
14.689	47.7805	2.54726	16.9059	11.1601	3.26755	7.747	1.475		15.638	45.312	2.7495	16.6211	12.6629	3.9905	8.78665	1.13825		15.615	40.2096	2.7621	13.9556	17.1536	4.49653	11.8389	1.19289
14.926	48.3681	2.71299	16.3155	11.1601	3.206	7.80402	1.57072		15.891	45.6211	2.99507	16.8853	12.8216	4.04889	8.95627	1.33348		15.867	40.0974	2.80497	13.8254	17.672	4.32704	11.5122	1.11068
15.163	48.4221	2.80725	16.7375	10.7716	3.25395	7.57451	1.68558		16.143	46.3863	2.94917	17.1058	12.2904	3.80922	8.73302	1.23162		16.119	40.1885	2.82641	13.6752	16.7836	4.46565	11.1519	1.02847
15.4	48.2403	3.02797	17.5126	10.6105	3.16146	7.88313	1.59943		16.395	46.4704	2.94917	17.3501	11.3186	3.77188	8.41523	1.26557		16.371	39.224	2.92003	13.8371	17.028	4.48281	11.5331	1.1189
15.637	48.0757	2.90151	16.9164	10.1888	3.15126	7.35213	1.61858		16.647	46.984	2.84972	17.292	11.1159	3.65884	8.16516	1.24011		16.623	39.1329	2.84071	13.5017	16.7663	4.52432	11.6823	1.30799
15.874	47.576	2.79154	16.9484	10.1351	3.1686	7.58876	1.36014		16.899	47.9543	2.83442	17.4516	10.5011	3.59739	8.42194	1.25708		16.874	38.9692	2.7621	14.1146	15.2819	4.27524	11.1385	1.15179
16.11	47.7919	3.24868	16.6894	10.4361	3.29169	7.02925	1.65686		17.152	48.6312	3.14884	17.4487	10.4276	3.65544	8.08404	1.30801		17.126	40.3068	2.45409	14.6957	14.4588	4.06767	10.5812	1.19289
16.347	47.2469	2.68158	16.9245	10.3088	2.98023	7.02212	1.68558		17.404	47.5548	3.04097	17.3615	9.66691	3.36825	7.93521	1.40138		17.378	41.1873	2.69063	14.8781	13.1429	3.8673	10.4864	1.18467
16.584	47.4341	3.23297	16.9111	10.5104	3.2026	7.33787	1.69515		17.656	48.4146	2.95682	17.8148	9.88075	3.51185	7.74615	1.63905		17.63	42.6429	2.66205	15.2746	11.0938	3.53554	9.08151	1.14357
16.821	48.0304	3.20077	17.3013	10.5031	3.28829	7.13687	1.38886		17.908	48.2461	3.01802	17.9778	9.31217	3.64526	7.43507	1.49475		17.882	44.3622	2.855	15.978	10.3081	3.32145	9.06807	1.21756
17.058	47.5109	2.93371	16.7136	10.7848	3.13766	7.38064	1.62815		18.161	47.5698	2.98742	17.5563	9.67804	3.52203	7.08443	1.68998		18.134	44.9014	2.76924	16.5575	9.69817	3.08678	8.0853	1.27511
17.295	47.6896	2.91015	16.9353	10.5906	3.14786	7.68214	1.65686		18.413	48.219	2.99507	17.5331	9.35171	3.56311	7.50948	1.53719		18.386	46.3189	2.49696	16.7227	9.26959	3.14201	8.3152	1.20112
17.532	47.7832	3.05938	16.9406	10.9592	3.15466	6.97935	1.48457		18.665	48.6041	3.24064	17.5969	8.92904	3.58721	7.81386	1.63056		18.638	46.4683	2.45409	16.6648	8.57595	3.30052	7.90918	1.06958
17.769	47.4854	3.0044	16.8604	10.3625	3.30529	7.18677	1.68558		18.917	48.9529	3.07157	17.8497	9.27264	3.60758	7.35461	1.44382		18.889	47.3473	2.3033	17.1721	8.12505	2.97973	7.95624	1.20934
18.006	47.7889	3.12222	16.847	10.5369	3.1652	7.27301	1.76215		19.17	48.168	2.88797	17.3907	9.50931	3.5906	7.46926	1.27406		19.141	47.6557	2.56843	17.5548	8.42918	3.04183	7.35327	1.22578
18.243	47.7832	3.12222	17.3147	10.4228	3.30529	7.45263	1.58986		19.422	47.143	2.96447	17.5157	9.4642	3.60758	7.71933	1.3165		19.393	48.1108	2.7478	17.8534	7.91077	3.22127	7.83457	1.25044
18.48	48.1722	2.98869	17.0714	10.088	3.40457	7.30936	1.68558		19.674	48.6582	3.22534	17.2889	9.6502	3.84012	7.5839	1.57963		19.645	48.5847	2.77639	17.9319	8.45709	3.31459	6.99498	1.22578
18.717	47.4512	3.16149	17.3762	9.974	3.41137	7.40202	1.82916		19.926	48.0836	2.7954	17.6058	9.38513	3.64865	7.48267	1.35045		19.897	48.771	2.84785	18.4717	8.71099	3.15917	7.74651	1.21756
18.954	47.6243	3.30366	16.8284	11.0593	3.14446	7.22312	1.82916		20.178	48.2311	2.92622	17.5563	9.30104	3.76475	7.37473	1.33348		20.149	48.3369	2.84785	18.1729	8.45709	3.2868	7.401	1.30799
19.19	47.9707	3.35865	16.8712	10.5568	3.1958	7.72561	1.61858		20.431	47.9906	2.84207	17.7888	9.20525	3.67242	7.63821	1.51173		20.401	49.6578	2.88359	17.5868	8.93086	3.36296	7.25849	1.32443
19.427	47.6866	2.94156	17.0207	10.2485	3.05912	7.546	1.73344		20.683	48.6312	3.16414	17.7307	9.52602	3.51185	7.86749	1.40138		20.652	48.5173	2.855	17.9319	8.64347	3.40756	6.73081	1.18467
19.664	47.6158	3.54009	16.831	10.4361	3.32943	7.76838	1.57072		20.935	48.1139	3.01802	17.228	9.88075	3.62116	7.6248	1.22313		20.904	49.3061	2.81927	17.7635	8.82372	3.48373	7.08304	1.51352
19.901	47.4938	3.03582	16.9618	10.6841	3.16146	7.15113	1.408		21.187	48.1378	3.08687	17.693	9.69475	3.95656	7.90839	1.40138		21.156	49.0188	2.99864	17.5055	9.02684	3.37669	7.29277	1.17645
20.138	47.7322	2.94156	17.0073	9.98063	3.1686	7.29439	1.62815		21.44	48.0626	2.6883	17.3472	9.44694	3.76475	7.75285	1.3844		21.408	48.7894	2.59701	18.0044	8.85776	3.49059	6.99498	1.29977
20.375	47.4938	3.19291	16.9726	10.6642	3.13086	6.83538	1.60901		21.692	47.8161	2.77245	18.2656	9.74543	3.76849	7.22589	1.28255		21.66	49.71	2.76924	17.9291	8.9928	3.56676	6.83903	1.45597
20.612	47.3972	3.03582	17.2905	10.7981	3.34643	7.39489	1.67601		21.944	48.0597	3.07922	17.687	9.94312	3.89138	7.90839	1.36743		21.912	48.7894	2.9915	17.7926	8.95374	3.57362	7.24504	1.16001
20.849	46.8129	3.02797	17.058	10.7179	3.09992	7.02212	1.58029		22.196	47.753	3.00272	17.1525	9.52602	3.61437	7.69184	1.36743		22.164	48.8843	2.74066	17.2937	9.20709	3.35953	7.08976	1.49708
21.086	46.8612	3.07509	16.9164	10.9254	3.1686	7.41699	1.77173		22.448	48.1438	2.93387	17.4751	10.1909	3.72402	7.54368	1.18918		22.415	49.7466	2.79068	17.7955	9.39906	3.44908	7.01515	1.43131
21.323	47.0909	3.1772	16.5719	10.6304	3.25055	7.20174	1.58029		22.701	47.6689	3.05627	17.135	9.93143	3.81975	7.53697	1.48626		22.667	49.8538	2.9772	17.7056	9.24671	3.5942	7.04876	1.30799
21.56	46.7025	2.93371	16.9805	11.1263	3.14106	7.13687	1.38886		22.953	47.8371	3.06392	17.9049	10.2021	3.90869	7.51619	1.23162		22.919	49.4745	2.79783	17.6476	8.88566	3.33517	6.97415	1.3491
21.797	47.0795	2.86223	16.6789	10.8452	3.26415	7.2445	1.65686		23.205	47.9543	3.08687	17.0944	9.8078	3.81635	8.00962	1.39289		23.171	48.9177	3.02008	17.6388	9.51736	3.46658	6.91365	1.34088
22.033	46.1835	2.95727	16.7188	10.6642	3.11726	7.29439	1.8483		23.457	47.723	3.40972	17.3266	9.71201	3.58721	7.49607	1.26557		23.423	49.6611	3.0844	17.8015	9.13399	3.64258	7.37411	1.53818
22.27	46.5324	3.07509	16.8977	10.3154	3.07952	7.33074	1.43672		23.71	47.3264	2.65005	17.0624	9.76269	3.67242	7.86749	1.49475		23.675	49.3032	2.89788	17.6593	9.17919	3.52524	7.59728	1.30799
22.507	46.4472	3.09866	16.4679	10.1683	3.28149	7.00786	1.55158		23.962	47.149	3.09453	17.4662	10.0612	3.81262	7.55038	1.48626		23.927	50.3895	2.58987	17.7173	9.32037	3.55612	7.29277	1.20934
22.744	46.881	3.02797	17.0528	10.5236	2.98703	7.38777	1.58986											24.178	49.9302	2.89073	17.7056	8.95374	3.53211	7.44133	1.16001
22.981	47.1392	3.24083	17.0662	10.2823	3.25735	6.87885	1.57072											24.43	49.5908	2.64775	18.0393	8.98722	3.60107	7.17715	1.36554
23.218	46.4586	3.02011	16.7136	10.9592	3.26415	7.57451	1.65686											24.682	49.3521	3.04152	17.4561	9.42752	3.46658	7.02859	1.42309
23.455	47.0654	2.99655	16.5478	10.4361	3.22674	7.58876	1.75258											24.934	49.0311	2.81212	17.81	9.16189	3.50432	7.17715	1.34088

## Sheet: SM3.3-Pyroxenes
SM3.3 Pyroxene analysis
						Oxides (wt. %)												Atom units												Clinopyroxene components
Sample	#	Sample type	Zone	Emplacement date	Comment	SiO2	TiO2	Al2O3	FeO	MnO	MgO	CaO	Na2O	K2O	Cr2O3	TOTAL		Si	Ti	Al	Fe3+	Cr3+	Fe2+	Mn	Mg	Ca	Na	K		En	Wo	Fs	Jd	CaTs	CaTi	CrCaTs	EnFs	Sum	DiHd (P2003)	Mg#
LM-2309	7 / 1 .	Tephra	core	23/09/2021	LM-2309_CPx_core_m01	46.539	2.661	6.831	7.405	0.176	13.106	22.711	0.607	0.012	0.027	100.075		1.72336	0.0741313	0.298125	0.150244	0.000790492	0.0790819	0.00552024	0.723503	0.901094	0.0435805	0.000566888		38.9097	48.4604	12.6299	0.0435805	0.0520385	0.0752338	0.000395246	0.0501605	0.994835	0.773426	75.9321
LM-2309	8 / 1 .	Tephra	rim	23/09/2021	LM-2309_CPx_rim_m02	47.78	2.806	5.639	7.88	0.246	13.556	22.488	0.41	0.014	0	100.819		1.76225	0.0778587	0.24512	0.104631	0	0.138431	0.007685	0.745358	0.888684	0.0293191	0.000658729		39.546	47.1503	13.3037	0.0293191	0.0559144	0.0519862	0	0.0346027	0.952606	0.780783	75.409
LM-2309	9 / 1 .	Tephra	core	23/09/2021	LM-2309_CPx_core_m03	46.567	2.595	7.314	7.349	0.123	13.067	22.206	0.649	0.005	0.062	99.937		1.72509	0.0723215	0.319332	0.130881	0.00181593	0.0968012	0.00385944	0.721639	0.881409	0.0466146	0.000236298		39.3351	48.0439	12.6209	0.0466146	0.0701284	0.0662305	0.000907964	0.0541888	0.982213	0.744143	76.0163
LM-2309	10 / 1 .	Tephra	mantle	23/09/2021	LM-2309_CPx_mantle_m04	49.154	1.795	4.63	6.681	0.168	14.737	22.765	0.427	0.007	0.043	100.407		1.80509	0.0495909	0.20039	0.119721	0.00124848	0.0854661	0.0052256	0.806791	0.895742	0.0304028	0.000327941		42.1753	46.8253	10.9994	0.0304028	0.0246728	0.060321	0.000624242	0.0581942	0.984339	0.810124	79.7241
LM-2309	11 / 1 .	Tephra	rim	23/09/2021	LM-2309_CPx_rim_m05	45.468	3.132	7.892	7.426	0.139	12.873	22.746	0.534	0.017	0.08	100.307		1.68188	0.0871582	0.344058	0.154621	0.00233966	0.0751065	0.00435502	0.709872	0.901507	0.0382979	0.000802223		38.4658	48.8499	12.6842	0.0382979	0.0748008	0.0780793	0.00116983	0.0585183	0.998323	0.747457	75.5505
LM-2309	12 / 1 .	Tephra	rim	23/09/2021	LM-2309_CPx_rim_m06	44.67	3.414	8.504	7.641	0.176	12.458	22.334	0.608	0.017	0.041	99.863		1.6616	0.0955367	0.37281	0.156372	0.00120578	0.0813279	0.00554509	0.690826	0.890124	0.0438488	0.000806706		37.8702	48.7954	13.3344	0.0438488	0.0860953	0.0783854	0.000602889	0.0610789	0.995051	0.72504	74.4003
LM-2309	5 / 1 .	Tephra	rim	23/09/2021	LM-2309_CPx_rim_m49_line	40.897	5.511	11.121	8.669	0.184	10.708	22.582	0.618	0.031	0.017	100.338		1.52935	0.15504	0.490133	0.186869	0.000502618	0.0842457	0.005828	0.596946	0.904799	0.0448073	0.00147888		33.561	50.8689	15.5701	0.0448073	0.129717	0.0929464	0.000251309	0.0509649	1.00057	0.681885	68.7678
LM-2309	5 / 4 .	Tephra	core	23/09/2021	LM-2309_CPx_core_m49_line	46.549	2.214	6.998	10.521	0.319	10.425	22.502	1.012	0.012	0.021	100.573		1.73728	0.0621634	0.307815	0.166471	0.00061966	0.161916	0.0100841	0.580026	0.89982	0.0732294	0.000571345		31.899	49.4864	18.6145	0.0732294	0.0340331	0.0832595	0.00030983	-0.0178606	0.955189	0.782218	63.8505
LM-2309	5 / 5 .	Tephra	core	23/09/2021	LM-2309_CPx_core_m49_line	46.134	2.403	7.316	10.763	0.316	10.259	22.489	1.068	0.02	0.005	100.773		1.71944	0.067378	0.321363	0.182971	0.000147337	0.15251	0.00997563	0.57001	0.898072	0.0771761	0.000950941		31.4308	49.5204	19.0488	0.0771761	0.0310094	0.0910839	7.36684e-05	-0.0114617	0.963787	0.775905	62.9504
LM-2309	5 / 6 .	Tephra	core	23/09/2021	LM-2309_CPx_core_m49_line	46.153	2.397	7.285	10.599	0.321	10.508	22.557	1.03	0.016	0.009	100.875		1.71674	0.0670763	0.319366	0.187782	0.00026468	0.141932	0.0101134	0.582686	0.899	0.0742823	0.000759242		31.9891	49.3545	18.6563	0.0742823	0.028898	0.0936438	0.00013234	-0.00292855	0.970353	0.776326	63.863
LM-2309	5 / 10 .	Tephra	rim	23/09/2021	LM-2309_CPx_rim_m49_line	40.269	6.147	11.692	9.084	0.122	10.34	22.035	0.881	0.137	0.011	100.718		1.50132	0.17241	0.513744	0.208663	0.000324242	0.0745734	0.00385256	0.574691	0.880219	0.063683	0.00651599		32.9903	50.5292	16.4804	0.063683	0.123795	0.101236	0.000162121	0.0641642	1.00807	0.655026	66.986
PAR-2309-1	17 / 1 .	Tephra	core	23/09/2021	PAR-2309-1_CPx_core_m11	49.442	1.905	4.6	6.966	0.179	14.483	22.411	0.449	0.027	0.146	100.608		1.81609	0.0526422	0.199138	0.092395	0.00424003	0.121595	0.00556905	0.793069	0.882017	0.0319766	0.00126521		41.8584	46.5532	11.5884	0.0319766	0.0358958	0.0476849	0.00212001	0.0445738	0.958568	0.796317	78.751
PAR-2309-1	18 / 1 .	Tephra	mantle	23/09/2021	PAR-2309-1_CPx_mantle_m12_next to MI	45.774	3.152	8.038	7.451	0.184	12.748	22.274	0.577	0.021	0.163	100.382		1.69298	0.0877033	0.350377	0.125857	0.00476644	0.104613	0.00576417	0.702887	0.882684	0.0413764	0.000990852		38.5819	48.451	12.9671	0.0413764	0.0896838	0.0648165	0.00238322	0.0514722	0.975532	0.7258	75.3074
PAR-2309-1	19 / 1 .	Tephra	rim	23/09/2021	PAR-2309-1_CPx_rim_m12	45.411	3.139	7.963	7.928	0.197	12.521	22.155	0.604	0.036	0.003	99.957		1.68849	0.0878061	0.348954	0.143622	8.81925e-05	0.102907	0.00620424	0.694043	0.882638	0.0435429	0.00170764		37.938	48.247	13.815	0.0435429	0.0817041	0.0710014	4.40963e-05	0.0538886	0.980069	0.729888	73.7894
PAR-2309-1	22 / 1 .	Tephra	core	23/09/2021	PAR-2309-1_CPx_core_m15	46.387	1.281	6.256	13.5	0.75	8.403	21.319	1.556	0.024	0	99.476		1.76601	0.0366896	0.280704	0.229912	0	0.199921	0.0241849	0.476917	0.869638	0.114855	0.00116564		26.487	48.2979	25.2152	0.0834066	0	0.0986488	0	-0.03208	0.920964	0.770989	52.5963
PAR-2309-1	23 / 1 .	Tephra	core	23/09/2021	PAR-2309-1_CPx_core_m16	47.168	1.329	5.863	13.134	0.791	8.767	21.224	1.555	0.005	0	99.836		1.78729	0.0378851	0.261831	0.202306	0	0.213904	0.0253869	0.495232	0.861685	0.114241	0.000241698		27.5356	47.9109	24.5534	0.0870041	0	0.0874136	0	-0.0383666	0.910322	0.774271	54.335
PAR-2309-1	24 / 1 .	Tephra	mantle	23/09/2021	PAR-2309-1_CPx_mantle_m17	49.025	1.796	4.853	7.306	0.164	14.218	22.42	0.553	0.029	0.024	100.388		1.8042	0.0497245	0.210491	0.121777	0.000698317	0.103085	0.00511208	0.78004	0.884051	0.0394582	0.00136151		41.1834	46.6748	12.1418	0.0394582	0.0249592	0.060557	0.000349159	0.0518158	0.975325	0.798186	77.6235
PAR-2309-1	25 / 1 .	Tephra	mantle	23/09/2021	PAR-2309-1_CPx_mantle_m18	46.87	2.643	6.51	8.146	0.229	12.95	22.514	0.654	0.022	0.041	100.579		1.73121	0.0734428	0.283394	0.153972	0.00119733	0.0976609	0.00716435	0.713076	0.891009	0.0468357	0.00103665		38.2781	47.8296	13.8923	0.0468357	0.0412127	0.0770665	0.000598664	0.0474586	0.985303	0.772131	73.9162
PAR-2309-1	26 / 1 .	Tephra	mantle	23/09/2021	PAR-2309-1_CPx_mantle_m19	48.884	1.892	4.914	7.393	0.162	14.041	22.675	0.571	0.029	0	100.561		1.79737	0.0523345	0.212941	0.129718	0	0.0976134	0.00504512	0.769625	0.893289	0.0407053	0.00136027		40.6072	47.132	12.2607	0.0407053	0.0219392	0.0641789	0	0.0460863	0.98008	0.80717	77.1975
PAR-2309-1	27 / 1 .	Tephra	mantle	23/09/2021	PAR-2309-1_CPx_mantle_m20	48.888	2.153	4.503	7.496	0.239	14.303	22.216	0.475	0.059	0.017	100.349		1.80362	0.0597564	0.195794	0.113707	0.000495868	0.117574	0.00746839	0.786649	0.878179	0.0339767	0.00277684		41.3248	46.1331	12.5422	0.0339767	0.0251957	0.0557131	0.000247934	0.0516669	0.963823	0.797022	77.2792
PAR-2309-1	30 / 1 .	Tephra	rim	23/09/2021	PAR-2309-1_CPx_rim_m23	47.517	2.781	4.956	7.483	0.177	13.55	22.347	0.58	0.059	0.011	99.461		1.77285	0.0780586	0.217926	0.124697	0.000324481	0.108792	0.00559348	0.753655	0.893339	0.0419561	0.00280822		39.9589	47.3649	12.6762	0.0419561	0.0268781	0.0611069	0.000162241	0.0365807	0.971876	0.805192	76.347
PAR-2309-1	31 / 1 .	Tephra	mantle	23/09/2021	PAR-2309-1_CPx_mantle_m24	49.12	1.973	4.286	7.014	0.237	14.56	22.733	0.476	0.015	0	100.414		1.80709	0.0546066	0.185835	0.125429	0	0.090373	0.00738509	0.798534	0.896091	0.0339526	0.000703994		41.6378	46.7247	11.6376	0.0339526	0.0135789	0.0623625	0	0.0519066	0.98195	0.82015	78.7248
PAR-2309-1	32 / 1 .	Tephra	core	23/09/2021	PAR-2309-1_CPx_core_sector_m25	46.151	2.889	5.987	9.221	0.229	13.122	21.621	0.524	0.008	0.037	99.789		1.72415	0.0811969	0.263608	0.162934	0.00109287	0.125164	0.0072463	0.730812	0.865455	0.0379551	0.000381278		38.6343	45.7523	15.6134	0.0379551	0.0310035	0.081823	0.000546437	0.0708319	0.974242	0.752082	71.7248
PAR-2309-1	33 / 1 .	Tephra	core	23/09/2021	PAR-2309-1_Krs_core_m26	48.129	2.006	5.193	6.865	0.153	13.873	22.696	0.524	0.015	0.019	99.473		1.78788	0.0560607	0.227354	0.122666	0.00055803	0.0906086	0.00481402	0.768266	0.903345	0.0377404	0.00071085		40.6554	47.8036	11.5409	0.0377404	0.0335504	0.0612567	0.000279015	0.0413363	0.982422	0.808259	78.2714
PAR-2309-1	34 / 1 .	Tephra	core	23/09/2021	PAR-2309-1_Krs_core_m27	48.737	1.91	4.565	6.902	0.178	14.561	22.765	0.536	0.038	0.02	100.212		1.79379	0.0528863	0.19802	0.148078	0.000581992	0.0643713	0.00554905	0.798941	0.897748	0.0382492	0.00178424		41.727	46.8874	11.3856	0.0382492	0.00644719	0.0734381	0.000290996	0.0647237	1.00072	0.817572	78.9943
PAR-2309-2	39 / 1 .	Tephra	core	23/09/2021	PAR-2309-2_CPx_core_m32	45.413	3.023	7.564	7.595	0.135	12.755	22.698	0.636	0.05	0.003	99.872		1.68662	0.0844639	0.331087	0.174829	8.8091e-05	0.0610734	0.00424674	0.706199	0.903229	0.0457971	0.00236899		38.1817	48.8343	12.984	0.0457971	0.0563711	0.0862741	4.40455e-05	0.0602443	1.00927	0.76054	74.96
PAR-2309-2	40 / 1 .	Tephra	rim	23/09/2021	PAR-2309-2_CPx_rim_m33	47.857	2.302	4.742	8.041	0.203	14.559	21.846	0.46	0.071	0.014	100.095		1.76955	0.0640353	0.206649	0.1621	0.000409279	0.0865546	0.00635769	0.802527	0.865492	0.0329776	0.00334913		41.7324	45.0067	13.2609	0.0329776	0.0072559	0.0795798	0.000204639	0.0930871	0.991557	0.778452	76.3453
PAR-2309-2	41 / 33 .	Tephra	core	23/09/2021	PAR-2309-2_CPx_rim34_line_core	44.977	3.204	8.35	7.904	0.164	12.047	22.387	0.728	0.019	0.016	99.796		1.67556	0.0897964	0.366615	0.155688	0.000471263	0.0905664	0.00517487	0.66905	0.893592	0.0525829	0.000902982		36.8811	49.2589	13.86	0.0525829	0.0793878	0.0776283	0.000235631	0.0441993	0.990374	0.73634	73.0959
PAR-2309-2	41 / 59 .	Tephra	core	23/09/2021	PAR-2309-2_CPx_m34_line_core	46.991	2.612	5.729	8.422	0.212	13.449	22.442	0.509	0.011	0.012	100.389		1.73982	0.0727545	0.24999	0.161565	0.000351273	0.0992142	0.00664832	0.742319	0.890278	0.0365386	0.000519564		39.0689	46.8561	14.075	0.0365386	0.0260274	0.0806985	0.000175637	0.0602541	0.98707	0.783376	74.0026
PAR-2309-2	41 / 60 .	Tephra	rim	23/09/2021	PAR-2309-2_CPx_rim_m34_line	46.951	2.469	5.418	7.615	0.194	13.581	23.014	0.509	0.032	0	99.783		1.74443	0.0690124	0.237248	0.174046	0	0.0625722	0.00610516	0.752232	0.916169	0.0366667	0.00151676		39.3607	47.9387	12.7005	0.0366667	0.0140264	0.0862644	0	0.0551998	1.00804	0.815878	76.0714
PAR-2309-2	42 / 1 .	Tephra	rim	23/09/2021	PAR-2309-2_CPx_rim_m35_next to inclusion	47.443	2.228	6.113	7.439	0.115	13.705	22.46	0.567	0.009	0.063	100.142		1.7523	0.0619081	0.2661	0.144677	0.00183971	0.0851063	0.00359765	0.754615	0.888832	0.0406035	0.000424067		40.2069	47.3582	12.4349	0.0406035	0.0397019	0.0730464	0.000919856	0.0620643	0.991499	0.775163	76.6575
CV-2309-A	13 / 1 .	Lava	core	23/09/2021	CV-2309-A_CPx-01_core_07	47.402	2.374	6.504	7.363	0.136	13.323	22.538	0.656	0	0.031	100.327		1.74862	0.0658836	0.282771	0.13423	0.000904139	0.092925	0.00424937	0.732677	0.890818	0.0469189	0		39.4995	48.0251	12.4753	0.0469189	0.0503589	0.0675672	0.000452069	0.0472334	0.98497	0.77244	76.3339
CV-2309-A	14 / 1 .	Lava	mantle	23/09/2021	CV-2309-A_CPx-01_mantle_08	49.028	1.975	4.843	6.923	0.177	14.306	23.086	0.521	0.006	0.012	100.877		1.79506	0.0543999	0.208979	0.129026	0.000347367	0.0829548	0.005489	0.780841	0.905642	0.0369842	0.000280247		41.0116	47.5664	11.422	0.0369842	0.0214509	0.0645466	0.000173684	0.0451982	0.987824	0.819471	78.6487
CV-2309-A	15 / 1 .	Lava		23/09/2021	CV-2309-A_CPx-01_narrow_zone_09	48.375	2.415	5.029	7.834	0.215	13.883	22.879	0.511	0.001	0	101.142		1.77434	0.0666391	0.217396	0.137039	0	0.103268	0.00667943	0.759118	0.899138	0.0363396	4.6792e-05		39.8436	47.1928	12.9635	0.0363396	0.0220321	0.0684961	0	0.0437736	0.979251	0.808609	75.9554
CV-2309-A	16 / 1 .	Lava		23/09/2021	CV-2309-A_CPx-01_10	47.762	2.495	5.516	7.528	0.207	13.673	23.087	0.477	0.003	0	100.748		1.75822	0.0690969	0.239315	0.140232	0	0.0915289	0.00645428	0.750353	0.910611	0.0340451	0.000140886		39.5094	47.9476	12.543	0.0340451	0.0325898	0.0700453	0	0.0413045	0.985961	0.807976	76.4019
CV-2309-A	17 / 1 .	Lava	rim	23/09/2021	CV-2309-A_CPx-01_rim_11	44.253	4.376	8.254	8.163	0.243	11.92	22.302	0.718	0.018	0.007	100.254		1.64828	0.12262	0.362333	0.148362	0.000206139	0.105915	0.00766622	0.661875	0.890034	0.051851	0.000855298		36.49	49.0687	14.4413	0.051851	0.0813845	0.0738565	0.00010307	0.0377734	0.979659	0.73469	72.2451
CV-2309-A	18 / 1 .	Lava	rim	23/09/2021	CV-2309-A_CPx-01_rim_12	44.164	4.292	7.35	7.912	0.188	11.832	23.365	0.69	0.026	0.01	99.829		1.65279	0.120838	0.324183	0.179579	0.000295884	0.0680508	0.00595926	0.660111	0.936889	0.0500659	0.0012413		35.6703	50.6265	13.7032	0.0500659	0.0477418	0.0893168	0.000147942	0.0200039	1.00696	0.799682	72.7202
CV-2309-A	19 / 1 .	Lava		23/09/2021	CV-2309-A_CPx-01_hourglass_zone_13	44.974	3.325	8.741	7.806	0.145	12.25	22.811	0.655	0.008	0.052	100.767		1.65875	0.092259	0.379959	0.163716	0.00151634	0.0770626	0.00452975	0.673546	0.901444	0.0468388	0.000376415		37.002	49.5218	13.4763	0.0468388	0.0841321	0.0824278	0.000758172	0.0515677	0.99985	0.734126	73.666
CV-2309-A	20 / 1 .	Lava		23/09/2021	CV-2309-A_Unk_13	49.024	2.156	4.706	6.525	0.229	13.789	23.286	0.965	0.001	0.019	100.7		1.79515	0.0593933	0.203095	0.15583	0.000550071	0.0439906	0.00710253	0.752723	0.913609	0.0685115	4.67141e-05		40.1826	48.7712	11.0462	0.0576363	0	0.0727291	0.000275036	0.0339738	1.00522	0.840605	79.0224
CV-2309-A	22 / 1 .	Lava		23/09/2021	CV-2309-A_Unk_15	46.802	2.815	6.893	6.562	0.178	13.153	23.32	0.781	0.006	0.412	100.922		1.71555	0.0776272	0.297784	0.159712	0.0119401	0.0414483	0.00552643	0.718743	0.915885	0.0555052	0.000280573		39.0342	49.7408	11.225	0.0555052	0.0354535	0.0856859	0.00597007	0.04484	1.01623	0.788776	78.1324
CV-2309-A	24 / 1 .	Lava	core	23/09/2021	CV-2309-A_CPx-02_core_17	47.018	2.396	7.075	7.46	0.167	12.935	22.87	0.689	0.007	0.008	100.625		1.73055	0.0663443	0.306903	0.148575	0.0002328	0.0810542	0.00520622	0.709736	0.901903	0.0491681	0.000328681		38.4374	48.8446	12.718	0.0491681	0.0546279	0.0742395	0.0001164	0.0426957	0.993767	0.772919	75.5549
CV-2309-A	25 / 1 .	Lava	core	23/09/2021	CV-2309-A_CPx-02_core_18	47.976	2.174	6.205	7.145	0.157	13.795	22.755	0.645	0	0	100.852		1.75689	0.059893	0.267803	0.144436	0	0.0743859	0.00486973	0.753098	0.892833	0.0457956	0		40.2808	47.7547	11.9645	0.0457956	0.0387861	0.0722178	0	0.0578524	0.996481	0.781829	77.4856
CV-2309-A	26 / 1 .	Lava	rim	23/09/2021	CV-2309-A_CPx-02_rim_19	43.616	4.185	9.118	8.265	0.133	11.674	22.796	0.634	0.008	0	100.429		1.62137	0.117038	0.399475	0.169786	0	0.0871629	0.00418768	0.646943	0.907964	0.0456951	0.000379387		35.6238	49.9968	14.3794	0.0456951	0.0921868	0.0847034	0	0.0428279	0.996487	0.731074	71.573
CV-2309-A	27 / 1 .	Lava	rim	23/09/2021	CV-2309-A_CPx-02_rim_20	44.97	3.414	8.222	7.938	0.131	12.396	22.737	0.667	0.012	0.041	100.528		1.66309	0.0949844	0.358364	0.172689	0.00119881	0.0728222	0.00410345	0.683414	0.900947	0.0478258	0.000566147		37.2641	49.1253	13.6106	0.0478258	0.0686082	0.0866608	0.000599404	0.0555125	1.00428	0.745078	73.5704
CV-2309-A	28 / 1 .	Lava	core	23/09/2021	CV-2309-A_Am-02_core_21	48.295	1.973	5.659	6.477	0.158	13.446	23.205	0.613	0.004	0.995	100.825		1.77412	0.0545262	0.245005	0.11265	0.0288987	0.0863358	0.00491614	0.736351	0.913349	0.0436602	0.000187455		39.7254	49.2743	11.0003	0.0436602	0.0299917	0.0706808	0.0144493	0.0253872	0.982396	0.798227	78.7257
CV-2309-A	32 / 1 .	Lava	core	23/09/2021	CV-2309-A_CPx-03_core_22	47.03	1.731	6.167	11.92	0.522	9.857	22.626	1.1	0.002	0	100.955		1.75675	0.048644	0.271496	0.197474	0	0.174901	0.0165155	0.548897	0.90556	0.0796659	9.53063e-05		29.7772	49.1259	21.097	0.0768919	0	0.0973022	0	-0.0309435	0.951508	0.808258	59.5804
CV-2309-A	33 / 1 .	Lava	core	23/09/2021	CV-2309-A_CPx-03_core_23	47.307	1.591	6.015	11.478	0.507	9.99	22.773	1.089	0.009	0.001	100.76		1.76785	0.0447288	0.264918	0.189223	2.95457e-05	0.169497	0.0160478	0.55654	0.911832	0.0789029	0.000429061		30.1952	49.4717	20.3331	0.0774987	0	0.0937095	1.47729e-05	-0.0361724	0.953158	0.818108	60.8068
CV-2309-A	34 / 1 .	Lava	rim	23/09/2021	CV-2309-A_CPx-03_rim_24	48.865	2.142	4.516	7.414	0.243	14.216	22.902	0.456	0.006	0.008	100.768		1.79594	0.0592257	0.195615	0.126599	0.000232465	0.101285	0.0075646	0.7789	0.901864	0.032494	0.00028132		40.6479	47.0649	12.2872	0.032494	0.0182854	0.0632752	0.000116232	0.042656	0.977014	0.820187	77.3651
CV-2309-A	35 / 1 .	Lava	rim	23/09/2021	CV-2309-A_CPx-03_rim_25	41.86	5.003	10.374	8.921	0.153	10.924	22.604	0.609	0.022	0.006	100.476		1.56254	0.140495	0.456388	0.182478	0.000177075	0.0960153	0.00483739	0.607891	0.90405	0.0440753	0.00104764		33.8607	50.3573	15.7821	0.0440753	0.115353	0.0908038	8.85377e-05	0.0462818	0.994407	0.697805	68.581
CV-2309-A	36 / 1 .	Lava	rim	23/09/2021	CV-2309-A_CPx-03_rim_26	43.73	4.19	8.838	8.307	0.192	11.545	22.862	0.593	0.034	0	100.291		1.63008	0.1175	0.388273	0.161049	0	0.0979155	0.00606199	0.641554	0.913096	0.0428575	0.00161683		35.2565	50.179	14.5645	0.0428575	0.0929914	0.0797163	0	0.0311072	0.987061	0.740389	71.2427
CV-2309-A	37 / 1 .	Lava	core	23/09/2021	CV-2309-A_CPx-04_core_27	44.205	3.5	9.741	7.903	0.149	11.956	22.44	0.648	0	0.327	100.869		1.63064	0.0971295	0.423491	0.157783	0.00953691	0.086024	0.00465541	0.65748	0.886917	0.0463453	0		36.6721	49.4694	13.8584	0.0463453	0.104913	0.08366	0.00476845	0.0608439	0.994106	0.693576	72.949
CV-2309-A	38 / 1 .	Lava	mantle	23/09/2021	CV-2309-A_CPx-04_mantle_28	48.981	1.868	5.381	6.875	0.17	14.336	22.247	0.578	0.005	0.157	100.598		1.79613	0.0515327	0.232556	0.1089	0.0045518	0.101939	0.00528013	0.783697	0.874088	0.0410943	0.000233903		41.8216	46.6453	11.5331	0.0410943	0.0391219	0.0566089	0.0022759	0.0582579	0.97344	0.776081	78.8003
CV-2309-A	39 / 1 .	Lava	rim	23/09/2021	CV-2309-A_CPx-04_rim_29	49.278	2.156	4.453	7.328	0.184	14.289	23.002	0.447	0	0	101.137		1.80429	0.059388	0.192159	0.112221	0	0.112171	0.00570633	0.779948	0.902386	0.0317325	0		40.783	47.1853	12.0317	0.0317325	0.0241028	0.0561103	0	0.0349975	0.969116	0.822173	77.6578
CV-2309-A	40 / 1 .	Lava	rim	23/09/2021	CV-2309-A_CPx-04_rim_30	48.171	2.908	4.769	8.231	0.242	13.609	22.637	0.456	0.047	0.005	101.075		1.77493	0.0806098	0.207099	0.116454	0.00014566	0.137186	0.00755262	0.747538	0.893695	0.0325766	0.00220928		39.2939	46.9766	13.7294	0.0325766	0.0300661	0.0571952	7.283e-05	0.0288156	0.955087	0.806361	74.6659
CV-2309-A	41 / 1 .	Lava	rim	23/09/2021	CV-2309-A_CPx-04_rim_31	44.933	3.416	8.506	7.955	0.174	12.072	22.821	0.656	0.004	0.038	100.575		1.6629	0.0951078	0.371006	0.159121	0.00111188	0.0870912	0.00545427	0.666026	0.90492	0.0470706	0.00018885		36.5424	49.6496	13.808	0.0470706	0.0819458	0.0800221	0.000555941	0.0413757	0.993366	0.742396	73.0101
CV-2309-A	42 / 1 .	Lava	rim	23/09/2021	CV-2309-A_CPx-04_rim_32	41.956	5.219	10.506	8.71	0.24	10.867	22.241	0.632	0.031	0	100.402		1.56776	0.146713	0.462676	0.155651	0	0.116539	0.00759594	0.605348	0.890457	0.0457874	0.00147776		34.0928	50.1499	15.7573	0.0457874	0.131358	0.0770864	0	0.0394927	0.975737	0.682013	68.9826
CV-2309-C	47 / 1 .	Lava	core	23/09/2021	CV-2309-C_CPx-05_core_37	48.118	1.837	6.505	6.289	0.116	14.095	22.946	0.557	0	0.86	101.323		1.75162	0.0503081	0.279084	0.131622	0.0247517	0.0598401	0.00357665	0.764906	0.89498	0.0393126	0		41.2365	48.2489	10.5146	0.0393126	0.0416988	0.0781867	0.0123758	0.0669045	1.0012	0.762719	79.9803
CV-2309-C	48 / 1 .	Lava	rim	23/09/2021	CV-2309-C_CPx-05_rim_38	43.195	4.686	9.628	8.588	0.219	11.169	22.835	0.642	0.026	0.017	101.005		1.60213	0.130757	0.420878	0.160244	0.000498526	0.10615	0.00688011	0.617575	0.907486	0.0461683	0.00123025		34.3415	50.4625	15.196	0.0461683	0.107598	0.0797562	0.000249263	0.0289685	0.982623	0.719882	69.8638
CV-2309-C	49 / 1 .	Lava	core	23/09/2021	CV-2309-C_CPx-05_core_39	50.208	1.484	4.852	5.941	0.135	15.27	22.637	0.504	0.009	0.586	101.626		1.8159	0.0403785	0.206821	0.0996187	0.0167568	0.080081	0.00413561	0.823321	0.877228	0.0353423	0.000415258		43.6918	46.5525	9.75572	0.0353423	0.0277593	0.0579801	0.0083784	0.0699149	0.982485	0.78311	82.0841
CV-2309-C	50 / 1 .	Lava	rim	23/09/2021	CV-2309-C_CPx-05_rim_40	45.046	3.516	8.53	7.944	0.17	12.144	23.115	0.63	0.001	0.013	101.109		1.65861	0.0973943	0.370162	0.162475	0.000378447	0.0821472	0.00530179	0.666592	0.911918	0.0449752	4.69726e-05		36.457	49.8743	13.6687	0.0449752	0.0811902	0.0814031	0.000189223	0.0399658	0.996859	0.749135	73.1543
CV-2309-C	51 / 1 .	Lava	core	23/09/2021	CV-2309-C_CPx-05_core_41	50.142	1.442	4.87	6.04	0.142	14.982	22.813	0.542	0	0.57	101.543		1.81645	0.0392993	0.207925	0.102314	0.0163257	0.0806762	0.00435709	0.809101	0.88548	0.0380685	0		42.9932	47.0517	9.95506	0.0380685	0.0256083	0.0593198	0.00816284	0.059513	0.983062	0.792389	81.5551
CV-2309-C	52 / 1 .	Lava	rim	23/09/2021	CV-2309-C_CPx-05_rim_42	43.863	3.873	9.469	8.105	0.17	11.786	22.453	0.697	0.006	0.129	100.551		1.62535	0.107967	0.413529	0.166424	0.0037793	0.0847463	0.00533559	0.651065	0.891448	0.0500754	0.000283632		36.19	49.5519	14.2581	0.0500754	0.096767	0.08496	0.00188965	0.0548293	0.996352	0.707831	72.1613
CV-2309-C	53 / 1 .	Lava	rim	23/09/2021	CV-2309-C_CPx-05_rim_43	42.243	4.906	10.324	8.598	0.22	10.91	22.644	0.577	0.024	0	100.446		1.57691	0.137777	0.454208	0.159327	0	0.109095	0.00695601	0.607138	0.905688	0.0417611	0.00114293		33.9524	50.648	15.3997	0.0417611	0.127131	0.0790919	0	0.0334995	0.980949	0.699465	69.3428
CV-2309-C	60 / 1 .	Lava	core	23/09/2021	CV-2309-C_Cpx-06_hrgl_core_50	44.826	3.231	8.619	7.962	0.135	12.334	22.524	0.722	0.003	0.01	100.366		1.65838	0.0899265	0.375807	0.17922	0.000292501	0.0671252	0.00423032	0.68025	0.892839	0.0517887	0.00014159		37.3012	48.9585	13.7402	0.0517887	0.0723239	0.0896855	0.000146251	0.064393	1.00902	0.730684	73.4139
CV-2309-C	61 / 1 .	Lava	rim	23/09/2021	CV-2309-C_Cpx-06_hrgl_rim_51	44.487	3.52	8.441	7.894	0.153	12.465	22.746	0.679	0.003	0.033	100.421		1.64591	0.0979746	0.368063	0.192043	0.000965299	0.0522094	0.00479459	0.687507	0.901681	0.0487066	0.000141596		37.4004	49.0515	13.5482	0.0487066	0.0632448	0.0964335	0.000482649	0.0690149	1.0194	0.74152	73.7859
CV-2309-C	62 / 1 .	Lava	mantle	23/09/2021	CV-2309-C_Cpx-06_mantle_52	47.858	2.179	6.437	7.115	0.143	13.656	22.628	0.632	0	0.004	100.652		1.75647	0.0601646	0.278436	0.133145	0.00011607	0.0852438	0.00444538	0.747173	0.88983	0.0449726	0		40.1741	47.8445	11.9814	0.0449726	0.0501011	0.0666305	5.80351e-05	0.0536386	0.988442	0.773041	77.3822
CV-2309-C	63 / 1 .	Lava	rim	23/09/2021	CV-2309-C_Cpx-06_rim_53	47.403	2.353	6.861	7.507	0.131	13.292	22.833	0.676	0.008	0.01	101.074		1.73547	0.0648081	0.296041	0.15148	0.000289457	0.0783705	0.00406226	0.725456	0.895668	0.0479845	0.000373643		39.1074	48.283	12.6096	0.0479845	0.0483307	0.0756978	0.000144728	0.0527204	0.996373	0.771495	75.9396
CV-2309-C	64 / 1 .	Lava	rim	23/09/2021	CV-2309-C_Cpx-06_rim_54	48.815	2.211	4.975	7.438	0.211	14.092	22.847	0.464	0.007	0.018	101.078		1.78889	0.0609561	0.214872	0.118201	0.000521528	0.109758	0.00654938	0.769865	0.897087	0.0329681	0.000327255		40.4881	47.1789	12.333	0.0329681	0.0317544	0.0591974	0.000260764	0.0410956	0.971151	0.805875	77.1544
CV-2309-C	68 / 1 .	Lava	core	23/09/2021	CV-2309-C_Cpx-07_core_58	44.782	3.077	8.517	11.141	0.375	9.411	22.517	1.344	0.089	0.012	101.265		1.66392	0.0860109	0.372967	0.227857	0.00035252	0.118339	0.0118018	0.521286	0.896425	0.0968217	0.00421867		29.3565	50.4827	20.1608	0.0968217	0.0260775	0.111995	0.00017626	-0.0045168	0.98873	0.758176	60.0918
CV-2309-C	69 / 1 .	Lava	rim	23/09/2021	CV-2309-C_Cpx-07_rim_59	49.452	2.015	4.469	7.211	0.223	14.467	22.927	0.478	0.006	0.008	101.256		1.80601	0.0553617	0.192354	0.11879	0.000230994	0.101452	0.00689808	0.787637	0.897136	0.0338461	0.00027954		41.1963	46.9235	11.8803	0.0338461	0.0198832	0.0593709	0.000115497	0.0443305	0.975313	0.817767	78.1479
CV-2309-C	70 / 1 .	Lava	rim	23/09/2021	CV-2309-C_Cpx-07_rim_60	49.369	1.968	4.472	7.036	0.217	14.353	23.026	0.494	0.006	0	100.941		1.80802	0.0542215	0.193022	0.117844	0	0.0976543	0.00673125	0.783616	0.90353	0.0350769	0.000280322		41.0404	47.3207	11.6389	0.0350769	0.0201906	0.0587819	0	0.0384514	0.977058	0.824557	78.4311
CV-2309-C	71 / 1 .	Lava	core	23/09/2021	CV-2309-C_Cpx-07_core_61_line	42.521	3.574	10.194	11.446	0.366	8.787	22.554	1.008	0.005	0.013	100.468		1.5994	0.101136	0.45191	0.220388	0.000386607	0.139672	0.0116606	0.492725	0.908972	0.0735119	0.000239927		27.7839	51.2554	20.9607	0.0735119	0.0789319	0.110267	0.000193304	-0.00323352	0.979251	0.71958	57.7783
CV-2309-C	71 / 2 .	Lava	core	23/09/2021	CV-2309-C_Cpx-07_core_61_line	42.611	3.515	10.008	11.463	0.329	8.855	22.516	1.002	0.006	0	100.305		1.60506	0.0996073	0.444294	0.219842	0	0.141264	0.0104967	0.497242	0.908729	0.0731781	0.000288321		27.9731	51.1218	20.9051	0.0731781	0.0757813	0.109777	0	-0.00304289	0.978864	0.72317	57.9301
CV-2309-C	71 / 44 .	Lava	rim	23/09/2021	CV-2309-C_Cpx-07_rim_61_line	48.078	2.688	5.227	7.9	0.245	13.924	22.679	0.472	0.015	0.011	101.239		1.76312	0.0741585	0.225914	0.133477	0.000318934	0.108811	0.00761004	0.761219	0.891113	0.0335599	0.00070175		40.0172	46.8457	13.1371	0.0335599	0.0296299	0.0665469	0.000159467	0.0499593	0.974632	0.794777	75.8559
CV-2309-C	71 / 45 .	Lava	rim	23/09/2021	CV-2309-C_Cpx-07_rim_61_line	47.99	2.875	5.09	8.169	0.277	13.512	22.665	0.518	0.021	0.004	101.121		1.76628	0.0796056	0.220791	0.125271	0.000116397	0.126176	0.00863525	0.741377	0.893797	0.0369643	0.000986017		39.1175	47.1597	13.7228	0.0369643	0.0297129	0.0622005	5.81986e-05	0.0324114	0.963172	0.801825	74.6736
CV-2309-C	72 / 1 .	Lava	core	23/09/2021	CV-2309-C_Cpx-07_core_62	43.512	3.107	9.454	11.588	0.378	9.065	22.866	0.931	0.011	0	100.912		1.62912	0.0875148	0.41717	0.217675	0	0.14517	0.0119873	0.505966	0.917292	0.067583	0.000525403		28.1391	51.0148	20.8461	0.067583	0.0662192	0.108575	0	-0.0094285	0.975446	0.742498	58.2367
CV-2309-C	73 / 1 .	Lava	core	23/09/2021	CV-2309-C_Cpx-08_core_63	47.943	2.268	6.456	7.037	0.191	13.813	22.581	0.585	0.004	0.08	100.958		1.75464	0.0624458	0.278472	0.126736	0.00231487	0.0886511	0.00592083	0.753637	0.885484	0.041511	0.000186758		40.5088	47.5957	11.8955	0.041511	0.0540486	0.0644319	0.00115744	0.0572633	0.984258	0.765846	77.7728
CV-2309-C	74 / 1 .	Lava	core	23/09/2021	CV-2309-C_Cpx-08_core_64	46.511	2.522	7.871	7.207	0.104	12.987	22.401	0.607	0	0.227	100.437		1.71439	0.0699353	0.341932	0.126176	0.00661537	0.0959896	0.00324694	0.713632	0.8847	0.0433798	0		39.13	48.5101	12.3599	0.0433798	0.0828801	0.0663959	0.00330769	0.0538458	0.981926	0.732117	76.2592
CV-2309-C	75 / 1 .	Lava	rim	23/09/2021	CV-2309-C_Cpx-08_rim_65	49.23	1.87	5.052	6.77	0.2	14.466	22.768	0.521	0.014	0.076	100.967		1.79884	0.0514045	0.217561	0.117321	0.00219558	0.0895598	0.00618982	0.787991	0.891377	0.03691	0.000652599		41.6389	47.102	11.259	0.03691	0.0308935	0.0594318	0.00109779	0.0526792	0.980966	0.799954	79.2053
CV-2309-C	76 / 1 .	Lava	rim	23/09/2021	CV-2309-C_Cpx-08_rim_66	48.93	1.899	4.625	6.77	0.188	14.548	22.491	0.473	0.006	0.068	99.998		1.80562	0.0527197	0.201149	0.114312	0.00198396	0.0946212	0.00587618	0.800323	0.889271	0.033842	0.000282461		42.0249	46.6955	11.2796	0.033842	0.0256465	0.0580069	0.000991982	0.0550049	0.978118	0.804625	79.2983
CV-2309-C	83 / 1 .	Lava	core	23/09/2021	CV-2309-C_CPx-09_core_73	44.408	3.415	8.942	10.236	0.327	10.116	22.82	1.015	0.008	0.001	101.288		1.64682	0.0952737	0.390818	0.198319	2.93197e-05	0.119138	0.0102712	0.559249	0.906724	0.0729786	0.00037847		31.1785	50.5505	18.271	0.0729786	0.059935	0.0989848	1.46598e-05	0.00488892	0.984591	0.747789	63.7898
CV-2309-C	84 / 1 .	Lava	rim	23/09/2021	CV-2309-C_CPx-09_rim_74	48.976	1.973	4.957	7.004	0.173	14.353	23.487	0.533	0	0.02	101.476		1.78227	0.0540151	0.212601	0.151854	0.000575433	0.0613063	0.0053324	0.778654	0.915783	0.0376065	0		40.7048	47.8733	11.4219	0.0376065	0.0112826	0.0762145	0.000287717	0.0512545	1.00464	0.827998	78.5081
CV-2309-C	85 / 1 .	Lava	rim	23/09/2021	CV-2309-C_CPx-09_rim_75	47.114	2.699	5.787	8.651	0.213	13.383	22.564	0.535	0.006	0.021	100.973		1.73582	0.074809	0.251282	0.165352	0.000611712	0.101204	0.00664691	0.735052	0.890726	0.0382166	0.000282008		38.7077	46.9055	14.3868	0.0382166	0.0236919	0.082841	0.000305856	0.0582586	0.987201	0.783887	73.3872
CV-2309-C	86 / 1 .	Lava	rim	23/09/2021	CV-2309-C_CPx-09_rim_76	48.399	2.441	4.918	7.826	0.245	14.172	22.752	0.41	0.002	0.007	101.172		1.77461	0.0673336	0.212525	0.132622	0.000202927	0.107358	0.00760885	0.774656	0.893842	0.0291471	9.3552e-05		40.4291	46.6493	12.9216	0.0291471	0.0253231	0.0663659	0.000101463	0.0526135	0.975602	0.802051	76.3482
CV-2309-C	87 / 1 .	Lava	core	23/09/2021	CV-2309-C_CPx-09_core_77	45.27	2.82	7.996	9.934	0.328	10.572	22.964	0.943	0	0.013	100.84		1.68282	0.078863	0.350312	0.193902	0.000382071	0.114928	0.0103273	0.585862	0.914638	0.0679647	0		32.1963	50.2643	17.5394	0.0679647	0.0440314	0.0971423	0.000191036	0.00324575	0.985848	0.773273	65.482
CV-2309-C	92 / 1 .	Lava	core	23/09/2021	CV-2309-C_CPx-10_core_82_line	44.858	3.339	8.542	8.242	0.178	11.834	22.745	0.751	0.008	0	100.497		1.66203	0.0930708	0.373005	0.171112	0	0.0842765	0.00558607	0.653646	0.902943	0.0539491	0.000378135		35.9628	49.6788	14.3585	0.0539491	0.074161	0.0853669	0	0.0406714	0.997563	0.743415	71.9055
CV-2309-C	92 / 2 .	Lava	core	23/09/2021	CV-2309-C_CPx-10_core_82_line	45.228	3.216	8.403	8.357	0.108	12.062	22.543	0.732	0.001	0.003	100.653		1.67217	0.0894513	0.366153	0.163033	8.76937e-05	0.0953671	0.00338208	0.664819	0.893016	0.0524721	4.71661e-05		36.5362	49.0771	14.3866	0.0524721	0.0753038	0.0815366	4.38469e-05	0.04586	0.991348	0.736132	72.011
CV-2309-C	92 / 59 .	Lava	rim	23/09/2021	CV-2309-C_CPx-10_rim_82_line	49.214	2.018	4.399	7.166	0.172	14.458	23.244	0.467	0	0	101.138		1.7991	0.0554989	0.189529	0.134378	0	0.0847064	0.00532575	0.787925	0.910439	0.0330999	0		40.9786	47.3503	11.6712	0.0330999	0.0110254	0.0671889	0	0.045039	0.988578	0.832225	78.2441
CV-2309-C	92 / 60 .	Lava	rim	23/09/2021	CV-2309-C_CPx-10_rim_82_line	47.5	2.745	5.397	8.128	0.228	13.675	22.571	0.426	0.015	0.006	100.691		1.7538	0.0762474	0.234851	0.136089	0.00017515	0.11489	0.00713028	0.752703	0.892916	0.0304958	0.000706534		39.5384	46.9035	13.5581	0.0304958	0.034399	0.0677787	8.75751e-05	0.0490706	0.972482	0.79065	74.9942
LP2021-1	0	Lava	rim	2021-09-23	2021-1_cpx1_r1	47.2	2.725	5.792	8.023	0.229	13.286	21.835	0.486	0.012	0	99.588		1.76219	0.0765376	0.254856	0.103433	0	0.147072	0.00724158	0.739463	0.873452	0.0351797	0.000571543		39.5295	46.6921	13.7784	0.0351797	0.0584075	0.0514307	0	0.0396413	0.948273	0.763613	74.6956
LP2021-1	0	Lava	rim	2021-09-23	2021-1_cpx1_r2	47.042	2.702	5.66	7.844	0.238	13.171	22.389	0.472	0.006	0	99.524		1.7577	0.0759523	0.249247	0.11793	0	0.127182	0.0075322	0.733649	0.896329	0.0341936	0.000286		38.9695	47.6107	13.4198	0.0341936	0.0487047	0.058822	0	0.0313881	0.961911	0.788802	74.9569
LP2021-1	0	Lava	rim	2021-09-23	2021-1_cpx1_r3	44.384	3.799	8.449	7.865	0.176	11.928	22.194	0.592	0.02	0.004	99.411		1.66443	0.107178	0.373422	0.127242	0.000118597	0.119422	0.00559034	0.666834	0.891762	0.0430433	0.00095681		36.8243	49.2455	13.9302	0.0430433	0.101987	0.0632018	5.92984e-05	0.0337811	0.968586	0.726514	72.9978
LP2021-1	0	Lava	rim	2021-09-23	2021-1_cpx1_r4	46.053	2.873	7.493	7.555	0.195	12.583	22.231	0.569	0.03	0	99.582		1.71762	0.0806125	0.329367	0.116737	0	0.118916	0.00616014	0.699624	0.888388	0.0411459	0.00142741		38.2345	48.5504	13.2151	0.0411459	0.0864559	0.0576547	0	0.0360415	0.965576	0.744278	74.804
LP2021-1	0	Lava	rim	2021-09-23	2021-1_cpx1_r5	48.098	2.451	5.127	7.52	0.223	13.812	22.262	0.456	0.015	0.003	99.967		1.78453	0.0684126	0.224189	0.103358	8.80017e-05	0.129978	0.00700788	0.763947	0.884981	0.0328024	0.000709976		40.436	46.8424	12.7215	0.0328024	0.0443251	0.0513681	4.40008e-05	0.0390305	0.956814	0.789244	76.6028
LP2021-1	0	Lava	rim	2021-09-23	2021-1_cpx1_r6	48.471	2.232	5.019	7.346	0.246	13.845	22.213	0.498	0.021	0.005	99.896		1.79766	0.0622754	0.21938	0.0974054	0.000146612	0.130442	0.00772764	0.765472	0.882687	0.0358096	0.000993576		40.6359	46.8584	12.5058	0.0358096	0.0435061	0.0482792	7.3306e-05	0.0360243	0.954521	0.790829	77.062
LP2021-1	0	Lava	rim	2021-09-23	2021-1_cpx1_r7	48.31	2.152	4.791	7.167	0.226	14.003	22.314	0.463	0	0	99.426		1.79855	0.0602732	0.210216	0.105559	0	0.117588	0.00712656	0.777172	0.890096	0.0334203	0		40.9568	46.9079	12.1354	0.0334203	0.0356182	0.0527797	0	0.0405167	0.964033	0.801698	77.6924
LP2021-1	0	Lava	rim	2021-09-23	2021-1_cpx2_r1	45.16	3.268	7.716	7.568	0.137	12.273	22.316	0.645	0	0.03	99.113		1.69394	0.0922198	0.341108	0.132584	0.000889693	0.104824	0.00435263	0.686288	0.896882	0.0469082	0		37.6063	49.1461	13.2476	0.0469082	0.0803633	0.0667366	0.000444846	0.0347671	0.978558	0.749338	74.2981
LP2021-1	0	Lava	rim	2021-09-23	2021-1_cpx2_r2	45.105	3.325	7.857	7.688	0.166	12.412	22.675	0.556	0	0.028	99.812		1.6809	0.0932192	0.345087	0.146026	0.00082499	0.093581	0.00523975	0.689556	0.905395	0.0401732	0		37.48	49.2117	13.3083	0.0401732	0.0790316	0.0734253	0.000412495	0.0415276	0.987096	0.752526	74.2126
LP2021-1	0	Lava	rim	2021-09-23	2021-1_cpx2_r3	43.322	3.872	8.952	8.073	0.178	11.625	22.156	0.678	0.005	0.015	98.876		1.63341	0.109829	0.397796	0.165089	0.000447148	0.0894702	0.00568449	0.653415	0.895058	0.0495632	0.000240498		36.1259	49.4858	14.3883	0.0495632	0.0914686	0.0826479	0.000223574	0.0488933	0.993515	0.720718	71.9641
LP2021-1	0	Lava	rim	2021-09-23	2021-1_cpx2_r4	47.705	2.598	5.547	7.279	0.2	13.704	22.442	0.456	0.005	0	99.936		1.76981	0.0725101	0.242536	0.105863	0	0.119978	0.00628461	0.757915	0.892068	0.0327998	0.00023664		40.2695	47.3973	12.3333	0.0327998	0.0520548	0.052813	0	0.0382887	0.963157	0.7872	77.043
LP2021-1	0	Lava	rim	2021-09-23	2021-1_cpx2_r5	45.189	3.334	7.911	7.711	0.155	12.185	22.544	0.603	0.008	0.005	99.645		1.68767	0.0936734	0.348209	0.13301	0.000147638	0.107833	0.00490311	0.678406	0.902108	0.0436632	0.000381154		37.1473	49.3965	13.4562	0.0436632	0.0858847	0.0663881	7.38189e-05	0.0308272	0.976599	0.749762	73.8001
LP2021-1	0	Lava	rim	2021-09-23	2021-1_cpx2_r6	43.442	4.077	9.043	8.22	0.161	11.663	22.341	0.63	0.008	0.015	99.6		1.62787	0.114934	0.399372	0.160729	0.000444401	0.0968734	0.00511001	0.651525	0.896988	0.0457715	0.000382434		35.9715	49.5238	14.5047	0.0457715	0.0964046	0.0803956	0.000222201	0.0461441	0.988904	0.719966	71.6649
LP2021-1	0	Lava	rim	2021-09-23	2021-1_cpx2_r7	45.31	3.383	7.981	7.52	0.136	12.468	22.551	0.56	0	0.013	99.922		1.68578	0.0946906	0.349961	0.129104	0.000382406	0.104884	0.00428581	0.691537	0.898975	0.0403962	0		37.814	49.1569	13.0291	0.0403962	0.0900393	0.0647432	0.000191203	0.0383196	0.977691	0.744001	74.7183
LP2021-1	0	Lava	rim	2021-09-23	LP2021-Cpx2-rimscan1	45.599	3.134	7.779	7.57	0.156	12.497	22.474	0.618	0.004	0.001	99.832		1.69668	0.0877282	0.341132	0.134805	2.94183e-05	0.100759	0.00491648	0.693202	0.895979	0.0445837	0.000189872		37.8869	48.9697	13.1434	0.0445837	0.0809519	0.0673221	1.47091e-05	0.0401582	0.980721	0.747691	74.6369
LP2021-1	0	Lava	rim	2021-09-23	2021-1_cpx3_r1	47.652	2.48	5.501	7.551	0.226	13.487	22.054	0.466	0.031	0.018	99.466		1.77805	0.0696164	0.241913	0.0974129	0.000531018	0.13822	0.00714261	0.75022	0.881707	0.0337126	0.00147564		40.0181	47.0318	12.9501	0.0337126	0.055866	0.0482342	0.000265509	0.035146	0.950565	0.777341	76.0986
LP2021-1	0	Lava	rim	2021-09-23	2021-1_cpx3_r2	41.852	4.309	9.776	8.054	0.164	10.882	22.571	0.579	0.011	0	98.198		1.59386	0.123455	0.438784	0.16987	0	0.0866456	0.0052901	0.617808	0.920999	0.0427521	0.000534421		34.311	51.1492	14.5398	0.0427521	0.113348	0.0846679	0	0.0323476	0.996099	0.722983	70.6612
LP2021-1	0	Lava	rim	2021-09-23	2021-1_cpx3_r3	42.849	4.441	9.675	8.421	0.157	11.182	22.393	0.658	0.018	0.011	99.805		1.60576	0.125203	0.427311	0.159114	0.000325916	0.104805	0.00498338	0.624696	0.899135	0.0478089	0.000860533		34.846	50.1544	14.9996	0.0478089	0.110462	0.0792897	0.000162958	0.0372945	0.984239	0.709221	70.3
LP2021-1	0	Lava	rim	2021-09-23	2021-1_cpx3_r4	48.158	2.445	5.173	7.3	0.171	13.567	22.696	0.457	0	0.011	99.978		1.78724	0.0682638	0.226262	0.0952908	0.000322761	0.131281	0.00537522	0.750601	0.902481	0.0328833	0		39.8191	47.8762	12.3047	0.0328833	0.0488826	0.0478068	0.00016138	0.0201309	0.955495	0.80563	76.8135
LP2021-1	0	Lava	rim	2021-09-23	2021-1_cpx3_r5	44.084	3.975	8.8	8.017	0.169	11.391	22.72	0.566	0.006	0.007	99.735		1.65218	0.112076	0.3887	0.12399	0.000207419	0.12729	0.00536475	0.636429	0.912346	0.041128	0.00028687		35.251	50.5338	14.2152	0.041128	0.111831	0.0619554	0.00010371	0.0109813	0.964455	0.738456	71.6934
LP2021-1	0	Lava	rim	2021-09-23	2021-1_cpx3_r6	42.635	4.502	9.7	8.437	0.152	11.062	22.573	0.647	0.016	0.008	99.732		1.59986	0.127092	0.428985	0.164709	0.000237345	0.100063	0.0048311	0.618814	0.907568	0.0470722	0.000765936		34.4554	50.5332	15.0114	0.0470722	0.108866	0.0820903	0.000118672	0.0335152	0.988156	0.716493	70.0344
LP2021-1	0	Lava	rim	2021-09-23	LP2021-Cpx3-rimscan1	48.081	2.295	5.181	7.233	0.218	13.779	22.177	0.459	0.017	0	99.44		1.79136	0.0643264	0.227498	0.0950938	0	0.130276	0.00687942	0.765311	0.885291	0.0331563	0.000808006		40.6464	47.0187	12.335	0.0331563	0.050028	0.0471429	0	0.036142	0.95459	0.78812	77.251
LP2021-1	0	Lava	rim	2021-09-23	2021-1_cpx4_r1	42.725	4.19	9.5	8.234	0.199	11.167	21.966	0.581	0.012	0.013	98.587		1.62047	0.119555	0.424655	0.138215	0.00038983	0.122964	0.00639289	0.631401	0.892654	0.0427247	0.000580625		35.2418	49.8237	14.9345	0.0427247	0.121953	0.0690119	0.000194915	0.034061	0.96944	0.701494	70.7389
LP2021-1	0	Lava	rim	2021-09-23	2021-1_cpx4_r2	44.248	3.857	8.239	7.887	0.186	11.865	22.43	0.591	0.012	0.019	99.334		1.66174	0.108972	0.364668	0.136961	0.000564151	0.110752	0.00591653	0.664273	0.902551	0.0430328	0.000574918		36.4894	49.5784	13.9322	0.0430328	0.0923423	0.0684752	0.000282076	0.0298916	0.975475	0.741451	72.8381
LP2021-1	0	Lava	rim	2021-09-23	2021-1_cpx4_r3	47.935	2.259	4.957	7.347	0.218	13.743	22.197	0.469	0.015	0.015	99.155		1.79168	0.0635216	0.218364	0.105487	0.000443275	0.124173	0.00690162	0.765774	0.888949	0.033988	0.000715247		40.4896	47.0024	12.508	0.033988	0.0395806	0.0526076	0.000221638	0.0373612	0.960298	0.796539	76.9286
LP2021-1	0	Lava	rim	2021-09-23	2021-1_cpx4_r5	44.407	3.663	8.394	7.653	0.145	11.915	22.541	0.591	0.013	0.016	99.338		1.66524	0.103338	0.370979	0.134979	0.000474373	0.105029	0.00460553	0.666086	0.905676	0.0429692	0.000621907		36.6712	49.8617	13.4671	0.0429692	0.0965891	0.0674158	0.000237186	0.0298156	0.978461	0.741434	73.5118
LP2021-1	0	Lava	rim	2021-09-23	2021-1_cpx4_r6	44.328	3.698	8.411	7.705	0.17	11.866	22.266	0.626	0.017	0.013	99.1		1.66642	0.104585	0.372657	0.131389	0.000386388	0.110852	0.00541304	0.665	0.896856	0.0456273	0.000815289		36.7503	49.5635	13.6862	0.0456273	0.0980344	0.0654802	0.000193194	0.0316204	0.974104	0.733148	73.2992
LP2021-1	0	Lava	rim	2021-09-23	LP2021-Cpx4-rimscan1	42.348	4.587	9.929	8.381	0.134	11.027	22.006	0.608	0.017	0.017	99.054		1.60023	0.130399	0.442192	0.1414	0.000507894	0.123459	0.00428885	0.621181	0.890975	0.0445449	0.000819512		34.8723	50.0181	15.1096	0.0445449	0.128279	0.0705443	0.000253947	0.035342	0.970862	0.691898	70.1076
LP2021-1	0	Lava	rim	2021-09-23	LP2021-Cpx4-rimscan1	44.516	3.58	8.601	7.85	0.171	11.894	22.191	0.666	0.002	0.04	99.511		1.66587	0.100787	0.379341	0.134575	0.00118348	0.111102	0.0054201	0.663535	0.889767	0.0483219	9.54799e-05		36.7732	49.311	13.9158	0.0483219	0.0976779	0.0678314	0.000591738	0.037222	0.975311	0.723666	72.9792
LP2021-1	0	Lava	rim	2021-09-23	2021-1_cpx5_r1	43.211	4.325	9.093	8.109	0.204	11.475	22.277	0.66	0.012	0.011	99.377		1.62425	0.122304	0.402828	0.152422	0.000326907	0.102491	0.00649492	0.643014	0.897198	0.0481001	0.000575433		35.6909	49.7995	14.5096	0.0481001	0.101277	0.0760868	0.000163453	0.0378831	0.983181	0.71967	71.6109
LP2021-1	0	Lava	rim	2021-09-23	2021-1_cpx5_r2	42.513	4.321	9.923	8.185	0.128	11.236	22.181	0.619	0.005	0.004	99.115		1.60217	0.122509	0.440743	0.155239	0.000119185	0.102735	0.00408587	0.631263	0.89566	0.0452296	0.000240389		35.2862	50.0653	14.6485	0.0452296	0.120198	0.0775589	5.95925e-05	0.0443292	0.985219	0.697844	70.9893
LP2021-1	0	Lava	rim	2021-09-23	2021-1_cpx5_r3	43.641	4.227	8.978	8.107	0.214	11.348	22.279	0.623	0.007	0.005	99.429		1.64106	0.11958	0.397892	0.126428	0.000148653	0.128525	0.00681602	0.636152	0.897637	0.0454217	0.000335804		35.4292	49.9921	14.5787	0.0454217	0.113115	0.0631203	7.43267e-05	0.0206262	0.963685	0.721327	71.3892
LP2021-1	0	Lava	rim	2021-09-23	2021-1_cpx5_r4	41.537	4.234	9.612	8.056	0.153	10.91	22.805	0.623	0.016	0.006	97.952		1.58463	0.121518	0.432177	0.202199	0.000180975	0.0548297	0.00494392	0.620482	0.932176	0.0460814	0.0007787		34.1933	51.37	14.4367	0.0460814	0.0922475	0.100801	9.04875e-05	0.0418217	1.02008	0.739037	70.7093
LP2021-1	0	Lava	rim	2021-09-23	LP2021-Cpx5-rimscan1	42.768	4.333	9.088	8.259	0.153	11.133	22.755	0.585	0.004	0.032	99.11		1.61514	0.123105	0.404497	0.16108	0.000955467	0.099768	0.00489406	0.626779	0.920752	0.0428343	0.000192712		34.5662	50.7784	14.6554	0.0428343	0.0999097	0.0809214	0.000477733	0.0242081	0.987794	0.739443	70.6129
LP2021-1	0	Lava	rim	2021-09-23	LP2021-Cpx5-rimscan2	43.027	4.161	9.095	7.735	0.154	11.34	22.507	0.616	0.015	0.017	98.667		1.62791	0.118436	0.405552	0.147156	0.000508525	0.097591	0.0049351	0.639607	0.912391	0.0451871	0.000723998		35.5006	50.6411	13.8583	0.0451871	0.106712	0.0734705	0.000254262	0.0274045	0.984983	0.731955	72.3247
LP2021-1	0	Lava	rim	2021-09-23	LP2021-Cpx5-rimscan2	44.015	3.713	9.423	8.104	0.184	11.498	22.082	0.696	0	0.067	99.782		1.64464	0.104374	0.414969	0.135436	0.00197934	0.117808	0.00582338	0.640478	0.884064	0.0504226	0		35.9091	49.566	14.5249	0.0504226	0.113565	0.0687077	0.000989669	0.0375564	0.972043	0.700802	71.6641
LP2021-1	0	Lava	rim	2021-09-23	LP2021-1_cpx6_r2	44.505	3.871	9.052	7.59	0.176	11.329	22.015	0.772	0.022	0.001	99.333		1.67022	0.109291	0.400372	0.0978085	2.96714e-05	0.140409	0.00559452	0.633821	0.885232	0.0561728	0.00105328		35.954	50.2155	13.8305	0.0561728	0.123707	0.0483925	1.48357e-05	0.00925598	0.95066	0.713117	72.6826
LP2021-1	0	Lava	rim	2021-09-23	LP2021-1_cpx6_r4	42.677	4.44	9.501	8.262	0.243	11.255	22.528	0.633	0.02	0.037	99.596		1.60246	0.125422	0.420453	0.169725	0.00109842	0.0897207	0.00772833	0.630013	0.906338	0.0460831	0.000958031		34.9323	50.2537	14.814	0.0460831	0.102252	0.0849328	0.000549211	0.0405674	0.992988	0.718604	70.831
LP2021-1	0	Lava	rim	2021-09-23	LP2021-1_cpx6_r5	43.08	4.531	9.696	8.171	0.181	11.291	22.287	0.664	0.004	0	99.905		1.61186	0.127539	0.427563	0.141989	0	0.113691	0.00573611	0.62979	0.893467	0.0481687	0.000190928		35.2888	50.0633	14.6478	0.0481687	0.118798	0.0708989	0	0.0340046	0.97564	0.70377	71.125
LP2021-1	0	Lava	rim	2021-09-23	LP2021-1_cpx6_r6	42.906	4.224	8.548	7.725	0.191	11.35	22.555	0.654	0.014	0.023	98.19		1.63185	0.12086	0.383161	0.159632	0.000691614	0.0860815	0.00615293	0.64353	0.919135	0.0482263	0.000679277		35.4654	50.6541	13.8805	0.0482263	0.0876452	0.0798222	0.000345807	0.0259203	0.993281	0.751321	72.3683
LP2021-1	0	Lava	rim	2021-09-23	LP2021-1_cpx6_r7	48.565	2.52	4.755	7.33	0.257	13.876	22.13	0.473	0.018	0.013	99.937		1.8027	0.0703718	0.208021	0.0803389	0.000381521	0.147209	0.00808017	0.76785	0.88015	0.0340413	0.000852374		40.7644	46.7263	12.5093	0.0340413	0.0470556	0.039934	0.00019076	0.0276095	0.941801	0.792969	77.14
LP2021-1	0	Lava	rim	2021-09-23	LP2021-1_cpx6_r8	48.659	2.432	4.68	6.868	0.248	13.837	22.567	0.5	0.008	0.011	99.81		1.8063	0.0679185	0.204752	0.0828485	0.000322845	0.130371	0.00779767	0.765738	0.897584	0.0359867	0.000378856		40.6369	47.6339	11.7291	0.0359867	0.0429864	0.0413962	0.000161422	0.0177729	0.951344	0.81304	78.2198
LP2021-1	0	Lava	rim	2021-09-23	LP2021-1_cpx7_r1	44.838	3.463	8.197	7.583	0.173	12.279	22.942	0.545	0.008	0.003	100.031		1.66765	0.0968963	0.359308	0.151199	8.82171e-05	0.0846679	0.00544992	0.680818	0.914246	0.0393005	0.000379581		37.0739	49.7852	13.1409	0.0393005	0.0845501	0.0754538	4.41085e-05	0.0389099	0.992456	0.754198	74.2696
LP2021-1	0	Lava	rim	2021-09-23	LP2021-1_cpx7_r2	42.62	4.453	9.915	8.21	0.144	11.204	22.502	0.627	0.009	0.015	99.699		1.59782	0.125593	0.43809	0.160638	0.000444611	0.0967733	0.00457261	0.62618	0.90388	0.0455751	0.000430442		34.9422	50.4385	14.6193	0.0455751	0.115931	0.0803259	0.000222306	0.0397087	0.989164	0.7074	70.8676
LP2021-1	0	Lava	rim	2021-09-23	LP2021-Cpx7-rimscan1	44.395	3.836	8.441	7.972	0.168	12.008	22.519	0.56	0.002	0	99.901		1.65721	0.107726	0.371357	0.1394	0	0.109473	0.00531176	0.668228	0.900671	0.0405299	9.52422e-05		36.6537	49.4037	13.9426	0.0405299	0.095761	0.0696526	0	0.0361852	0.977386	0.735257	72.863
LP2021-1	0	Lava	rim	2021-09-23	LP2021-1_cpx8_r1	47.486	2.472	5.697	7.801	0.196	13.161	22.513	0.444	0.014	0.001	99.785		1.76904	0.0692815	0.250134	0.105931	2.94541e-05	0.137116	0.00618463	0.730923	0.898627	0.03207	0.000665359		38.9041	47.8303	13.2656	0.03207	0.0563844	0.0526476	1.4727e-05	0.023637	0.954333	0.78958	75.0457
LP2021-1	0	Lava	rim	2021-09-23	LP2021-1_cpx8_r2	47.873	2.288	5.157	7.163	0.19	13.72	22.47	0.44	0.008	0.007	99.316		1.78595	0.0642143	0.226741	0.104931	0.000206467	0.11855	0.00600369	0.763033	0.898164	0.0318255	0.000380737		40.3575	47.5048	12.1377	0.0318255	0.0450794	0.0523784	0.000103233	0.0336806	0.96367	0.800603	77.3463
LP2021-1	0	Lava	rim	2021-09-23	LP2021-1_cpx8_r3	43.215	4.188	8.953	8.075	0.153	11.308	22.253	0.616	0.011	0.006	98.778		1.63517	0.119215	0.399255	0.137525	0.000179495	0.118002	0.00490348	0.637858	0.902173	0.045191	0.000530978		35.4274	50.1079	14.4647	0.045191	0.108445	0.0685869	8.97475e-05	0.0251658	0.97253	0.725051	71.3978
LP2021-1	0	Lava	rim	2021-09-23	LP2021-1_cpx8_r4	47.452	2.667	5.853	7.589	0.222	13.236	21.794	0.683	0.144	0	99.64		1.76594	0.0746693	0.256718	0.118174	0	0.118024	0.0069978	0.734328	0.869027	0.0492819	0.00683662		39.7675	47.0622	13.1703	0.0492819	0.0480492	0.0556686	0	0.043596	0.961905	0.765309	75.6629
LP2021-1	0	Lava	rim	2021-09-23	LP2021-1_cpx8_r5	47.635	2.517	5.445	7.461	0.194	13.61	22.593	0.421	0.006	0	99.882		1.76966	0.0703466	0.238405	0.112197	0	0.119611	0.00610451	0.753758	0.899313	0.0303242	0.000284361		39.8606	47.558	12.5814	0.0303242	0.0480843	0.0559562	0	0.0353409	0.964978	0.795273	76.4797
LP2021-1	0	Lava	rim	2021-09-23	LP2021-1_cpx9_r1	46.505	2.677	7.421	7.646	0.184	12.544	22.195	0.708	0.008	0.02	99.908		1.72728	0.0748012	0.324848	0.121764	0.00058731	0.115737	0.00578852	0.69456	0.883268	0.0509848	0.000379062		38.1392	48.5014	13.3594	0.0509848	0.0759456	0.0609861	0.000293655	0.0351409	0.969394	0.746043	74.5187
LP2021-1	0	Lava	rim	2021-09-23	LP2021-1_cpx9_r2	46.918	2.417	7.026	7.202	0.186	13.118	22.075	0.652	0.014	0.025	99.633		1.74242	0.0675285	0.307522	0.119457	0.000734053	0.104227	0.00585076	0.726259	0.878392	0.0469467	0.000663281		39.5957	47.89	12.5143	0.0469467	0.0705238	0.0597639	0.000367026	0.0489897	0.974328	0.747737	76.4529
LP2021-1	0	Lava	rim	2021-09-23	LP2021-1_cpx9_r3	44.34	3.7	8.45	7.786	0.161	11.914	22.424	0.565	0.019	0.011	99.37		1.66307	0.104403	0.373531	0.133191	0.000326198	0.111038	0.00511478	0.666167	0.901161	0.0410873	0.000909128		36.6697	49.605	13.7253	0.0410873	0.0999178	0.066304	0.000163099	0.0322913	0.974539	0.734776	73.1733
LP2021-1	0	Lava	rim	2021-09-23	LP2021-1_cpx9_r4	48.113	2.209	5.14	7.123	0.19	13.93	22.243	0.454	0.023	0	99.425		1.79093	0.0618599	0.225494	0.102778	0	0.118965	0.00599041	0.772999	0.887124	0.0327655	0.0010922		40.9459	46.9911	12.063	0.0327655	0.0455215	0.0508427	0	0.0425082	0.962398	0.79076	77.7086
LP2021-1	0	Lava	rim	2021-09-23	LP2021-1_cpx9_r5	47.866	2.404	5.211	7.333	0.236	13.78	22.458	0.457	0.017	0	99.762		1.77838	0.0671938	0.228178	0.114397	0	0.113452	0.0074267	0.763234	0.894011	0.0329199	0.000805755		40.329	47.2392	12.4319	0.0329199	0.0408333	0.0567957	0	0.0406245	0.967556	0.796382	77.0101
LP2021-1	0	Lava	rim	2021-09-23	LP2021-1_cpx9_r6	44.047	3.976	8.755	8.01	0.152	11.789	22.208	0.578	0.015	0.014	99.544		1.65118	0.11213	0.386801	0.128901	0.000414934	0.122217	0.00482621	0.658817	0.891991	0.0420096	0.000717339		36.4641	49.3699	14.166	0.0420096	0.108097	0.0642991	0.000207467	0.0341648	0.968165	0.719388	72.4026
LP2021-1	0	Lava	rim	2021-09-23	LP2021-Cpx9-rimscan1	48.5	2.112	4.916	7.176	0.209	13.92	22.37	0.426	0.021	0	99.65		1.80241	0.0590476	0.215317	0.0934642	0	0.129565	0.00657875	0.771189	0.890741	0.0306948	0.000995604		40.7705	47.0908	12.1387	0.0306948	0.0460767	0.0462343	0	0.033112	0.954547	0.79843	77.5674
LP2021-1	0	Lava	rim	2021-09-23	LP2021-1_cpx10_r1	44.232	3.515	8.848	7.935	0.188	11.967	22.226	0.636	0.013	0.05	99.61		1.65287	0.0988151	0.389674	0.152185	0.00147722	0.0957944	0.00595038	0.666649	0.88989	0.0460789	0.000619728		36.8219	49.1525	14.0257	0.0460789	0.0952759	0.0765214	0.00073861	0.0507399	0.986709	0.717354	72.8874
LP2021-1	0	Lava	rim	2021-09-23	LP2021-1_cpx10_r2	44.926	3.37	7.896	7.764	0.14	12.389	22.555	0.567	0.02	0.014	99.641		1.67711	0.0946437	0.347398	0.150664	0.000413206	0.0917285	0.00442669	0.689464	0.902156	0.0410386	0.00095247		37.5027	49.0718	13.4255	0.0410386	0.0781173	0.0750623	0.000206603	0.045679	0.988874	0.74877	73.9882
LP2021-1	0	Lava	rim	2021-09-23	LP2021-1_cpx10_r3	44.461	3.229	7.897	7.757	0.151	12.009	22.777	0.583	0.016	0	98.88		1.6735	0.091435	0.350319	0.163119	0	0.0810608	0.00481405	0.673852	0.918582	0.0425461	0.000768287		36.594	49.8842	13.5218	0.0425461	0.0727114	0.0811753	0	0.036138	0.997266	0.764695	73.4018
LP2021-1	0	Lava	rim	2021-09-23	LP2021-1_cpx10_r4	44.013	3.948	8.491	7.837	0.176	11.792	22.093	0.585	0.013	0.002	98.95		1.65935	0.111978	0.377286	0.123381	5.96158e-05	0.123721	0.00562026	0.662759	0.892455	0.042762	0.000625255		36.6583	49.3632	13.9785	0.042762	0.105855	0.0614076	2.98079e-05	0.0304885	0.965706	0.725163	72.8418
LP2021-1	0	Lava	rim	2021-09-23	LP2021-1_cpx10_r5	43.776	3.696	8.96	8.05	0.148	11.784	22.189	0.585	0.008	0.024	99.22		1.64449	0.104454	0.396696	0.1477	0.00071282	0.105206	0.00470915	0.65993	0.893113	0.0426084	0.00038339		36.447	49.3253	14.2277	0.0426084	0.103029	0.0740148	0.00035641	0.0459587	0.98168	0.715713	72.2945
LP2021-1	0	Lava	rim	2021-09-23	LP2021-1_cpx10_r6	44.191	4.012	8.623	7.869	0.181	12.007	22.439	0.595	0.012	0	99.929		1.64865	0.112604	0.379148	0.141951	0	0.103567	0.00571952	0.667791	0.896959	0.0430384	0.000571127		36.7729	49.3924	13.8348	0.0430384	0.0973648	0.0706898	0	0.0404183	0.980416	0.728905	73.1178
LP2021-1	0	Lava	rim	2021-09-23	LP2021-1_cpx10_r7	45.242	3.006	7.851	7.566	0.168	12.401	22.723	0.517	0.009	0.021	99.504		1.68986	0.0844686	0.345612	0.142976	0.000620158	0.0933676	0.00531502	0.690521	0.909388	0.0374407	0.000428853		37.4964	49.3812	13.1224	0.0374407	0.082502	0.0715837	0.000310079	0.0392525	0.986081	0.754992	74.5007
LP2021-1	0	Lava	rim	2021-09-23	LP2021-1_cpx11_r1	48.612	2.455	5.075	7.474	0.206	13.941	22.341	0.452	0.023	0.004	100.583		1.79224	0.0680928	0.220518	0.0920886	0.000116597	0.13836	0.00643289	0.766227	0.88253	0.0323099	0.00108178		40.6349	46.8027	12.5624	0.0323099	0.0485423	0.0455617	5.82984e-05	0.0349739	0.949814	0.788368	76.8783
LP2021-1	0	Lava	rim	2021-09-23	LP2021-1_cpx11_r2	43.935	4.004	8.805	8.074	0.161	11.677	22.278	0.604	0.026	0	99.564		1.64712	0.112929	0.389045	0.135998	0	0.117149	0.00511243	0.652615	0.894882	0.0439032	0.0012435		36.1408	49.5572	14.302	0.0439032	0.105194	0.0673771	0	0.0331511	0.971936	0.722311	72.0515
LP2021-1	0	Lava	rim	2021-09-23	LP2021-1_cpx11_r3	46.503	3.083	6.773	7.993	0.196	12.915	22.2	0.519	0.017	0.009	100.208		1.72665	0.0861179	0.296387	0.115986	0.000264204	0.132214	0.00616403	0.714871	0.883181	0.0373624	0.000805245		38.5913	47.6773	13.7314	0.0373624	0.0717898	0.0577223	0.000132102	0.03866	0.959204	0.753537	74.2283
LP2021-1	0	Lava	rim	2021-09-23	LP2021-1_cpx11_r4	48.395	2.318	4.825	7.314	0.223	13.856	22.58	0.47	0.01	0	99.991		1.79399	0.0646443	0.210801	0.106183	0	0.120564	0.00700181	0.765717	0.896845	0.0337802	0.000472907		40.3793	47.2942	12.3265	0.0337802	0.035655	0.0528552	0	0.0317824	0.962408	0.808335	77.1531
LP2021-1	0	Lava	rim	2021-09-23	LP2021-1_cpx11_r5	44.725	3.678	8.424	7.842	0.142	11.958	22.483	0.623	0.011	0.012	99.898		1.66812	0.103201	0.370297	0.132281	0.00035386	0.112328	0.00448592	0.664885	0.898474	0.0450515	0.000523391		36.6842	49.5722	13.7435	0.0450515	0.0965669	0.0660558	0.00017693	0.0307458	0.974271	0.735674	73.1049
LP2021-1	4 / 1 .	Lava	core	2021-09-23	LP2021-1-Cpx3-1	46.87	2.054	6.381	10.345	0.426	10.336	21.931	1.226	0	0.001	99.57		1.76481	0.0581834	0.283169	0.160326	2.97698e-05	0.165436	0.0135862	0.580183	0.884778	0.0895028	0		32.1554	49.0369	18.8077	0.0895028	0.0166549	0.0801781	1.48849e-05	-0.0237104	0.950571	0.78793	64.0417
LP2021-1	5 / 1 .	Lava	core	2021-09-23	LP2021-1-Cpx3-2	44.556	2.941	8.362	9.615	0.314	10.289	22.463	0.974	0.006	0.011	99.531		1.67752	0.0833018	0.371046	0.178361	0.000327438	0.124386	0.0100133	0.577493	0.906159	0.0710994	0.000288184		32.147	50.4427	17.4103	0.0710994	0.0607729	0.0892003	0.000163719	-8.40547e-05	0.977175	0.756022	65.6063
LP2021-1	6 / 1 .	Lava	core	2021-09-23	LP2021-1-Cpx3-3	46.38	2.07	6.612	10.365	0.358	10.306	22.25	1.177	0.003	0.007	99.528		1.74695	0.0586565	0.293519	0.181165	0.000208459	0.145337	0.0114214	0.578695	0.897952	0.0859547	0.000144154		31.8916	49.4856	18.6228	0.0859547	0.0131675	0.0906147	0.00010423	-0.0171026	0.966804	0.794065	63.9302
LP2021-1	7 / 1 .	Lava	core	2021-09-23	LP2021-1-Cpx3-4	46.972	2.03	6.336	10.404	0.35	10.346	22.029	1.273	0.002	0	99.742		1.76485	0.0573801	0.280568	0.167808	0	0.159108	0.0111384	0.579497	0.886823	0.0927344	9.58637e-05		32.1162	49.1485	18.7353	0.0927344	0.0100607	0.083856	0	-0.0228006	0.956757	0.792906	63.933
LP2021-1	8 / 1 .	Lava	core	2021-09-23	LP2021-1-Cpx3-5	44.368	2.991	8.434	9.631	0.274	10.267	22.291	0.943	0	0.004	99.203		1.67639	0.0850193	0.375571	0.17058	0.000119492	0.133749	0.00876881	0.578307	0.902418	0.0690812	0		32.2388	50.307	17.4542	0.0690812	0.0678951	0.08535	5.97459e-05	-0.000112929	0.971386	0.749113	65.5204
LP2021-1	15 / 1 .	Lava	core	2021-09-23	LP2021-1-Cpx5-1	45.236	3.32	7.994	7.81	0.189	11.657	22.685	0.747	0.01	0	99.648		1.6912	0.093378	0.352232	0.133245	0	0.110945	0.00598491	0.649691	0.908704	0.054147	0.000476942		35.9229	50.2443	13.8328	0.054147	0.0826582	0.0663842	0	0.0116375	0.974489	0.759662	72.682
LP2021-1	16 / 1 .	Lava	core	2021-09-23	LP2021-1-Cpx5-2	46.284	2.577	7.111	8.198	0.196	11.609	22.475	0.842	0.008	0.03	99.33		1.73544	0.0726927	0.314243	0.13019	0.000889354	0.126883	0.00622475	0.648911	0.902929	0.0612119	0.000382671		35.75	49.7444	14.5056	0.0612119	0.0611671	0.0653482	0.000444677	0.0015661	0.965707	0.775969	71.625
LP2021-1	17 / 1 .	Lava	core	2021-09-23	LP2021-1-Cpx5-3	44.636	3.569	8.36	8.515	0.185	11.347	22.375	0.744	0	0.017	99.748		1.6718	0.100564	0.369029	0.13976	0.000503411	0.126959	0.00586891	0.633566	0.897919	0.0540278	0		35.1187	49.7718	15.1096	0.0540278	0.0873692	0.0701316	0.000251705	0.0165796	0.968526	0.740166	70.374
LP2021-1	18 / 1 .	Lava	core	2021-09-23	LP2021-1-Cpx5-4	46.316	2.727	7.152	8.303	0.223	11.742	22.66	0.825	0	0.024	99.972		1.72609	0.0764564	0.314133	0.139684	0.000707158	0.119099	0.00703919	0.652356	0.904827	0.0596115	0		35.7846	49.6338	14.5815	0.0596115	0.0570653	0.0701956	0.000353579	0.0074135	0.971852	0.777213	71.5979
LP2021-1	20 / 1 .	Lava	core	2021-09-23	LP2021-1-Cpx7-1	47.337	2.428	6.614	7.219	0.156	12.943	22.776	0.683	0.005	0.017	100.178		1.75046	0.0675454	0.28825	0.124455	0.000497019	0.0987974	0.00488609	0.713503	0.902406	0.0489683	0.000235872		38.6922	48.9362	12.3716	0.0489683	0.0572828	0.062358	0.00024851	0.0277208	0.979095	0.782517	76.1675
LP2021-1	21 / 1 .	Lava	core	2021-09-23	LP2021-1-Cpx7-2	47.631	2.31	6.471	7.398	0.173	13.182	22.657	0.716	0	0.009	100.547		1.75353	0.0639783	0.28077	0.135054	0.000261963	0.0927212	0.00539456	0.723463	0.893718	0.0511071	0		39.0987	48.2999	12.6014	0.0511071	0.0471732	0.0676581	0.000130982	0.0398805	0.984706	0.778756	76.0548
LP2021-1	22 / 1 .	Lava	core	2021-09-23	LP2021-1-Cpx7-3	47.273	2.512	6.779	7.345	0.147	12.891	22.477	0.725	0.008	0	100.157		1.74865	0.0699047	0.295536	0.11973	0	0.107492	0.00460567	0.710865	0.890845	0.0519962	0.000377516		38.7701	48.5861	12.6437	0.0519962	0.0620935	0.0596762	0	0.0307598	0.973601	0.769075	75.7782
LP2021-1	23 / 1 .	Lava	core	2021-09-23	LP2021-1-Cpx7-4	46.79	2.719	7.355	7.606	0.148	12.52	22.223	0.655	0	0.01	100.026		1.73709	0.0759408	0.321815	0.0989796	0.000293523	0.137173	0.0046539	0.692921	0.883987	0.047147	0		38.1205	48.6318	13.2478	0.047147	0.0876974	0.0496366	0.000146762	0.0226976	0.953831	0.746506	74.5819
LP2021-1	24 / 1 .	Lava	core	2021-09-23	LP2021-1-Cpx7-5	49.22	1.916	4.87	6.564	0.163	14.387	22.326	0.528	0	0.02	99.994		1.81561	0.0531709	0.211722	0.0878899	0.000583291	0.114607	0.00509278	0.791157	0.882402	0.0377624	0		42.0571	46.9076	11.0353	0.0377624	0.042743	0.0442366	0.000291646	0.0419579	0.962123	0.795131	79.621
LP2021-1	25 / 1 .	Lava	core	2021-09-23	LP2021-1-Cpx7-6	49.333	1.9	5.004	6.712	0.216	14.39	22.59	0.519	0.005	0.04	100.709		1.80778	0.0523793	0.216113	0.0995094	0.00115889	0.106188	0.00670423	0.786105	0.88695	0.036874	0.000233741		41.6931	47.0417	11.2653	0.036874	0.0394023	0.0502173	0.000579446	0.0444314	0.968256	0.796751	79.2602
LP2021-1	26 / 1 .	Lava	core	2021-09-23	LP2021-1-Cpx7-7	49.155	1.98	4.923	6.763	0.162	14.177	22.887	0.503	0.005	0	100.555		1.80587	0.0547243	0.213158	0.101725	0	0.106066	0.00504102	0.776449	0.900909	0.0358286	0.000234339		41.0778	47.6624	11.2598	0.0358286	0.0379197	0.0507451	0	0.0329648	0.969702	0.812244	78.8882
CV21P-B1	10 / 1 .	Tephra	core	26/09-10/10/2021	CV21P-B1_CPx_core_m54	46.533	3.268	6.641	8.512	0.166	12.882	22.775	0.458	0.011	0	101.246		1.71414	0.0905658	0.288319	0.135497	0	0.126734	0.0051794	0.707423	0.898913	0.0327111	0.000516933		37.7545	47.9741	14.2715	0.0327111	0.0603138	0.0674903	0	0.0359058	0.96753	0.771109	72.9562
CV21P-B1	11 / 1 .	Tephra	rim	26/09-10/10/2021	CV21P-B1_CPx_rim_m55	44.41	4.311	8.453	8.433	0.183	11.768	22.682	0.551	0.044	0.009	100.844		1.64785	0.120341	0.36966	0.135413	0.00026403	0.126277	0.00575141	0.650955	0.901764	0.03964	0.00208279		35.7636	49.5431	14.6933	0.03964	0.098213	0.0667973	0.000132015	0.0248732	0.966277	0.736622	71.3262
CV21P-B1	13 / 1 .	Tephra	core	26/09-10/10/2021	CV21P-B1_CPx_core_m57	46.995	2.272	6.359	9.501	0.319	11.531	22.434	1.057	0.007	0.02	100.495		1.74515	0.0634724	0.278307	0.180305	0.000587197	0.11476	0.0100336	0.638348	0.892608	0.0761025	0.000331615		34.7674	48.6155	16.6171	0.0761025	0.0108217	0.0902804	0.000293598	0.0137205	0.982431	0.791212	68.3886
CV21P-B1	14 / 1 .	Tephra	rim	26/09-10/10/2021	CV21P-B1_CPx_rim_m58	43.805	4.095	8.68	8.559	0.152	11.764	22.413	0.586	0.042	0	100.096		1.63537	0.115012	0.381914	0.161744	0	0.105485	0.00480642	0.654723	0.896532	0.0424164	0.00200031		35.9089	49.1711	14.92	0.0424164	0.0898774	0.0798717	0	0.0448418	0.98379	0.726783	71.0149
CV21P-B1	18 / 1 .	Tephra	core	26/09-10/10/2021	CV21P-B1_CPx_core_m62	49.164	2.029	4.834	6.729	0.159	14.713	22.625	0.504	0	0.095	100.852		1.79796	0.0558227	0.20835	0.117081	0.00274681	0.0887211	0.0049251	0.802128	0.886532	0.0357361	0		42.2309	46.6746	11.0945	0.0357361	0.0263928	0.0599141	0.00137341	0.0601789	0.982447	0.798852	79.5817
CV21P-B1	19 / 1 .	Tephra	rim	26/09-10/10/2021	CV21P-B1_CPx_rim_m63	45.403	3.281	7.987	8.105	0.15	12.687	22.53	0.538	0.025	0.017	100.723		1.67644	0.0911397	0.347571	0.156457	0.000496281	0.093823	0.00469118	0.698352	0.891333	0.0385151	0.00117761		37.8581	48.3197	13.8222	0.0385151	0.07664	0.0778878	0.00024814	0.0591259	0.988974	0.736557	73.6167
CV21P-B1	20 / 1 .	Tephra	core	26/09-10/10/2021	CV21P-B1_CPx_core_m64	44.235	3.884	8.56	7.762	0.118	12.212	22.641	0.577	0.021	0.357	100.367		1.64246	0.108494	0.37459	0.155559	0.0104802	0.0854705	0.00371105	0.675967	0.900737	0.0415383	0.000994727		37.1116	49.4518	13.4366	0.0415383	0.0840039	0.0825223	0.00524011	0.0512779	0.993553	0.728971	73.7153
CV21P-B1	21 / 1 .	Tephra	rim	26/09-10/10/2021	CV21P-B1_CPx_rim_m65	43.646	4.105	9.154	8.615	0.162	11.827	22.45	0.556	0.036	0.024	100.575		1.62112	0.114705	0.400716	0.168671	0.000704785	0.0989348	0.0050965	0.654872	0.893432	0.0400397	0.00170581		35.9621	49.0626	14.9753	0.0400397	0.0965035	0.0838348	0.000352392	0.0554006	0.988873	0.712742	70.9906
CV21P-B1	27 / 1 .	Tephra	core	26/09-10/10/2021	CV21P-B1_CPx_core_m71	46.378	2.996	6.945	8.375	0.196	12.464	22.284	0.588	0.016	0.058	100.3		1.72328	0.0837494	0.304137	0.123228	0.0017039	0.137026	0.00616858	0.690416	0.887176	0.0423608	0.000758436		37.4409	48.1111	14.4479	0.0423608	0.0688018	0.0620865	0.000851951	0.0291037	0.958641	0.755436	72.6242
CV21P-B1	28 / 1 .	Tephra	mantle	26/09-10/10/2021	CV21P-B1_CPx_mantle_m72	49.178	2.199	4.842	7.915	0.198	14.072	22.103	0.459	0.016	0.024	101.006		1.80609	0.0607562	0.209579	0.0894624	0.000696873	0.153639	0.00615914	0.770434	0.869749	0.0326833	0.000749627		40.7757	46.032	13.1923	0.0326833	0.0437432	0.0447048	0.000348437	0.0394716	0.941904	0.780953	76.0145
CV21P-B1	29 / 1 .	Tephra	mantle	26/09-10/10/2021	CV21P-B1_CPx_mantle_m72	49.034	2.134	4.88	7.95	0.229	14.093	22.149	0.49	0.017	0.027	101.003		1.79995	0.0589323	0.211124	0.106004	0.00078361	0.138057	0.00712006	0.771217	0.871145	0.0348741	0.0007961		40.7288	46.0061	13.2651	0.0348741	0.0351291	0.0529957	0.000391805	0.0472961	0.953315	0.782629	75.9612
CV21P-B1	30 / 1 .	Tephra	rim	26/09-10/10/2021	CV21P-B1_CPx_rim_m73	41.079	5.404	10.881	8.817	0.118	10.614	22.811	0.577	0.029	0.025	100.355		1.53736	0.152149	0.479933	0.183554	0.000739725	0.0924054	0.00374046	0.59217	0.914693	0.0418675	0.00138456		33.1458	51.1984	15.6558	0.0418675	0.127578	0.0914548	0.000369863	0.0402173	0.996777	0.69529	68.2122
CV21P-B1	31 / 1 .	Tephra	core	26/09-10/10/2021	CV21P-B1_CPx_core_m74	47.784	2.288	6.35	7.347	0.178	13.365	22.88	0.651	0.015	0.027	100.885		1.75312	0.0631513	0.274573	0.139107	0.00078319	0.0863215	0.00553141	0.730986	0.899414	0.0463079	0.000702065		39.2716	48.3203	12.4081	0.0463079	0.0445388	0.0695939	0.000391595	0.0426015	0.988324	0.78489	76.4299
CV21P-B1	32 / 1 .	Tephra	mantle	26/09-10/10/2021	CV21P-B1_CPx_mantle_m75	49.346	1.982	4.781	6.592	0.125	14.437	23.219	0.439	0.013	0.134	101.068		1.80317	0.0544862	0.205901	0.106614	0.00387137	0.094838	0.00386885	0.786454	0.909083	0.0311025	0.000606018		41.3737	47.8249	10.8015	0.0311025	0.0324599	0.0549396	0.00193568	0.0366603	0.976846	0.819748	79.6082
CV21P-B1	33 / 1 .	Tephra	rim	26/09-10/10/2021	CV21P-B1_CPx_rim_m76	47.06	3.14	5.948	8.206	0.206	13.232	22.597	0.418	0.019	0.023	100.849		1.73878	0.0872807	0.259011	0.119043	0.000671883	0.134523	0.00644681	0.728833	0.894575	0.0299442	0.000895575		38.6973	47.4973	13.8054	0.0299442	0.0551234	0.0594098	0.000335941	0.0340853	0.958604	0.779706	74.1891
CV21P-B1	34 / 1 .	Tephra	core	26/09-10/10/2021	CV21P-B1_CPx_core_m77_next to inclusion	48.084	2.159	6.259	6.882	0.127	13.951	22.621	0.566	0.019	0.328	100.996		1.75868	0.0594066	0.269802	0.12557	0.00948491	0.0849379	0.00393437	0.760679	0.886485	0.0401371	0.000886534		40.8614	47.6194	11.5192	0.0401371	0.0477482	0.0670842	0.00474245	0.0596696	0.986292	0.76691	78.3247
CV21P-B1	35 / 1 .	Tephra	rim	26/09-10/10/2021	CV21P-B1_CPx_rim_m78	45.792	3.112	7.548	7.401	0.152	12.744	23.208	0.556	0.014	0.132	100.659		1.68955	0.086381	0.328222	0.156496	0.00385061	0.0718743	0.00475019	0.700968	0.917473	0.0397741	0.000658971		37.8582	49.5513	12.5905	0.0397741	0.0643801	0.079844	0.0019253	0.0430702	1.00032	0.771324	75.4265
CV21P-B1	37 / 1 .	Tephra	core	26/09-10/10/2021	CV21P-B1_Cpx_m80_line	48.374	1.799	5.465	7.653	0.192	13.418	23.131	0.718	0.021	0.107	100.878		1.77484	0.0496564	0.236315	0.163647	0.00310388	0.0711794	0.0059667	0.733915	0.909318	0.0510759	0.000982931		38.9546	48.2646	12.7808	0.0510759	0.00973573	0.082884	0.00155194	0.041208	1.0016	0.815146	75.7596
CV21P-B1	37 / 25 .	Tephra	mantle	26/09-10/10/2021	CV21P-B1_Cpx_m80_line	48.809	2.021	5.155	6.612	0.142	14.466	22.918	0.454	0.016	0.147	100.74		1.78799	0.0556966	0.222561	0.118797	0.00425752	0.0837692	0.00440596	0.789996	0.899532	0.0322453	0.000747725		41.6555	47.4312	10.9134	0.0322453	0.0340045	0.0611534	0.00212876	0.0532739	0.985051	0.802245	79.5916
CV21P-B1	37 / 50 .	Tephra	rim	26/09-10/10/2021	CV21P-B1_Cpx_m80_line	47.163	2.745	5.72	7.625	0.171	13.779	22.967	0.47	0.019	0.006	100.665		1.73743	0.0760757	0.248346	0.158925	0.000174756	0.075992	0.00533567	0.75672	0.906536	0.0335698	0.000892928		39.7539	47.6245	12.6216	0.0335698	0.0282847	0.0791035	8.73779e-05	0.0582923	0.998398	0.79906	76.3102
LP2021-2	38 / 1 .	Lava	rim	2021-10-13	LP2021-2_cpx1_r1	42.742	4.759	9.466	8.2	0.196	11.119	22.385	0.584	0.016	0.013	99.48		1.60948	0.134816	0.420099	0.13433	0.000387033	0.123903	0.00625133	0.624176	0.903153	0.0426371	0.000768611		34.8348	50.4044	14.7607	0.0426371	0.121757	0.0669743	0.000193516	0.0221384	0.967929	0.714229	70.7354
LP2021-2	39 / 1 .	Lava	rim	2021-10-13	LP2021-2_cpx1_r2	42.628	4.617	10.099	8.305	0.131	11.307	22.343	0.506	0.001	0.014	99.951		1.59582	0.13003	0.445575	0.139091	0.000414371	0.120923	0.0041538	0.631024	0.896197	0.0367268	4.77578e-05		35.2254	50.0281	14.7465	0.0367268	0.134695	0.0697288	0.000207186	0.0392748	0.972199	0.691566	70.819
LP2021-2	40 / 1 .	Lava	rim	2021-10-13	LP2021-2_cpx1_r3	43.652	4.547	8.866	8.199	0.145	11.418	22.506	0.593	0.013	0.015	99.954		1.63467	0.128099	0.391298	0.126402	0.00044411	0.130374	0.00459917	0.63742	0.90302	0.043055	0.000621048		35.3766	50.1172	14.5062	0.043055	0.111009	0.0631123	0.000222055	0.0175725	0.963648	0.728677	71.2842
LP2021-2	41 / 1 .	Lava	rim	2021-10-13	LP2021-2_cpx1_r4	45.338	3.656	7.883	8.009	0.125	12.062	22.241	0.5	0.011	0.02	99.845		1.69497	0.102826	0.347333	0.093249	0.000591158	0.157158	0.00395818	0.672249	0.890899	0.0362422	0.000524625		36.9873	49.0175	13.9952	0.0362422	0.108888	0.0466578	0.000295579	0.0152201	0.942361	0.735057	72.8602
LP2021-2	42 / 1 .	Lava	rim	2021-10-13	LP2021-2_cpx1_r5	43.526	4.77	8.887	8.061	0.151	11.314	22.352	0.578	0.019	0.006	99.664		1.63596	0.134877	0.393671	0.107511	0.000178299	0.145874	0.00480714	0.633943	0.900148	0.0421207	0.000911032		35.3707	50.2235	14.4058	0.0421207	0.122386	0.0533892	8.91494e-05	0.00858529	0.950854	0.724284	71.4441
LP2021-2	44 / 1 .	Lava	rim	2021-10-13	LP2021-2_cpx1_r7	44.401	4.073	8.07	7.964	0.179	12.015	22.342	0.586	0.034	0.002	99.666		1.66266	0.114742	0.356154	0.133159	5.92125e-05	0.116249	0.00567739	0.670725	0.896409	0.0425453	0.00162422		36.8081	49.1933	13.9986	0.0425453	0.0910076	0.0657969	2.96063e-05	0.0321545	0.971108	0.739575	72.8944
LP2021-2	45 / 1 .	Lava	rim	2021-10-13	LP2021-2_cpx1_r8	44.835	3.702	7.931	8.028	0.179	11.972	22.237	0.533	0.027	0.015	99.459		1.68259	0.104519	0.350786	0.114635	0.000445067	0.137327	0.00568983	0.669788	0.89415	0.0387821	0.00129265		36.7694	49.0862	14.1444	0.0387821	0.0991082	0.0568939	0.000222533	0.0232492	0.956181	0.737925	72.6648
LP2021-2	46 / 1 .	Lava	rim	2021-10-13	LP2021-2-Cpx1-rimscan1	43.471	4.657	8.986	8.129	0.168	11.329	22.327	0.568	0.019	0.022	99.676		1.63333	0.131637	0.397919	0.113789	0.000653537	0.141645	0.00534649	0.634564	0.898831	0.0413777	0.000910717		35.368	50.0971	14.5348	0.0413777	0.121505	0.056766	0.000326768	0.0140601	0.954269	0.720233	71.2995
LP2021-2	47 / 1 .	Lava	rim	2021-10-13	LP2021-2-Cpx1-rimscan1	42.065	4.34	9.191	7.893	0.133	10.886	22.807	0.496	0.015	0.002	97.828		1.60978	0.124949	0.414537	0.153476	6.05132e-05	0.0991378	0.00431106	0.621048	0.935165	0.036802	0.000732308		34.2527	51.5772	14.1702	0.036802	0.112466	0.0764019	3.02566e-05	0.0141281	0.986095	0.746267	71.0857
LP2021-2	49 / 1 .	Lava	rim	2021-10-13	LP2021-2_cpx2_r1	47.076	3.112	6.026	7.948	0.156	12.992	22.427	0.439	0.006	0.018	100.2		1.75054	0.0870581	0.264093	0.0921152	0.000529199	0.155057	0.00491341	0.72021	0.893548	0.0316506	0.00028463		38.5997	47.8898	13.5105	0.0316506	0.0700413	0.0461799	0.0002646	0.0176316	0.94283	0.777062	74.4494
LP2021-2	50 / 1 .	Lava	rim	2021-10-13	LP2021-2_cpx2_r2	44.785	3.497	8.485	7.56	0.131	12.183	22.413	0.525	0	0.126	99.705		1.67196	0.098217	0.373337	0.120587	0.0037191	0.115452	0.00414239	0.678046	0.896537	0.0380012	0		37.3627	49.4024	13.2349	0.0380012	0.105515	0.0621529	0.00185955	0.0358115	0.970349	0.727009	74.1775
LP2021-2	51 / 1 .	Lava	rim	2021-10-13	LP2021-2_cpx2_r4	47.249	2.787	5.711	7.968	0.192	13.352	22.228	0.445	0.007	0	99.939		1.75817	0.0780195	0.250459	0.109593	0	0.13837	0.00605141	0.740672	0.886224	0.0321051	0.000332295		39.3784	47.1168	13.5049	0.0321051	0.0545467	0.0546301	0	0.0366088	0.954938	0.777047	74.9187
LP2021-2	52 / 1 .	Lava	rim	2021-10-13	LP2021-2_cpx3_r1	45.247	3.36	8.177	7.428	0.149	12.453	22.558	0.529	0.02	0.079	100		1.68207	0.0939703	0.358264	0.126409	0.00232196	0.104529	0.00469166	0.690143	0.898523	0.0381289	0.000948508		37.8307	49.2531	12.9162	0.0381289	0.0961763	0.0638912	0.00116098	0.0396289	0.976281	0.737294	74.9275
LP2021-2	53 / 1 .	Lava	rim	2021-10-13	LP2021-2_cpx3_r2	47.591	2.604	5.508	7.85	0.188	13.644	22.023	0.428	0.001	0	99.837		1.77027	0.0728708	0.241471	0.103157	0	0.141048	0.00592324	0.756603	0.87774	0.0308676	4.74539e-05		40.1493	46.5776	13.2731	0.0308676	0.0537468	0.0515546	0	0.0436603	0.952268	0.772439	75.5993
LP2021-2	54 / 1 .	Lava	rim	2021-10-13	LP2021-2_cpx3_r3	42.595	4.583	9.576	8.319	0.15	11.194	22.402	0.535	0.005	0.008	99.367		1.60503	0.129919	0.42527	0.143914	0.000238336	0.118245	0.00478743	0.628813	0.904454	0.0390862	0.000240354		34.9299	50.2415	14.8286	0.0390862	0.121136	0.0719559	0.000119168	0.030742	0.974282	0.711243	70.5761
LP2021-2	55 / 1 .	Lava	rim	2021-10-13	LP2021-2_cpx3_r4	47.263	3.025	5.764	7.915	0.161	13.043	22.353	0.454	0.024	0	100.002		1.76038	0.084763	0.253025	0.0906244	0	0.155925	0.00507921	0.724223	0.89206	0.0327857	0.00114039		38.7718	47.7571	13.4711	0.0327857	0.0653775	0.044742	0	0.0164535	0.941299	0.78194	74.6028
LP2021-2	56 / 1 .	Lava	rim	2021-10-13	LP2021-2_cpx3_r5	47.991	2.732	5.214	7.724	0.143	13.681	22.502	0.417	0.01	0.017	100.431		1.7756	0.0760438	0.227359	0.0992347	0.000497289	0.139765	0.00448134	0.754596	0.892034	0.0299135	0.000472001		39.9234	47.1948	12.8818	0.0299135	0.0490927	0.04963	0.000248645	0.0303842	0.952332	0.793063	75.946
LP2021-2	57 / 1 .	Lava	rim	2021-10-13	LP2021-2-Cpx3-rimscan1	43.477	4.34	9.273	7.936	0.149	11.47	22.292	0.515	0.018	0	99.47		1.63387	0.1227	0.410707	0.114548	0	0.13487	0.00474274	0.642586	0.897594	0.0375239	0.00086295		35.8118	50.0236	14.1646	0.0375239	0.129749	0.0568425	0	0.0230654	0.958184	0.711003	72.0385
LP2021-2	58 / 1 .	Lava	rim	2021-10-13	LP2021-2-Cpx3-rimscan2	46.301	3.32	6.099	7.839	0.185	13.081	22.383	0.484	0.014	0.008	99.714		1.72854	0.0932444	0.26835	0.123554	0.00023613	0.121193	0.00584986	0.728014	0.895324	0.035033	0.000666764		38.8495	47.7778	13.3728	0.035033	0.0550967	0.0615617	0.000118065	0.0365101	0.966867	0.778548	74.84
LP2021-2	59 / 1 .	Lava	rim	2021-10-13	LP2021-2-Cpx3-rimscan2	46.871	2.797	5.963	7.693	0.176	13.362	22.245	0.434	0.003	0	99.544		1.74916	0.0785261	0.262267	0.11391	0	0.126188	0.00556318	0.743373	0.88947	0.0314021	0.000142824		39.5726	47.3499	13.0775	0.0314021	0.0585488	0.0568838	0	0.0416232	0.962495	0.774037	75.5867
LP2021-2	60 / 1 .	Lava	rim	2021-10-13	LP2021-2_cpx4_r1	44.311	3.836	8.469	7.574	0.114	12.047	22.595	0.506	0.012	0.052	99.516		1.65935	0.108069	0.373778	0.127154	0.00153959	0.110049	0.00361591	0.672537	0.906595	0.0367385	0.000573277		36.9536	49.8142	13.2322	0.0367385	0.104459	0.0640602	0.000769793	0.0311931	0.974526	0.737305	73.9263
LP2021-2	61 / 1 .	Lava	rim	2021-10-13	LP2021-2_cpx4_r2	42.553	4.542	9.553	8.103	0.104	11.241	22.474	0.557	0.007	0	99.134		1.60547	0.128919	0.424782	0.147523	0	0.10815	0.00332347	0.632248	0.908503	0.0407447	0.00033692		35.1298	50.4794	14.3907	0.0407447	0.118426	0.0735931	0	0.0316436	0.980891	0.716484	71.2054
LP2021-2	62 / 1 .	Lava	rim	2021-10-13	LP2021-2_cpx4_r3	47.226	2.935	5.233	8.101	0.16	13.41	22.158	0.392	0.017	0.019	99.651		1.76478	0.0825114	0.23047	0.103602	0.000561353	0.14957	0.00506425	0.747048	0.887184	0.0284014	0.000810428		39.4748	46.8797	13.6455	0.0284014	0.0493578	0.0516765	0.000280677	0.0323906	0.947976	0.785869	74.6884
LP2021-2	63 / 1 .	Lava	rim	2021-10-13	LP2021-2_cpx4_r4	42.751	4.463	9.495	8.069	0.154	11.345	22.603	0.54	0.013	0.013	99.446		1.60745	0.126245	0.420765	0.151457	0.000386462	0.102276	0.00490452	0.635924	0.910605	0.0393666	0.000623577		35.228	50.4444	14.3277	0.0393666	0.115089	0.0756101	0.000193231	0.0338342	0.983806	0.719713	71.4796
LP2021-2	64 / 1 .	Lava	rim	2021-10-13	LP2021-2_cpx4_r5	44.357	3.384	8.391	7.438	0.143	12.3	22.385	0.501	0.005	0.195	99.099		1.66464	0.0955398	0.371129	0.139427	0.00578583	0.0940159	0.00454547	0.688134	0.900094	0.0364535	0.000239377		37.6808	49.2874	13.0318	0.0364535	0.094851	0.072487	0.00289291	0.0488487	0.985397	0.729864	74.6691
LP2021-2	65 / 1 .	Lava	rim	2021-10-13	LP2021-2_cpx4_r6	47.783	2.594	5.236	7.509	0.148	13.802	22.445	0.379	0.005	0.019	99.92		1.77481	0.0724847	0.22921	0.103167	0.000557965	0.130087	0.00465615	0.764244	0.89325	0.0272937	0.000236922		40.3209	47.1271	12.552	0.0272937	0.0492139	0.0517443	0.000278982	0.0376993	0.958243	0.792013	76.6161
LP2021-2	66 / 1 .	Lava	rim	2021-10-13	LP2021-2_cpx4_r7	47.728	2.445	5.57	7.311	0.178	13.663	22.326	0.395	0.012	0.006	99.634		1.77638	0.0684601	0.244327	0.0948952	0.000176558	0.132671	0.00561136	0.758086	0.890322	0.0285038	0.00056977		40.2898	47.3176	12.3926	0.0285038	0.0606607	0.047251	8.82789e-05	0.0353299	0.954155	0.782322	76.9122
LP2021-2	67 / 1 .	Lava	rim	2021-10-13	LP2021-2_cpx5_r1	48.464	2.273	5.136	7.313	0.171	14.121	22.407	0.421	0.014	0.031	100.351		1.78824	0.0630963	0.223351	0.103843	0.000904363	0.121826	0.00534428	0.776754	0.88586	0.0301185	0.00065901		41.0194	46.7811	12.1995	0.0301185	0.0445721	0.0520439	0.000452182	0.0459023	0.961881	0.788792	77.4877
LP2021-2	68 / 1 .	Lava	rim	2021-10-13	LP2021-2_cpx5_r2	48.318	2.478	5.11	7.382	0.143	14.018	22.226	0.411	0.014	0.014	100.114		1.78894	0.0690217	0.222978	0.0908499	0.000409816	0.137726	0.00448445	0.77372	0.881704	0.0295035	0.000661259		40.9704	46.6884	12.3411	0.0295035	0.0514382	0.0452992	0.000204908	0.0399045	0.951112	0.784761	77.1948
LP2021-2	69 / 1 .	Lava	rim	2021-10-13	LP2021-2_cpx5_r3	44.473	3.613	8.864	8.008	0.164	11.892	22.162	0.487	0.011	0.016	99.69		1.66381	0.101688	0.390832	0.113557	0.00047326	0.136996	0.0051968	0.663241	0.88836	0.0353248	0.000524995		36.6969	49.1526	14.1505	0.0353248	0.121001	0.0567525	0.00023663	0.0332142	0.956899	0.71037	72.5811
LP2021-2	70 / 1 .	Lava	rim	2021-10-13	LP2021-2_cpx5_r4	47.592	2.682	5.642	7.7	0.15	13.67	22.34	0.36	0.012	0.003	100.151		1.76501	0.0748288	0.246604	0.100084	8.79647e-05	0.138737	0.00471184	0.755775	0.887708	0.0258857	0.000567742		40.0513	47.043	12.9057	0.0258857	0.0605572	0.0498022	4.39823e-05	0.0392769	0.952871	0.777305	75.9881
LP2021-2	71 / 1 .	Lava	rim	2021-10-13	LP2021-2_cpx5_r5	47.25	2.773	5.847	7.894	0.203	13.469	22.191	0.399	0.012	0.01	100.048		1.75563	0.0775136	0.256047	0.106687	0.000293768	0.138613	0.00638871	0.746066	0.88345	0.0287441	0.000568812		39.659	46.962	13.3791	0.0287441	0.0604455	0.0532058	0.000146884	0.0415502	0.953744	0.769652	75.2564
LP2021-2	72 / 1 .	Lava	rim	2021-10-13	LP2021-2_cpx5_r6	45.437	3.246	8.246	7.894	0.127	12.325	21.952	0.537	0.016	0.005	99.785		1.69436	0.0910627	0.362404	0.106199	0.000147414	0.139986	0.0040113	0.685161	0.877088	0.0388252	0.000761152		37.8031	48.3925	13.8043	0.0388252	0.108997	0.0527924	7.3707e-05	0.0380674	0.95398	0.715225	73.5668
LP2021-2	73 / 1 .	Lava	rim	2021-10-13	LP2021-2-Cpx5-rimscan1	45.469	3.062	7.794	7.866	0.073	12.618	22.565	0.546	0.01	0.041	100.044		1.68888	0.0855629	0.341192	0.148513	0.00120404	0.0958332	0.00229664	0.69869	0.898034	0.0393206	0.000473849		37.9029	48.717	13.38	0.0393206	0.0763139	0.0746216	0.00060202	0.0503534	0.987708	0.746496	74.0894
LP2021-2	74 / 1 .	Lava	rim	2021-10-13	LP2021-2_cpx6_r1	42.694	4.515	9.582	8.321	0.122	11.279	22.259	0.567	0.003	0	99.342		1.60786	0.127919	0.425298	0.144684	0	0.117391	0.0038916	0.633233	0.898176	0.0414009	0.000144132		35.231	49.9715	14.7975	0.0414009	0.119678	0.07227	0	0.0358443	0.975422	0.706228	70.7279
LP2021-2	75 / 1 .	Lava	rim	2021-10-13	LP2021-2_cpx6_r2	47.634	2.403	5.983	7.12	0.189	13.735	22.133	0.489	0.009	0.06	99.755		1.76741	0.0670767	0.261634	0.103232	0.00176013	0.117705	0.00593976	0.759732	0.879904	0.0351782	0.00042601		40.7033	47.1416	12.1551	0.0351782	0.060945	0.052283	0.000880067	0.0485839	0.963666	0.765796	77.4707
LP2021-2	76 / 1 .	Lava	rim	2021-10-13	LP2021-2_cpx6_r3	46.467	3.126	6.018	8.086	0.203	13.176	22.16	0.452	0.006	0.002	99.696		1.73518	0.0878187	0.264855	0.122091	5.9048e-05	0.130433	0.00642071	0.733492	0.886635	0.0327253	0.000285831		39.0348	47.1847	13.7805	0.0327253	0.0551327	0.060932	2.9524e-05	0.042521	0.961881	0.770541	74.3894
LP2021-2	78 / 1 .	Lava	rim	2021-10-13	LP2021-2_cpx6_r4	42.467	4.804	9.523	8.309	0.107	11.177	22.37	0.568	0.019	0.008	99.352		1.60092	0.136244	0.423102	0.144769	0.000238441	0.11719	0.00341654	0.628135	0.90356	0.0415154	0.000913749		34.9533	50.2796	14.7671	0.0415154	0.118746	0.072047	0.00011922	0.0301285	0.975204	0.712647	70.5695
LP2021-2	79 / 1 .	Lava	rim	2021-10-13	LP2021-2_cpx6_r5	42.804	4.352	9.905	8.018	0.115	11.354	22.262	0.551	0.007	0.046	99.414		1.60846	0.12303	0.438667	0.13747	0.00136665	0.114507	0.00366024	0.636041	0.896321	0.0401441	0.000335567		35.5728	50.1299	14.2974	0.0401441	0.130011	0.0692504	0.000683325	0.038567	0.975032	0.696377	71.6248
LP2021-2	80 / 1 .	Lava	rim	2021-10-13	LP2021-2_cpx6_r6	47.509	2.741	5.058	7.911	0.175	13.664	21.922	0.397	0.015	0.038	99.43		1.77647	0.0771061	0.222903	0.0983139	0.00112341	0.149076	0.00554251	0.761677	0.878288	0.0287818	0.000715534		40.2387	46.3991	13.3622	0.0287818	0.0476998	0.0493609	0.000561707	0.039663	0.946733	0.780665	75.4833
LP2021-2	81 / 1 .	Lava	rim	2021-10-13	LP2021-2_cpx7_r1	42	5.021	10.031	8.234	0.125	10.979	22.441	0.538	0.018	0.006	99.393		1.5838	0.142442	0.44581	0.141733	0.000178886	0.117942	0.00399251	0.617197	0.906707	0.0393348	0.000865923		34.5271	50.7228	14.75	0.0393348	0.132715	0.0705228	8.94428e-05	0.0277751	0.973816	0.70338	70.3862
LP2021-2	82 / 1 .	Lava	rim	2021-10-13	LP2021-2_cpx7_r2	44.938	3.996	8.047	8.113	0.142	11.865	22.154	0.575	0.019	0.008	99.857		1.68144	0.112484	0.354859	0.0996861	0.000236663	0.154187	0.0045003	0.661828	0.888163	0.0417137	0.000906936		36.5981	49.1142	14.2877	0.0417137	0.107065	0.0495079	0.000118332	0.0150207	0.944898	0.731473	72.2756
LP2021-2	83 / 1 .	Lava	rim	2021-10-13	LP2021-2_cpx7_r3	43.834	4.533	8.585	8.282	0.187	11.519	22.279	0.565	0.012	0.006	99.802		1.64472	0.127957	0.379643	0.11651	0.000177994	0.143376	0.00594303	0.644326	0.895674	0.0411029	0.000574404		35.6803	49.599	14.7206	0.0411029	0.111213	0.0580568	8.89969e-05	0.0172606	0.954037	0.726315	71.2582
LP2021-2	84 / 1 .	Lava	rim	2021-10-13	LP2021-2_cpx7_r5	47.984	2.721	4.843	7.873	0.193	13.51	22.114	0.464	0.013	0.012	99.727		1.78967	0.0763486	0.212885	0.0889019	0.000353859	0.156673	0.00609704	0.751176	0.883725	0.0335535	0.000618551		39.817	46.8429	13.3402	0.0335535	0.0453471	0.0443186	0.00017693	0.0230979	0.940376	0.793882	75.3624
LP2021-2	85 / 1 .	Lava	rim	2021-10-13	LP2021-2_cpx7_r6	42.445	4.57	9.985	8.343	0.154	11.442	22.568	0.578	0.005	0.029	100.119		1.58455	0.128349	0.439323	0.176087	0.000855958	0.0843909	0.00486953	0.636786	0.902709	0.0418363	0.000238126		35.2821	50.0159	14.702	0.0418363	0.110391	0.0883525	0.000427979	0.0546675	0.999213	0.703538	70.9697
LP2021-2	86 / 1 .	Lava	rim	2021-10-13	LP2021-2_cpx8_r1	42.898	4.355	9.267	7.944	0.173	11.471	22.089	0.531	0.016	0.012	98.756		1.62318	0.123969	0.413259	0.131819	0.000358991	0.119564	0.00554448	0.647054	0.895527	0.0389554	0.000772334		35.9573	49.7651	14.2777	0.0389554	0.121449	0.0657028	0.000179496	0.0353386	0.969821	0.708196	72.02
LP2021-2	88 / 1 .	Lava	rim	2021-10-13	LP2021-2_cpx8_r2	47.842	2.437	5.246	7.225	0.169	14.026	22.262	0.406	0	0.01	99.623		1.7785	0.0681547	0.229841	0.105826	0.000293912	0.118795	0.00532128	0.777299	0.886711	0.0292627	0		41.0411	46.818	12.1409	0.0292627	0.047229	0.0530599	0.000146956	0.0484252	0.964398	0.786275	77.581
LP2021-2	89 / 1 .	Lava	rim	2021-10-13	LP2021-2_cpx8_r3	44.962	3.63	7.362	7.98	0.179	12.188	22.265	0.556	0.023	0.004	99.149		1.6914	0.102732	0.326401	0.126874	0.000118969	0.124183	0.00570348	0.683508	0.897424	0.0405527	0.00110379		37.1938	48.8343	13.9719	0.0405527	0.0799797	0.0629443	5.94846e-05	0.0279709	0.965947	0.75444	73.1365
LP2021-2	90 / 1 .	Lava	rim	2021-10-13	LP2021-2_cpx8_r4	44.094	3.687	8.65	8.1	0.167	11.798	21.859	0.546	0.006	0.005	98.912		1.66303	0.104614	0.384495	0.120289	0.000149095	0.1352	0.00533485	0.663344	0.883332	0.0399261	0.000288687		36.6995	48.8704	14.4301	0.0399261	0.112209	0.0600749	7.45476e-05	0.0363301	0.959588	0.710973	72.1941
LP2021-2	91 / 1 .	Lava	rim	2021-10-13	LP2021-2_cpx9_r1	42.32	5.17	9.889	8.092	0.131	11.032	22.067	0.544	0.024	0	99.269		1.59822	0.146885	0.440146	0.110638	0	0.144935	0.00419032	0.621091	0.89291	0.0398321	0.00115627		35.0154	50.3398	14.6447	0.0398321	0.145416	0.0547408	0	0.0194881	0.95223	0.692752	70.8471
LP2021-2	#REF!	Lava	rim	2021-10-13	LP2021-2_cpx9_r2	48.241	2.532	4.623	7.59	0.11	13.736	22.538	0.411	0.009	0.001	99.791		1.79552	0.0708979	0.202792	0.0944378	2.9427e-05	0.141818	0.00346778	0.762156	0.898798	0.0296592	0.000427338		40.0992	47.2883	12.6125	0.0296592	0.0395466	0.0470199	1.47135e-05	0.0221883	0.950646	0.812217	76.3368
LP2021-2	#REF!	Lava	rim	2021-10-13	LP2021-2_cpx9_r3	44.064	4.315	8.421	7.956	0.217	11.746	22.077	0.567	0.022	0.01	99.395		1.65696	0.122069	0.373205	0.110824	0.000297306	0.139379	0.00691154	0.658461	0.889495	0.0413387	0.00105538		36.4784	49.2776	14.244	0.0413387	0.1109	0.0550331	0.000148653	0.0229361	0.953769	0.723413	72.4647
LP2021-2	#REF!	Lava	rim	2021-10-13	LP2021-2_cpx9_r5	48.115	2.657	4.676	7.489	0.19	13.599	22.466	0.456	0.014	0	99.662		1.79374	0.0745192	0.205451	0.0916512	0	0.141841	0.00599956	0.755783	0.897386	0.0329601	0.000665831		39.9323	47.414	12.6537	0.0329601	0.0407529	0.0454927	0	0.0181469	0.948493	0.811141	76.3977
LP2021-2	#REF!	Lava	rim	2021-10-13	LP2021-2_cpx10_r1	47.859	2.632	5.146	7.535	0.22	13.511	22.151	0.441	0.002	0.032	99.529		1.78661	0.0739178	0.226407	0.0836074	0.000944474	0.151636	0.00695624	0.751907	0.885999	0.031919	9.52472e-05		39.9928	47.125	12.8822	0.031919	0.0550159	0.0422283	0.000472237	0.0236158	0.941534	0.788283	76.1694
LP2021-2	#REF!	Lava	rim	2021-10-13	LP2021-2_cpx10_r2	43.342	4.094	9.209	7.91	0.139	11.805	22.239	0.509	0.011	0.071	99.329		1.62799	0.115688	0.407671	0.14046	0.00210851	0.108018	0.00442225	0.661028	0.895019	0.0370685	0.000527099		36.5421	49.4774	13.9805	0.0370685	0.114281	0.0710205	0.00105425	0.0464119	0.978499	0.708663	72.6799
LP2021-2	#REF!	Lava	rim	2021-10-13	LP2021-2_cpx10_r3	44.63	3.571	8.575	7.65	0.095	12.173	22.594	0.535	0.005	0.201	100.029		1.66128	0.100001	0.376188	0.134179	0.00591543	0.103969	0.0029952	0.675499	0.901122	0.0386113	0.000237434		37.161	49.5731	13.2659	0.0386113	0.0988601	0.0699284	0.00295772	0.040151	0.979885	0.729376	73.9344
LP2021-2	36 / 1 .	Lava	core	2021-10-13	LP2021-2-Cpx6-1	46.563	2.584	7.481	7.255	0.186	12.883	22.289	0.653	0.004	0.022	99.92		1.72576	0.0720491	0.326779	0.124073	0.000644668	0.100805	0.005839	0.711815	0.885124	0.0469242	0.000189128		38.9469	48.4295	12.6236	0.0469242	0.0776632	0.062264	0.000322334	0.0455066	0.977555	0.744874	75.9924
LP2021-2	37 / 1 .	Lava	core	2021-10-13	LP2021-2-Cpx6-2	45.83	3.049	8.179	7.26	0.167	12.649	22.116	0.679	0.007	0.021	99.957		1.69943	0.0850566	0.357444	0.122114	0.000615668	0.103029	0.00524513	0.69923	0.878687	0.0488166	0.000331137		38.6677	48.5917	12.7406	0.0488166	0.0931145	0.0611993	0.000307834	0.0486398	0.976143	0.724065	75.6437
LP2021-2	38 / 1 .	Lava	core	2021-10-13	LP2021-2-Cpx6-3	47.359	2.302	6.276	7.018	0.152	13.685	22.022	0.59	0.006	0	99.41		1.76	0.0643596	0.274884	0.119185	0	0.0989333	0.00478455	0.75817	0.876884	0.0425116	0.000284458		40.8067	47.1961	11.9972	0.0425116	0.0567355	0.0594505	0	0.0583289	0.977724	0.760698	77.6584
LP2021-2	39 / 1 .	Lava	core	2021-10-13	LP2021-2-Cpx6-4	47.636	2.36	6.503	7.016	0.158	13.799	21.985	0.606	0.004	0.01	100.077		1.75791	0.0655196	0.282833	0.113555	0.000291767	0.102976	0.00493862	0.759138	0.869286	0.043359	0.000188312		41.0368	46.9911	11.972	0.043359	0.062908	0.0568292	0.000145883	0.0616448	0.97429	0.749403	77.8069
LP2021-2	40 / 1 .	Lava	core	2021-10-13	LP2021-2-Cpx6-5	45.601	2.957	7.975	7.1	0.125	12.727	22.221	0.62	0	0.005	99.331		1.70064	0.0829632	0.350528	0.126953	0.000147428	0.0944911	0.00394851	0.707578	0.887923	0.0448305	0		38.8588	48.763	12.3781	0.0448305	0.0892986	0.0635502	7.37142e-05	0.0497653	0.982518	0.735	76.1637
LP2021-2	41 / 1 .	Lava	core	2021-10-13	LP2021-2-Cpx6-6	43.622	3.943	10.11	7.854	0.161	11.829	22.075	0.703	0	0.014	100.311		1.61759	0.109998	0.441843	0.153116	0.000410454	0.0904529	0.00505678	0.653915	0.877076	0.0505431	0		36.7447	49.2846	13.9707	0.0505431	0.118887	0.0767632	0.000205227	0.062905	0.990524	0.681221	72.8609
LP2021-2	42 / 1 .	Lava	core	2021-10-13	LP2021-2-Cpx6-7	44.518	3.189	9.005	7.381	0.137	12.245	22.223	0.654	0.002	0.009	99.363		1.66171	0.089551	0.396148	0.148496	0.000265604	0.0819143	0.00433137	0.681378	0.888783	0.0473305	9.52369e-05		37.7515	49.2427	13.0058	0.0473305	0.100075	0.0743333	0.000132802	0.0578167	0.99393	0.714241	74.7298
LP2021-2	43 / 1 .	Lava	core	2021-10-13	LP2021-2-Cpx6-8	45.513	3.048	8.249	7.486	0.181	12.296	22.39	0.735	0.011	0.011	99.92		1.6902	0.085156	0.361043	0.14136	0.000322976	0.0911395	0.00569335	0.680735	0.890905	0.0529218	0.000521138		37.6131	49.2258	13.161	0.0529218	0.08348	0.0705808	0.000161488	0.0427057	0.986533	0.736683	74.5411
LP2021-2	44 / 1 .	Lava	core	2021-10-13	LP2021-2-Cpx6-9	45.661	2.906	8.129	7.038	0.16	12.7	22.201	0.665	0.001	0.019	99.48		1.69941	0.0813663	0.356569	0.129357	0.000559087	0.0897067	0.0050438	0.704639	0.885317	0.0479864	4.74798e-05		38.8431	48.803	12.3539	0.0479864	0.0893574	0.0649341	0.000279544	0.0516248	0.984928	0.730746	76.2842
LP2021-2	45 / 1 .	Lava	core	2021-10-13	LP2021-2-Cpx6-10	45.776	2.983	7.706	7.19	0.222	12.814	22.462	0.618	0.009	0.002	99.782		1.70038	0.08336	0.337358	0.140043	5.87369e-05	0.0833163	0.00698468	0.709582	0.893984	0.0445082	0.000426488		38.6923	48.7474	12.5603	0.0445082	0.0765872	0.0698378	2.93685e-05	0.0510478	0.98954	0.74753	76.0586
LP2021-2	46 / 1 .	Lava	core	2021-10-13	LP2021-2-Cpx7-1	45.896	3.132	7.767	6.799	0.185	13.019	22.683	0.575	0.004	0.014	100.074		1.6984	0.0871936	0.338746	0.131095	0.000409607	0.0793212	0.00579861	0.718215	0.899374	0.0412551	0.000188835		39.1653	49.0442	11.7905	0.0412551	0.0830874	0.0656579	0.000204804	0.0494428	0.990072	0.750424	77.3412
LP2021-2	47 / 1 .	Lava	core	2021-10-13	LP2021-2-Cpx7-2	46.984	2.49	6.568	7.038	0.164	13.056	22.538	0.651	0.002	0.013	99.504		1.74808	0.069696	0.288004	0.123116	0.000382409	0.0958759	0.00516822	0.724156	0.898464	0.0469609	9.49287e-05		39.2118	48.6503	12.1379	0.0469609	0.0588198	0.061702	0.000191205	0.0347607	0.980186	0.777751	76.7807
LP2021-2	48 / 1 .	Lava	core	2021-10-13	LP2021-2-Cpx7-3	44.938	3.665	8.613	7.745	0.142	12.038	22.691	0.652	0.006	0	100.49		1.66477	0.102144	0.376054	0.137224	0	0.102732	0.0044557	0.664824	0.900677	0.046831	0.000283563		36.7324	49.7636	13.5041	0.046831	0.0961416	0.0684702	0	0.0329911	0.9805	0.736066	73.4791
LP2021-2	49 / 1 .	Lava	core	2021-10-13	LP2021-2-Cpx7-4	45.823	3.042	7.533	7.524	0.151	12.418	22.451	0.663	0	0.013	99.618		1.70864	0.0853344	0.331048	0.128544	0.000383253	0.106087	0.00476904	0.690288	0.89697	0.047932	0		37.7897	49.1044	13.1059	0.047932	0.0770945	0.0644634	0.000191626	0.0318057	0.976708	0.75522	74.6323
LP2021-2	50 / 1 .	Lava	core	2021-10-13	LP2021-2-Cpx7-5	46.052	2.812	7.042	7.626	0.167	12.3	22.437	0.676	0	0.018	99.13		1.72661	0.0793154	0.311169	0.125589	0.00053357	0.113528	0.00530332	0.687482	0.901331	0.0491401	0		37.5011	49.1662	13.3327	0.0491401	0.0679529	0.0630614	0.000266785	0.0215107	0.971982	0.77005	74.1941
LP2021-2	51 / 1 .	Lava	core	2021-10-13	LP2021-2-Cpx7-6	46.318	2.727	7.099	7.373	0.141	12.587	22.722	0.688	0.003	0.015	99.673		1.72376	0.07635	0.311372	0.137752	0.000441359	0.0917249	0.00444459	0.698329	0.906041	0.0496432	0.000142431		37.9879	49.2871	12.725	0.0496432	0.0618386	0.0690256	0.00022068	0.0305627	0.986247	0.774956	75.2667
LP2021-2	52 / 1 .	Lava	core	2021-10-13	LP2021-2-Cpx7-7	46.288	2.747	7.092	7.71	0.193	12.543	22.59	0.688	0.006	0.011	99.868		1.7211	0.0768411	0.310786	0.142889	0.000323374	0.0968622	0.00607829	0.695265	0.899971	0.0495988	0.000284607		37.7643	48.8832	13.3526	0.0495988	0.0591298	0.0714639	0.000161687	0.0344692	0.984039	0.769215	74.3586
LP2021-2	53 / 1 .	Lava	core	2021-10-13	LP2021-2-Cpx7-8	48.516	2.2	5.444	6.599	0.165	14.061	22.884	0.58	0	0	100.449		1.78284	0.06082	0.235776	0.118234	0	0.0845689	0.00513566	0.770289	0.901016	0.0413237	0		40.9893	47.9457	11.065	0.0413237	0.0381094	0.0591168	0	0.042366	0.984706	0.80379	79.159
LP2021-2	54 / 1 .	Lava	core	2021-10-13	LP2021-2-Cpx7-9	48.501	2.135	5.574	6.559	0.168	14.076	22.904	0.524	0.002	0	100.443		1.78235	0.0590251	0.241415	0.113267	0	0.0883135	0.00522922	0.771138	0.901836	0.0373351	9.37623e-05		41.0227	47.9755	11.0018	0.0373351	0.0454533	0.0565865	0	0.0423043	0.981475	0.799796	79.2766
LP2021-2	55 / 1 .	Lava	core	2021-10-13	LP2021-2-Cpx7-10	48.876	2.184	5.488	6.562	0.155	13.913	22.799	0.504	0	0.018	100.499		1.79746	0.0604245	0.237866	0.0817777	0.000523371	0.120044	0.00482816	0.762773	0.898366	0.0359367	0		40.8383	48.0979	11.0639	0.0359367	0.0598141	0.0411506	0.000261686	0.0237052	0.958008	0.79714	79.077
LP2021-2	56 / 1 .	Lava	core	2021-10-13	LP2021-2-Cpx8-1	46.282	2.727	7.121	7.013	0.164	12.96	22.765	0.534	0.003	0.09	99.659		1.72128	0.0762995	0.31213	0.128712	0.0026464	0.0894162	0.00516618	0.718547	0.907154	0.0385057	0.000142337		38.8615	49.062	12.0765	0.0385057	0.071204	0.065608	0.0013232	0.0391199	0.98478	0.769019	76.7125
LP2021-2	57 / 1 .	Lava	core	2021-10-13	LP2021-2-Cpx8-2	45.482	3.062	7.658	7.096	0.075	12.863	22.578	0.498	0.002	0.1	99.414		1.69672	0.0859356	0.336698	0.131155	0.00294947	0.0902325	0.00236983	0.715359	0.902465	0.0360201	9.51825e-05		38.8448	49.0049	12.1503	0.0360201	0.0833345	0.0670046	0.00147474	0.0479312	0.986416	0.750651	76.3663
LP2021-2	58 / 1 .	Lava	core	2021-10-13	LP2021-2-Cpx8-3	45.531	3.058	7.466	7.062	0.118	12.786	22.718	0.532	0	0.145	99.416		1.69915	0.0858538	0.328373	0.135827	0.00427826	0.0845778	0.00372987	0.711329	0.908384	0.038493	0		38.5785	49.2657	12.1558	0.038493	0.0748876	0.0700527	0.00213913	0.0429259	0.989803	0.761305	76.3447
LP2021-2	59 / 1 .	Lava	core	2021-10-13	LP2021-2-Cpx8-4	46.181	2.829	6.984	7.038	0.142	13.076	22.882	0.549	0	0.137	99.818		1.7147	0.0790231	0.305621	0.142437	0.00402178	0.076109	0.00446579	0.723786	0.910317	0.0395222	0		38.9737	49.0178	12.0085	0.0395222	0.0598203	0.0732291	0.00201089	0.045483	0.995322	0.775256	76.808
LP2021-2	60 / 1 .	Lava	core	2021-10-13	LP2021-2-Cpx8-5	48.755	2.03	4.971	6.351	0.101	14.313	23.02	0.472	0	0.112	100.125		1.79669	0.0562792	0.2159	0.108614	0.00326322	0.0871196	0.00315255	0.786315	0.908938	0.0337242	0		41.513	47.9869	10.5001	0.0337242	0.0351495	0.0559386	0.00163161	0.0393551	0.982017	0.816218	80.0688
LP2021-2	61 / 1 .	Lava	core	2021-10-13	LP2021-2-Cpx8-6	46.838	2.055	6.364	9.477	0.25	11.208	22.369	0.981	0.007	0.002	99.551		1.75735	0.0580055	0.281414	0.159508	5.93286e-05	0.137864	0.00794487	0.626902	0.899252	0.0713631	0.000335054		34.2294	49.1	16.6706	0.0713631	0.0254092	0.0796162	2.96643e-05	-0.00389344	0.966721	0.794197	67.8264
LP2021-2	62 / 1 .	Lava	core	2021-10-13	LP2021-2-Cpx8-7	44.274	3.258	8.772	8.163	0.169	11.283	22.351	0.816	0.011	0.001	99.098		1.66446	0.0921449	0.388666	0.158109	2.97233e-05	0.0985408	0.00538141	0.632352	0.900315	0.0594782	0.000527561		35.2344	50.1653	14.6003	0.0594782	0.0857882	0.0788057	1.48617e-05	0.0273775	0.987171	0.735706	71.1305
LP2021-2	63 / 1 .	Lava	core	2021-10-13	LP2021-2-Cpx8-8	43.922	3.287	9.069	8.245	0.194	11.105	22.413	0.847	0.002	0.005	99.089		1.6518	0.0929979	0.401967	0.170134	0.000148669	0.0891858	0.00617966	0.622595	0.903131	0.0617596	9.5954e-05		34.7581	50.4197	14.8222	0.0617596	0.0850106	0.0850933	7.43345e-05	0.0298883	0.994779	0.732953	70.5958
LP2021-2	64 / 1 .	Lava	core	2021-10-13	LP2021-2-Cpx8-9	44.936	3.196	7.934	8.505	0.286	11.311	22.282	0.853	0	0	99.303		1.68875	0.0903595	0.351412	0.152528	0	0.11478	0.00910379	0.633697	0.897219	0.0621532	0		35.0627	49.6434	15.294	0.0621532	0.0683654	0.0762642	0	0.0168182	0.97619	0.752589	70.3322
LP2021-2	65 / 1 .	Lava	core	2021-10-13	LP2021-2-Cpx8-10	44.41	3.02	8.479	9.056	0.341	10.653	22.396	0.966	0.001	0.007	99.329		1.6712	0.0854972	0.376052	0.18087	0.000208267	0.104135	0.010869	0.597628	0.90301	0.0704806	4.8007e-05		33.266	50.2646	16.4694	0.0704806	0.0622703	0.0905153	0.000104133	0.0141888	0.98768	0.750121	67.7097
LP2021-2	66 / 1 .	Lava	core	2021-10-13	LP2021-2-Cpx8-11	47.354	1.487	5.802	12.056	0.335	9.543	21.465	1.517	0	0.013	99.572		1.78941	0.0422728	0.258396	0.18899	0.000388392	0.19201	0.0107222	0.537588	0.869078	0.111143	0		29.8928	48.3254	21.7819	0.0900807	0	0.0841577	0.000194196	-0.0290742	0.930084	0.784726	58.5233
LP2021-2	67 / 1 .	Lava	core	2021-10-13	LP2021-2-Cpx8-12	45.732	2.211	7.061	10.914	0.319	9.976	21.949	1.26	0.005	0	99.427		1.72649	0.0627957	0.314171	0.199722	0	0.144864	0.0102005	0.561451	0.887837	0.0922273	0.000240808		31.1213	49.2129	19.6658	0.0922273	0.0112313	0.0997404	0	-0.00784661	0.972218	0.776865	61.9678
LP2021-2	68 / 1 .	Lava	core	2021-10-13	LP2021-2-Cpx8-13	47.527	1.418	5.445	12.242	0.371	9.597	21.716	1.559	0	0.01	99.885		1.79062	0.0401917	0.241778	0.210178	0.000297877	0.175553	0.0118392	0.539026	0.876632	0.113882	0		29.7274	48.3465	21.9261	0.0725919	0	0.0845929	0.000148939	-0.0213433	0.927881	0.791891	58.2884
LP2021-2	69 / 1 .	Lava	core	2021-10-13	LP2021-2-Cpx8-14	47.184	1.447	5.484	11.745	0.368	9.83	21.829	1.191	0.001	0.02	99.099		1.7934	0.0413759	0.24566	0.17201	0.000601015	0.201329	0.0118472	0.556988	0.888975	0.0877683	4.84884e-05		30.4174	48.5474	21.0352	0.0804328	0	0.0826134	0.000300508	-0.0385317	0.930876	0.806061	59.8702
LP2021-2	70 / 1 .	Lava	core	2021-10-13	LP2021-2-Cpx9-1	41.236	4.098	9.718	10.391	0.204	10.265	21.549	0.555	0.01	0.002	98.028		1.58422	0.118442	0.440017	0.196437	6.07493e-05	0.137422	0.00663825	0.587905	0.887031	0.0413404	0.000490111		32.3837	48.8606	18.7557	0.0413404	0.101334	0.098004	3.03747e-05	0.04834	0.976712	0.687663	63.7804
LP2021-2	71 / 1 .	Lava	core	2021-10-13	LP2021-2-Cpx9-2	40.592	4.597	10.637	10.457	0.141	10.327	21.349	0.648	0	0.026	98.774		1.54639	0.13175	0.477587	0.213215	0.000783115	0.119945	0.00454971	0.586493	0.871425	0.0478627	0		32.6623	48.5303	18.8074	0.0478627	0.107863	0.106999	0.000391557	0.0717688	0.991056	0.656171	63.7733
LP2021-2	72 / 1 .	Lava	core	2021-10-13	LP2021-2-Cpx9-3	40.38	4.673	10.826	10.291	0.172	10.226	20.951	0.682	0.007	0	98.208		1.54667	0.134655	0.488713	0.199625	0	0.130028	0.00558015	0.583913	0.859825	0.0506477	0.000342047		32.823	48.3327	18.8442	0.0506477	0.119391	0.0996416	0	0.0713727	0.981846	0.640793	63.9158
LP2021-2	73 / 1 .	Lava	core	2021-10-13	LP2021-2-Cpx9-4	48.372	1.946	5.002	6.511	0.169	14.318	22.714	0.444	0.002	0.111	99.589		1.79234	0.0542459	0.218437	0.117128	0.0032518	0.0846359	0.00530395	0.790897	0.901767	0.0318973	9.45395e-05		41.632	47.4681	10.8998	0.0318973	0.0331271	0.0601425	0.0016259	0.0505764	0.984241	0.806872	79.6745
LP2021-2	74 / 1 .	Lava	core	2021-10-13	LP2021-2-Cpx9-5	48.497	2.002	5.135	6.536	0.154	14.416	22.404	0.443	0.003	0.134	99.724		1.79426	0.0557225	0.223905	0.104138	0.00391966	0.0980939	0.00482588	0.795106	0.888115	0.0317773	0.000141595		42.0629	46.9833	10.9538	0.0317773	0.042106	0.0539581	0.00195983	0.0545765	0.974468	0.790091	79.7228
LP2021-2	75 / 1 .	Lava	core	2021-10-13	LP2021-2-Cpx9-6	48.863	1.943	5.118	6.371	0.14	14.506	22.763	0.445	0	0.143	100.292		1.79653	0.0537434	0.221774	0.105234	0.00415686	0.0906644	0.00435983	0.795086	0.896725	0.0317219	0		42.022	47.3939	10.5841	0.0317219	0.0403304	0.0546956	0.00207843	0.0503499	0.978796	0.79962	80.2319
LP2021-2	76 / 1 .	Lava	core	2021-10-13	LP2021-2-Cpx9-7	45.235	2.755	7.773	8.347	0.2	11.768	22.224	0.823	0	0.025	99.15		1.69754	0.0777793	0.343786	0.164715	0.000741753	0.09725	0.00635713	0.658353	0.893597	0.059881	0		36.1678	49.0914	14.7408	0.059881	0.0592241	0.0827286	0.000370876	0.0358975	0.989375	0.751273	71.5353
LP2021-2	77 / 1 .	Lava	core	2021-10-13	LP2021-2-Cpx9-8	45.438	2.692	7.743	8.382	0.203	11.503	22.343	0.876	0	0.002	99.182		1.70565	0.0760227	0.342559	0.157788	5.93574e-05	0.105353	0.00645436	0.643714	0.898642	0.0637558	0		35.526	49.5953	14.8787	0.0637558	0.060478	0.0789235	2.96787e-05	0.0211455	0.983543	0.759211	70.9832
LP2021-2	78 / 1 .	Lava	core	2021-10-13	LP2021-2-Cpx9-9	45.022	3.221	8.12	7.025	0.169	12.682	22.188	0.546	0.006	0.3	99.279		1.68281	0.0905728	0.357702	0.126522	0.00886554	0.0930743	0.00535036	0.706657	0.888592	0.0395683	0.0002861		38.8231	48.8185	12.3584	0.0395683	0.091516	0.0675507	0.00443277	0.0540431	0.982204	0.725093	76.292
LP2021-2	79 / 1 .	Lava	core	2021-10-13	LP2021-2-Cpx9-10	45.21	2.885	7.841	8.63	0.262	11.494	22.316	0.813	0.004	0.006	99.461		1.69496	0.0813708	0.346459	0.15998	0.000177849	0.110606	0.00831981	0.642404	0.89643	0.0590964	0.000191312		35.3408	49.3157	15.3435	0.0590964	0.0636984	0.0799831	8.89244e-05	0.0248617	0.980388	0.75266	70.3626
LP2021-2	80 / 1 .	Lava	core	2021-10-13	LP2021-2-Cpx9-11	44.495	2.979	7.994	9.259	0.247	10.601	22.021	0.927	0.005	0.038	98.566		1.68954	0.0850992	0.357748	0.160318	0.00114082	0.133712	0.00794403	0.600089	0.895919	0.0682467	0.000242206		33.3757	49.8292	16.7951	0.0682467	0.0641424	0.0806081	0.000570408	0.00490379	0.96907	0.750599	67.1152
LP2021-2	81 / 1 .	Lava	core	2021-10-13	LP2021-2-Cpx9-12	44.626	3.255	8.143	8.664	0.237	10.957	22.284	0.925	0	0	99.091		1.68206	0.0922997	0.361736	0.157152	0	0.115959	0.00756636	0.61568	0.899953	0.0675987	0		34.2747	50.1001	15.6252	0.0675987	0.0684928	0.0785758	0	0.00997358	0.977525	0.752884	69.2716
LP2021-2	82 / 1 .	Lava	core	2021-10-13	LP2021-2-Cpx9-13	44.261	3.027	8.587	9.684	0.324	10.193	21.938	1.052	0	0.026	99.092		1.67349	0.0861017	0.382647	0.174506	0.00077723	0.131709	0.0103761	0.574533	0.888738	0.0771192	0		32.2797	49.933	17.7874	0.0771192	0.0651225	0.0876416	0.000388615	0.00672708	0.972584	0.735585	65.2324
LP2021-2	83 / 1 .	Lava	core	2021-10-13	LP2021-2-Cpx9-14	44.663	3.05	7.751	9.471	0.33	10.535	21.855	1.08	0.004	0.042	98.781		1.69263	0.0869582	0.346199	0.172917	0.00125845	0.127261	0.0105929	0.595195	0.88744	0.0793564	0.000193388		33.188	49.4835	17.3285	0.0793564	0.0464305	0.086991	0.000629227	0.00736149	0.974158	0.753389	66.4746
LP2021-2	84 / 1 .	Lava	core	2021-10-13	LP2021-2-Cpx9-15	45.329	2.755	7.8	9.333	0.263	10.673	21.998	1.027	0	0.011	99.189		1.70886	0.0781357	0.346562	0.154178	0.000327867	0.140074	0.00839794	0.59983	0.888564	0.0750665	0		33.4905	49.6115	16.898	0.0750665	0.0584944	0.0772532	0.000163934	0.000678416	0.964308	0.752652	67.0889
LP2021-2	85 / 1 .	Lava	core	2021-10-13	LP2021-2-Cpx9-16	45.353	2.92	7.55	9.476	0.236	10.828	22.049	1.073	0.003	0.034	99.522		1.70419	0.0825453	0.33436	0.16947	0.0010101	0.128317	0.00751122	0.606557	0.887719	0.078173	0.00014381		33.7056	49.3294	16.965	0.078173	0.0429253	0.0851683	0.000505051	0.0084533	0.974346	0.759121	67.0715
LP2021-2	86 / 1 .	Lava	core	2021-10-13	LP2021-2-Cpx9-17	44.777	2.992	7.981	9.502	0.258	10.492	22.398	1.072	0	0.002	99.474		1.68463	0.0846853	0.353885	0.185621	5.94913e-05	0.113352	0.00822158	0.588462	0.902886	0.0781967	0		32.7188	50.201	17.0802	0.0781967	0.0450035	0.0928404	2.97456e-05	0.00453563	0.985618	0.765012	66.3104
LP2021-2	87 / 1 .	Lava	core	2021-10-13	LP2021-2-Cpx9-18	44.951	3.186	8.143	8.584	0.25	11.12	22.066	0.859	0.003	0	99.162		1.69267	0.090256	0.361387	0.135617	0	0.134711	0.00797369	0.624236	0.890289	0.0627149	0.000144116		34.8185	49.6584	15.5231	0.0627149	0.0815994	0.0677367	0	0.00945023	0.962454	0.740953	69.781
CV-2110	7 / 1 .	Lava	core	2021-10-21	CV-2110_CPx-01_core_01	46.743	2.799	7.157	7.53	0.185	12.592	22.677	0.744	0	0.027	100.454		1.72689	0.0777944	0.311626	0.131507	0.000788653	0.101148	0.00578903	0.693512	0.897652	0.0532924	0		37.9049	49.0626	13.0325	0.0532924	0.0630192	0.0661477	0.000394326	0.0284638	0.979408	0.768091	74.8798
CV-2110	8 / 1 .	Lava	mantle	2021-10-21	CV-2110_CPx-01_mantle_02	46.243	2.72	7.309	9.412	0.29	11.108	22.718	0.913	0	0.055	100.768		1.71692	0.0759748	0.319828	0.158495	0.00161451	0.133755	0.00911985	0.614823	0.903749	0.0657232	0		33.7826	49.6581	16.5593	0.0657232	0.0469977	0.0800546	0.000807254	-0.00128572	0.968186	0.775889	67.781
CV-2110	9 / 1 .	Lava	mantle	2021-10-21	CV-2110_CPx-01_mantle_03	46.358	2.582	7.631	8.604	0.209	11.514	22.364	0.829	0	0.052	100.143		1.72588	0.0723168	0.334828	0.127085	0.00153061	0.140804	0.0065905	0.639033	0.892092	0.0598391	0		35.3916	49.4068	15.2015	0.0598391	0.073187	0.0643076	0.000765303	0.00614261	0.958074	0.753832	70.4617
CV-2110	10 / 1 .	Lava	rim	2021-10-21	CV-2110_CPx-01_rim_04	48.849	2.029	4.967	6.793	0.157	14.1	23.082	0.444	0.004	0.101	100.526		1.7969	0.0561498	0.215337	0.107474	0.00293741	0.101503	0.00489164	0.773212	0.909738	0.0316662	0.000187709		40.7636	47.9612	11.2751	0.0316662	0.0367231	0.0551121	0.0014687	0.0321262	0.973531	0.816434	78.7233
CV-2110	11 / 1 .	Lava	rim	2021-10-21	CV-2110_CPx-01_rim_05	48.843	2.026	5.047	6.905	0.165	14.024	22.704	0.43	0	0.108	100.252		1.80263	0.0562522	0.219529	0.0903326	0.00315138	0.122793	0.0051579	0.771589	0.8978	0.0307692	0		40.8751	47.5612	11.5636	0.0307692	0.0476378	0.046742	0.00157569	0.0300382	0.958608	0.801845	78.3566
CV-2110	12 / 1 .	Lava	rim	2021-10-21	CV-2110_CPx-01_rim_06	48.44	2.641	4.632	7.963	0.163	13.328	22.569	0.432	0.018	0.009	100.195		1.80071	0.0738593	0.202938	0.079646	0.000264519	0.167917	0.00513232	0.738611	0.898931	0.0311364	0.000853628		39.075	47.5565	13.3684	0.0311364	0.0463723	0.0395284	0.000132259	0.00267942	0.932747	0.812898	74.8966
CV-2110	13 / 1 .	Lava	rim	2021-10-21	CV-2110_CPx-01_rim_07	45.487	3.594	7.703	8.114	0.167	11.9	22.712	0.556	0.009	0.019	100.261		1.69449	0.100723	0.338195	0.111403	0.000559602	0.141384	0.00526932	0.66086	0.906529	0.0401579	0.000427712		36.2027	49.6607	14.1366	0.0401579	0.093251	0.0557674	0.000279801	0.00751644	0.954203	0.757231	72.3321
CV-2110	14 / 1 .	Lava	rim	2021-10-21	CV-2110_CPx-01_rim_08	48.922	2.557	4.786	7.602	0.22	13.472	22.622	0.436	0.007	0	100.624		1.80847	0.0711105	0.208513	0.0639141	0	0.171104	0.00688834	0.742418	0.896006	0.031249	0.000330111		39.4834	47.6515	12.8651	0.031249	0.05684	0.031792	0	-0.000520838	0.926735	0.807374	75.9556
CV-2110	15 / 1 .	Lava	core	2021-10-21	CV-2110_CPx-02_core_09	48.992	1.838	5.045	6.776	0.123	14.301	22.362	0.453	0.006	0.184	100.08		1.80778	0.0510227	0.2194	0.0903146	0.005368	0.11879	0.00384425	0.78668	0.884108	0.0324088	0.000282441		41.7617	46.9338	11.3046	0.0324088	0.0457956	0.0477001	0.002684	0.0445327	0.96105	0.787929	79.0011
CV-2110	16 / 1 .	Lava	mantle	2021-10-21	CV-2110_CPx-02_mantle_next-to-MI_10	46.305	2.63	7.397	8.568	0.278	11.751	22.377	0.831	0.008	0.029	100.174		1.72232	0.0735935	0.324263	0.143357	0.000852823	0.123166	0.00875826	0.651587	0.891791	0.0599283	0.000379606		35.8279	49.0356	15.1365	0.0599283	0.060252	0.0719153	0.000426411	0.0178738	0.969593	0.759197	70.9705
CV-2110	17 / 1 .	Lava	rim	2021-10-21	CV-2110_CPx-02_rim_11	42.976	4.597	9.523	8.391	0.127	11.067	22.029	0.592	0.017	0.018	99.337		1.62069	0.130421	0.423257	0.118079	0.000536688	0.146562	0.00405663	0.62218	0.890111	0.0432854	0.000817863		34.9345	49.9785	15.087	0.0432854	0.131087	0.058899	0.000268344	0.020201	0.953597	0.699857	70.1584
CV-2110	18 / 1 .	Lava	rim	2021-10-21	CV-2110_CPx-02_rim_12	44.232	4.571	8.549	8.41	0.156	11.337	22.504	0.569	0.026	0	100.354		1.65259	0.12848	0.376442	0.103879	0	0.158901	0.00493672	0.631447	0.900869	0.0412178	0.00123925		35.0797	50.0474	14.8729	0.0412178	0.116292	0.0513198	0	0.00103429	0.943121	0.733257	70.6137
CV-2110	19 / 1 .	Lava	rim	2021-10-21	CV-2110_CPx-02_rim_13	43.633	4.265	9.334	8.572	0.128	11.462	22.441	0.49	0	0.023	100.348		1.6278	0.119702	0.410401	0.12936	0.000678403	0.138086	0.00404466	0.637466	0.89702	0.0354426	0		35.2976	49.6695	15.0329	0.0354426	0.12246	0.0650194	0.000339201	0.0288123	0.961275	0.709202	70.4451
CV-2110	20 / 1 .	Lava	mantle	2021-10-21	CV-2110_CPx-02_mantle_14	45.831	2.999	7.95	7.793	0.138	12.255	22.601	0.613	0.002	0	100.182		1.70111	0.0837424	0.347772	0.126738	0	0.115167	0.00433848	0.678104	0.898823	0.0441141	9.47019e-05		37.1937	49.3	13.5063	0.0441141	0.0885069	0.0633219	0	0.0289243	0.971861	0.746994	73.7062
CV-2110	21 / 1 .	Lava	rim	2021-10-21	CV-2110_CPx-02_rime_15	44.537	4.458	8.604	8.265	0.179	11.488	22.132	0.532	0.01	0.022	100.227		1.665	0.12538	0.379095	0.0785376	0.000650263	0.179869	0.00566802	0.640247	0.886517	0.038561	0.000476924		35.7512	49.5029	14.7459	0.038561	0.130911	0.0393555	0.000325132	0.00142966	0.926508	0.715926	71.2451
CV-2110	22 / 1 .	Lava	rim	2021-10-21	CV-2110_CPx-02_rime_16	41.242	5.259	10.845	8.944	0.152	10.618	22.393	0.53	0.014	0.011	100.008		1.54951	0.148646	0.480217	0.162432	0.000326753	0.118599	0.00483708	0.594712	0.901446	0.0386077	0.000671024		33.3728	50.5855	16.0417	0.0386077	0.139761	0.0810437	0.000163377	0.0383329	0.978387	0.680478	67.9095
CV-2110	23 / 1 .	Lava	rim	2021-10-21	CV-2110_CPx-03_rime_17	45.886	2.954	7.834	7.636	0.17	12.444	22.706	0.651	0	0.014	100.295		1.6991	0.0822899	0.341883	0.141662	0.000409865	0.0948063	0.0053318	0.686926	0.900853	0.0467374	0		37.5456	49.2383	13.2162	0.0467374	0.0765367	0.0710361	0.000204933	0.0377565	0.985347	0.753075	74.3914
CV-2110	24 / 1 .	Lava	mantle	2021-10-21	CV-2110_CPx-03_mantle_18	45.43	3.019	7.967	7.755	0.171	12.208	22.62	0.694	0.009	0.016	99.889		1.69	0.0844897	0.349296	0.151737	0.000470585	0.0895279	0.00538798	0.677016	0.901593	0.050055	0.000427113		37.0915	49.3953	13.5133	0.050055	0.0737302	0.0758902	0.000235292	0.0385079	0.990156	0.751737	73.7265
CV-2110	25 / 1 .	Lava	mantle	2021-10-21	CV-2110_CPx-03_bright-zone_19	41.49	4.877	10.799	9.242	0.178	10.369	22.031	0.64	0.009	0.023	99.658		1.56419	0.138323	0.479825	0.161684	0.000685562	0.129709	0.00568396	0.582764	0.889925	0.046781	0.000432856		32.9289	50.2849	16.7862	0.046781	0.135554	0.0809684	0.000342781	0.0356941	0.9724	0.67306	66.6658
CV-2110	26 / 1 .	Lava	rim	2021-10-21	CV-2110_CPx-03_rim_20	45.136	3.163	7.946	7.652	0.122	12.329	22.801	0.547	0.011	0.212	99.919		1.68049	0.0885949	0.348671	0.14693	0.00624054	0.0913329	0.00384732	0.684307	0.909579	0.0394861	0.00052247		37.2717	49.5415	13.1868	0.0394861	0.0782686	0.0763239	0.00312027	0.0396852	0.98875	0.751866	74.174
CV-2110	27 / 1 .	Lava	rim	2021-10-21	CV-2110_CPx-03_rim_21	41.938	4.84	10.43	8.872	0.132	10.935	22.263	0.527	0.02	0.017	99.974		1.57337	0.136605	0.461172	0.157658	0.000504251	0.120707	0.00419454	0.61158	0.894915	0.0383335	0.000957217		34.1846	50.0217	15.7938	0.0383335	0.132817	0.0786024	0.000252126	0.0429973	0.976246	0.683244	68.7211
CV-2110	28 / 1 .	Lava	rim	2021-10-21	CV-2110_CPx-03_rim_22	47.745	2.521	5.381	7.907	0.203	13.565	22.428	0.4	0	0.008	100.158		1.77157	0.0703719	0.235314	0.10935	0.000234689	0.136013	0.00637987	0.750344	0.89165	0.0287762	0		39.6224	47.0841	13.2935	0.0287762	0.0484764	0.0547924	0.000117345	0.035715	0.956141	0.788264	75.3579
CV-2110	29 / 1 .	Lava	rim	2021-10-21	CV-2110_CPx-03_rim_23	48.292	2.453	4.987	7.492	0.148	13.723	22.467	0.392	0.01	0.025	99.989		1.7931	0.0685209	0.218234	0.0864909	0.000733909	0.146155	0.00465453	0.759606	0.893815	0.0282201	0.00047368		40.1755	47.2738	12.5508	0.0282201	0.0516314	0.0433756	0.000366955	0.0238278	0.945863	0.798441	76.5538
CV-2110	30 / 1 .	Lava	rim	2021-10-21	CV-2110_CPx-03_rim_24	46.651	2.616	6.912	7.145	0.129	12.926	23.197	0.529	0.005	0.157	100.267		1.72573	0.0728026	0.30135	0.135169	0.00459183	0.0858768	0.00404192	0.712832	0.919429	0.0379413	0.00023596		38.379	49.5022	12.1188	0.0379413	0.0619416	0.0697625	0.00229591	0.0312861	0.988656	0.785428	76.3303
CV-2110	31 / 1 .	Lava	core	2021-10-21	CV-2110_CPx-03_Line_25_core	47.678	2.36	6.858	7.539	0.201	12.87	22.487	0.671	0.008	0.021	100.693		1.75579	0.0653827	0.29765	0.107684	0.00061143	0.124502	0.00626954	0.70655	0.887277	0.0479094	0.000375838		38.5612	48.4247	13.0141	0.0479094	0.0709107	0.0539597	0.000305715	0.0260664	0.961253	0.762101	75.2661
CV-2110	31 / 2 .	Lava	core	2021-10-21	CV-2110_CPx-03_Line_25_core	47.284	2.395	6.769	7.45	0.177	12.84	22.553	0.682	0.002	0.026	100.178		1.74971	0.0666738	0.295211	0.120278	0.000760677	0.110278	0.00554769	0.708318	0.894193	0.0489307	9.44146e-05		38.5246	48.634	12.8414	0.0489307	0.0626678	0.0604722	0.000380338	0.028962	0.972086	0.770673	75.4433
CV-2110	31 / 3 .	Lava	core	2021-10-21	CV-2110_CPx-03_Line_25_core	47.44	2.384	6.853	7.56	0.161	12.728	22.722	0.646	0.003	0.025	100.522		1.75111	0.0662022	0.29813	0.112883	0.000729598	0.120495	0.00503363	0.700391	0.898649	0.0462324	0.000141269		38.1175	48.9074	12.9751	0.0462324	0.0692128	0.0567358	0.000364799	0.0204691	0.965351	0.772336	75.0069
CV-2110	31 / 36 .	Lava	rim	2021-10-21	CV-2110_CPx-03_Line_25_rim	49.083	1.969	5.055	6.8	0.136	14.138	22.735	0.47	0	0.141	100.527		1.80481	0.0544681	0.219066	0.0917931	0.00409914	0.117318	0.00423569	0.774994	0.895712	0.0335075	0		41.1344	47.5418	11.3238	0.0335075	0.0448332	0.0479461	0.00204957	0.0329517	0.962172	0.800883	78.7511
CV-2110	31 / 37 .	Lava	rim	2021-10-21	CV-2110_CPx-03_Line_25_rim	48.906	2.094	5.423	6.691	0.126	13.962	22.686	0.503	0.005	0.143	100.539		1.79816	0.0579216	0.234996	0.0847701	0.00415697	0.120973	0.00392395	0.765288	0.893715	0.0358574	0.000234527		40.9536	47.8262	11.2201	0.0358574	0.0552232	0.0443463	0.00207848	0.028996	0.958568	0.792067	78.8119
CV-2110	31 / 38 .	Lava	rim	2021-10-21	CV-2110_CPx-03_Line_25_rim	49.11	1.939	4.944	6.695	0.128	14.004	22.929	0.449	0.003	0.12	100.321		1.81023	0.0537699	0.214782	0.0859476	0.00349719	0.12044	0.00399632	0.769533	0.905573	0.0320889	0.000141072		40.8134	48.0285	11.158	0.0320889	0.0466946	0.0446518	0.0017486	0.0215012	0.959163	0.812478	78.852
CV-2110	31 / 39 .	Lava	rim	2021-10-21	CV-2110_CPx-03_Line_25_rim	48.48	2.493	5.153	7.662	0.194	13.513	22.488	0.395	0.014	0.02	100.412		1.79489	0.0694376	0.224849	0.0749244	0.000585436	0.162314	0.00608364	0.745827	0.892073	0.0283542	0.000661241		39.6459	47.4199	12.9343	0.0283542	0.0608229	0.0374243	0.000292718	0.0136091	0.934036	0.793533	75.8674
CV-2110	32 / 1 .	Lava	core	2021-10-21	CV-2110_CPx-04_core_26	48.449	1.941	5.692	7.87	0.288	12.822	22.949	0.798	0.008	0.105	100.922		1.78142	0.0536914	0.246662	0.137324	0.00305243	0.104681	0.00896934	0.702827	0.904107	0.0568891	0.000375257		37.8289	48.6626	13.5085	0.0568891	0.0248856	0.0700006	0.00152621	0.0162283	0.977224	0.807694	74.3864
CV-2110	33 / 1 .	Lava	mantle	2021-10-21	CV-2110_CPx-04_mantle_27	46.231	2.378	7.132	9.397	0.251	11.244	22.452	0.956	0.011	0.034	100.086		1.72488	0.0667473	0.313611	0.171817	0.00100295	0.121396	0.00793203	0.625398	0.89754	0.0691556	0.000523569		34.2856	49.205	16.5094	0.0691556	0.0360797	0.086148	0.000501473	0.0112016	0.977897	0.774811	68.0809
CV-2110	34 / 1 .	Lava	mantle	2021-10-21	CV-2110_CPx-04_mantle_28	48.949	1.967	5.155	6.195	0.15	14.186	23.067	0.485	0.023	0.304	100.481		1.79818	0.0543614	0.223189	0.0985218	0.00882951	0.0918045	0.00466731	0.776891	0.907934	0.0345442	0.00107789		41.328	48.299	10.373	0.0345442	0.0411857	0.0531367	0.00441476	0.0331076	0.975586	0.809197	80.3223
CV-2110	35 / 1 .	Lava	rim	2021-10-21	CV-2110_CPx-04_rim_29	44.94	3.452	8.272	7.858	0.138	12.286	22.665	0.578	0.011	0.122	100.322		1.66744	0.0963573	0.361728	0.1492	0.00357891	0.0946357	0.00433693	0.679576	0.901046	0.0415804	0.000520674		37.1598	49.2699	13.5703	0.0415804	0.0839447	0.0761292	0.00178945	0.044797	0.987423	0.739182	73.594
CV-2110	36 / 1 .	Lava	rim	2021-10-21	CV-2110_CPx-04_rim_30	48.484	2.763	4.499	8.577	0.206	13.074	22.216	0.65	0.045	0.007	100.521		1.79854	0.0771081	0.196695	0.100677	0.000205302	0.165411	0.00647255	0.723005	0.883003	0.0467498	0.00212957		38.487	47.004	14.509	0.0467498	0.025596	0.0493766	0.000102651	0.00787737	0.93763	0.807928	73.0978
CV-2110	37 / 1 .	Lava	rim	2021-10-21	CV-2110_CPx-04_rim_31	48.396	2.553	4.699	8.025	0.205	13.257	22.53	0.506	0.022	0	100.193		1.79824	0.0713651	0.205778	0.0925081	0	0.156866	0.00645176	0.734335	0.896961	0.036453	0.00104284		38.913	47.5306	13.5564	0.036453	0.0389297	0.0457326	0	0.00727227	0.940686	0.812298	74.6496
CV-2110	38 / 1 .	Lava	rim	2021-10-21	CV-2110_CPx-04_rim_32	45.901	3.66	7.231	8.261	0.138	12.028	22.407	0.625	0.018	0.01	100.279		1.70979	0.102565	0.317448	0.103545	0.000294506	0.153803	0.00435397	0.66792	0.894289	0.0451382	0.00085536		36.6202	49.0314	14.3484	0.0451382	0.0846629	0.0514922	0.000147253	0.00673911	0.946166	0.757987	72.1866
CV-2110	39 / 1 .	Lava	rim	2021-10-21	CV-2110_CPx-04_rim_33	47.726	2.677	5.469	7.898	0.19	13.611	22.426	0.478	0.008	0.006	100.489		1.76416	0.0744435	0.238256	0.119005	0.00017535	0.125151	0.00594869	0.750037	0.888194	0.0342574	0.000377249		39.7195	47.0358	13.2447	0.0342574	0.0425978	0.0594017	8.76752e-05	0.0414677	0.963919	0.786106	75.4418
CV-2110	40 / 1 .	Lava	rim	2021-10-21	CV-2110_CPx-04_rim_34	48.125	2.459	4.599	7.643	0.18	13.366	22.219	0.481	0.021	0.013	99.106		1.80511	0.0693888	0.203307	0.083289	0.000385524	0.156465	0.00571863	0.747388	0.892961	0.0349803	0.00100487		39.6319	47.3513	13.0168	0.0349803	0.0428284	0.0413348	0.000192762	0.011036	0.938977	0.808605	75.7123
CV-2110	41 / 1 .	Lava	core	2021-10-21	CV-2110_CPx-05_core_35	47.85	2.072	6.215	9.22	0.306	11.457	22.55	1.049	0.002	0.069	100.79		1.77164	0.0577138	0.2712	0.143474	0.00201984	0.142017	0.00959623	0.632375	0.894569	0.0753031	9.44669e-05		34.7072	49.0973	16.1955	0.0753031	0.0252485	0.0726997	0.00100992	-0.00988077	0.959991	0.795611	68.8962
CV-2110	42 / 1 .	Lava	core	2021-10-21	CV-2110_CPx-05_core_36	48.36	2.04	5.56	7.021	0.159	13.814	22.716	0.541	0.002	0.087	100.3		1.78274	0.0565757	0.241564	0.116023	0.00253569	0.100433	0.00496462	0.759159	0.89724	0.0386673	9.40565e-05		40.4277	47.7809	11.7914	0.0386673	0.042216	0.0592323	0.00126784	0.0403292	0.976236	0.794524	77.8134
CV-2110	43 / 1 .	Lava	rim	2021-10-21	CV-2110_CPx-05_bright-zone_37	47.798	2.228	6.097	8.522	0.266	11.943	22.646	0.96	0.011	0.004	100.475		1.77097	0.062103	0.266239	0.136989	0.000117175	0.127075	0.00834772	0.659667	0.899013	0.068963	0.000519936		36.0259	49.0971	14.877	0.068963	0.0303447	0.0682932	5.85874e-05	-0.00183032	0.966146	0.800317	71.4133
CV-2110	44 / 1 .	Lava	rim	2021-10-21	CV-2110_CPx-05_rim_38	48.766	2.163	4.86	6.835	0.175	14.165	22.776	0.418	0.003	0.067	100.228		1.79993	0.060061	0.211412	0.0967005	0.00195518	0.114282	0.00547095	0.779411	0.900722	0.029913	0.000141259		41.0955	47.4917	11.4128	0.029913	0.0414924	0.0492572	0.000977592	0.0335584	0.964193	0.808994	78.6971
CV-2110	45 / 1 .	Lava	rim	2021-10-21	CV-2110_CPx-05_rim_39	48.932	2.048	4.859	7.095	0.146	14.148	22.718	0.406	0.003	0.014	100.369		1.80409	0.0568056	0.211138	0.0958344	0.0004081	0.122934	0.00455935	0.777625	0.897446	0.0290225	0.000141105		40.9621	47.2739	11.764	0.0290225	0.043007	0.0480507	0.00020405	0.0336372	0.960106	0.806185	78.0439
CV-2110	46 / 1 .	Lava	rim	2021-10-21	CV-2110_CPx-05_rim_40	48.331	2.582	5.215	7.907	0.188	13.486	22.073	0.455	0.015	0.011	100.263		1.79242	0.0720389	0.227941	0.0762449	0.000322538	0.168997	0.00590552	0.745603	0.877101	0.0327167	0.000709678		39.7899	46.8074	13.4027	0.0327167	0.0596834	0.0379289	0.000161269	0.0212606	0.931078	0.779327	75.2492
CV-2110	47 / 1 .	Lava	rim	2021-10-21	CV-2110_CPx-05_rim_41	44.868	3.544	8.462	8.413	0.143	11.925	22.208	0.599	0.003	0.011	100.176		1.6709	0.0992897	0.371399	0.131292	0.000323877	0.130727	0.00451061	0.662037	0.886129	0.0432498	0.000142525		36.482	48.8307	14.6873	0.0432498	0.098338	0.0657368	0.000161938	0.0357186	0.965097	0.721892	71.6447
CV-2110	48 / 1 .	Lava	rim	2021-10-21	CV-2110_CPx-05_rim_42	48.705	2.198	4.728	7.284	0.136	14.197	22.67	0.427	0	0	100.345		1.7969	0.0610064	0.205581	0.109148	0	0.115597	0.00424987	0.780833	0.896141	0.0305438	0		40.9678	47.0176	12.0146	0.0305438	0.0329448	0.0545738	0	0.040679	0.967364	0.808622	77.6502
CV-2110	49 / 1 .	Lava	rim	2021-10-21	CV-2110_CPx-05_rim_43	47.78	2.684	5.616	7.874	0.178	13.482	22.272	0.446	0.006	0.003	100.341		1.76978	0.0747916	0.245163	0.0979146	8.78555e-05	0.146	0.00558444	0.744455	0.883908	0.0320297	0.000283518		39.6438	47.0699	13.2863	0.0320297	0.0577073	0.0488595	4.39277e-05	0.0325365	0.948474	0.777297	75.3215
CV-2110	50 / 1 .	Lava	rim	2021-10-21	CV-2110_CPx-05_rim_44	48.76	2.259	5.22	7.006	0.186	13.958	22.804	0.458	0.006	0.002	100.659		1.79319	0.0624993	0.226249	0.095257	5.81522e-05	0.12022	0.00579377	0.765237	0.89856	0.0326567	0.000281494		40.5947	47.6673	11.7381	0.0326567	0.0492795	0.0475168	2.90761e-05	0.0293796	0.960596	0.801735	78.0286
CV-2110	51 / 1 .	Lava	core	2021-10-21	CV-2110_CPx-05_line_45	44.879	3.585	8.525	8.377	0.154	11.556	22.267	0.628	0.029	0.006	100.006		1.67609	0.100725	0.375234	0.117822	0.000177165	0.143821	0.00487147	0.643385	0.891023	0.0454733	0.00138168		35.7253	49.4759	14.7988	0.0454733	0.106571	0.0583088	8.85825e-05	0.0175769	0.954073	0.726054	71.09
CV-2110	51 / 2 .	Lava	core	2021-10-21	CV-2110_CPx-05_line_45	46.893	2.628	7.009	6.934	0.134	13.149	22.777	0.515	0.011	0.063	100.113		1.73498	0.0731489	0.30563	0.11374	0.00184289	0.100814	0.00419929	0.725252	0.902934	0.0369434	0.0005192		39.2678	48.8881	11.8441	0.0369434	0.0768115	0.0575319	0.000921446	0.0356614	0.975539	0.767669	77.1704
CV-2110	51 / 3 .	Lava	cpre	2021-10-21	CV-2110_CPx-05_line_45	48.12	2.298	6.106	6.861	0.189	13.628	22.419	0.609	0.013	0.095	100.338		1.77315	0.0637039	0.265174	0.102478	0.00276768	0.108956	0.00589884	0.748621	0.885135	0.0435091	0.000611109		40.4422	47.817	11.7408	0.0435091	0.0585149	0.0523174	0.00138384	0.0390902	0.967734	0.772918	77.9769
CV-2110	51 / 28 .	Lava	rim	2021-10-21	CV-2110_CPx-05_line_45	48.393	2.175	5.021	7.316	0.138	13.941	22.75	0.448	0.003	0.031	100.216		1.7884	0.0604697	0.218689	0.114909	0.000905769	0.111203	0.00431963	0.768045	0.900819	0.0320999	0.000141436		40.4384	47.4291	12.1325	0.0320999	0.0354578	0.0578367	0.000452884	0.0379413	0.97086	0.807071	77.2559
CV-2110	51 / 29 .	Lava	rim	2021-10-21	CV-2110_CPx-05_line_45	48.196	2.288	5.005	7.3	0.108	13.925	22.596	0.438	0.002	0.025	99.883		1.78746	0.0638378	0.218768	0.109496	0.000733059	0.116925	0.00339262	0.769894	0.897905	0.0314951	9.46262e-05		40.5717	47.3176	12.1107	0.0314951	0.0385693	0.0550671	0.000366529	0.0377436	0.967144	0.803903	77.2742
CV-2110	51 / 30 .	Lava	rim	2021-10-21	CV-2110_CPx-05_line_45	46.966	2.696	5.408	7.895	0.168	13.703	22.567	0.44	0.001	0.017	99.861		1.74614	0.075407	0.236966	0.151208	0.00049971	0.0942718	0.00529042	0.759489	0.898965	0.031717	4.74298e-05		39.78	47.0854	13.1347	0.031717	0.0267946	0.0758301	0.000249855	0.0573029	0.987985	0.796091	75.5734
CV-2110	52 / 1 .	Lava	core	2021-10-21	CV-2110_CPx-06_core_46	47.016	2.949	7.571	7.564	0.211	12.409	22.604	0.811	0.009	0.066	101.21		1.7251	0.081403	0.327398	0.115797	0.00191464	0.11631	0.00655748	0.67876	0.888644	0.0576944	0.000421277		37.5822	49.2032	13.2146	0.0576944	0.0762068	0.0586452	0.000957318	0.0208609	0.9672	0.752835	74.518
CV-2110	53 / 1 .	Lava	core	2021-10-21	CV-2110_CPx-06_core_47	46.488	2.948	7.157	7.085	0.13	12.913	22.721	0.657	0.01	0.014	100.123		1.72068	0.0820889	0.312209	0.129458	0.000409696	0.0898571	0.00407558	0.712521	0.901076	0.0471487	0.00047219		38.7875	49.0518	12.1607	0.0471487	0.0678326	0.0646977	0.000204848	0.036819	0.985044	0.768341	76.4642
CV-2110	54 / 1 .	Lava	mantle	2021-10-21	CV-2110_CPx-06_mantle_48	46.132	3.39	7.751	6.719	0.167	12.817	23.096	0.658	0.01	0.007	100.747		1.69719	0.0938263	0.336078	0.129091	0.00020361	0.0776379	0.00520392	0.702951	0.910414	0.0469352	0.000469337		38.5116	49.8776	11.6109	0.0469352	0.080159	0.0644126	0.000101805	0.0331508	0.9905	0.765741	77.2746
CV-2110	55 / 1 .	Lava	mantle	2021-10-21	CV-2110_CPx-06_mantle_49	47.228	2.278	6.526	8.298	0.229	12.241	22.274	0.953	0.006	0.036	100.069		1.753	0.0636113	0.285486	0.149095	0.00105648	0.108493	0.00719954	0.677347	0.885841	0.0685836	0.000284113		37.0545	48.4602	14.4853	0.0685836	0.0335177	0.0749336	0.000528238	0.0247901	0.979214	0.776861	72.4486
CV-2110	56 / 1 .	Lava	rim	2021-10-21	CV-2110_CPx-06_rim_50	49.062	2.06	4.841	7.091	0.11	14.124	22.482	0.51	0.001	0.06	100.341		1.80837	0.0571222	0.210296	0.093473	0.0017485	0.12511	0.00343415	0.776085	0.887871	0.0364465	4.70216e-05		41.1504	47.0776	11.772	0.0364465	0.0393375	0.0475872	0.000874251	0.0347429	0.959061	0.800072	78.0245
CV-2110	57 / 1 .	Lava	rim	2021-10-21	CV-2110_CPx-06_rim_51	47.779	2.63	5.334	8.023	0.199	13.383	22.39	0.468	0.002	0.005	100.213		1.77325	0.0734321	0.233314	0.106941	0.000146716	0.142082	0.00625565	0.740453	0.890352	0.0336762	9.46934e-05		39.2588	47.2064	13.5348	0.0336762	0.0463227	0.0534963	7.3358e-05	0.0284672	0.952495	0.79046	74.8329
CV-2110	58 / 1 .	Lava	rim	2021-10-21	CV-2110_CPx-06_rim_52	44.793	3.592	8.426	7.888	0.12	12.266	22.811	0.567	0.008	0.155	100.626		1.65772	0.100008	0.367517	0.153548	0.00453531	0.0905908	0.00376157	0.67673	0.904524	0.0406845	0.000377701		36.9969	49.4504	13.5527	0.0406845	0.0845636	0.0788529	0.00226766	0.045719	0.990928	0.73884	73.4882
CV-2110	59 / 1 .	Lava	rim	2021-10-21	CV-2110_CPx-06_rim_53	42.312	5.171	9.881	8.413	0.208	10.831	22.549	0.667	0.026	0.014	100.072		1.58615	0.145831	0.436551	0.148801	0.000414936	0.114953	0.00660433	0.605283	0.905693	0.0484786	0.0012434		33.9792	50.8435	15.1773	0.0484786	0.12005	0.0739863	0.000207468	0.0213178	0.975489	0.711449	69.6499
CV-2110	60 / 1 .	Lava	rim	2021-10-21	CV-2110_CPx-06_rim_54	45.931	2.943	7.509	7.099	0.132	12.909	22.507	0.588	0.008	0.64	100.266		1.70021	0.0819566	0.327592	0.131921	0.0187306	0.0878459	0.00413863	0.712361	0.892665	0.0422006	0.000377784		38.9496	48.808	12.2424	0.0422006	0.067559	0.0751369	0.00936528	0.0518391	0.986705	0.740604	76.4231
CV-2110	61 / 1 .	Lava	rim	2021-10-21	CV-2110_CPx-06_rim_55	46.204	2.868	7.728	7.819	0.181	12.227	22.562	0.791	0	0.025	100.405		1.7094	0.0798254	0.336967	0.140584	0.000731272	0.101343	0.00567191	0.674366	0.894369	0.0567395	0		37.1279	49.2403	13.6318	0.0567395	0.0694559	0.0706576	0.000365636	0.0305301	0.981638	0.75389	73.5972
CV-2110	62 / 1 .	Lava	rim	2021-10-21	CV-2110_CPx-06_rim_56	46.107	2.828	7.865	7.896	0.185	12.091	22.544	0.76	0	0.022	100.298		1.7087	0.078845	0.34352	0.13536	0.000644606	0.109362	0.00580705	0.667992	0.895165	0.054608	0		36.8306	49.3561	13.8133	0.054608	0.0764534	0.0680025	0.000322303	0.0264825	0.976256	0.750387	73.1874
CV-2110	63 / 1 .	Lava	rim	2021-10-21	CV-2110_CPx-06_rim_57	48.1	2.218	5.584	7.005	0.144	13.816	22.435	0.485	0.016	0.122	99.925		1.78112	0.0617884	0.243696	0.10249	0.00357176	0.114442	0.00451645	0.762678	0.89012	0.0348204	0.000755831		40.6925	47.4921	11.8154	0.0348204	0.0517847	0.0526531	0.00178588	0.0406362	0.965576	0.783896	77.8552
CV-2110	64 / 1 .	Lava	rim	2021-10-21	CV-2110_CPx-06_rim_58	45.127	3.23	8.008	7.744	0.139	12.285	22.642	0.588	0.007	0.099	99.869		1.68086	0.0905095	0.351539	0.145604	0.00291544	0.0956242	0.00438526	0.682151	0.903616	0.0424636	0.000332621		37.2479	49.3407	13.4114	0.0424636	0.0804442	0.0740936	0.00145772	0.0400678	0.986147	0.74762	73.8755
CV-2110	65 / 1 .	Lava	rim	2021-10-21	CV-2110_CPx-06_rim_59	43.528	4.972	8.823	9.027	0.179	10.898	22.257	0.715	0.011	0.016	100.426		1.62912	0.139995	0.389185	0.124517	0.000473455	0.158034	0.00567445	0.608054	0.892536	0.0518842	0.000525211		33.992	49.8954	16.1126	0.0518842	0.106418	0.0622327	0.000236727	0.00446138	0.948881	0.723649	68.2743
CV-2110	66 / 1 .	Lava	core	2021-10-21	CV-2110_CPx-07_core_60	48.645	1.755	5.257	7.367	0.246	12.872	22.717	0.77	0.002	0.747	100.378		1.79923	0.0488341	0.229162	0.10817	0.0218446	0.119711	0.00770674	0.709751	0.900274	0.0552185	9.43704e-05		38.4561	48.7791	12.7648	0.0552185	0.0220114	0.0649602	0.0109223	0.00777095	0.963263	0.80238	75.6961
CV-2110	67 / 1 .	Lava	core	2021-10-21	CV-2110_CPx-07_core_61	45.517	3.009	7.7	8.464	0.229	11.396	22.764	0.898	0.001	0.457	100.435		1.6919	0.0841436	0.337324	0.161915	0.0134305	0.101201	0.00720981	0.631488	0.906619	0.0647177	4.74197e-05		34.9191	50.1329	14.948	0.0647177	0.0486545	0.0876488	0.00671525	0.0149012	0.986238	0.7636	70.5886
CV-2110	68 / 1 .	Lava	rim	2021-10-21	CV-2110_CPx-07_inner-rim_62	46.231	2.912	7.452	7.308	0.148	12.811	22.856	0.558	0.003	0.176	100.455		1.70824	0.0809478	0.324522	0.132069	0.00514166	0.0937618	0.00463196	0.705684	0.90488	0.0399756	0.000141415		38.331	49.1508	12.5182	0.0399756	0.0737385	0.0685347	0.00257083	0.0388587	0.983714	0.760036	75.7566
CV-2110	69 / 1 .	Lava	rim	2021-10-21	CV-2110_CPx-07_outer-rim_63	43.547	4.326	9.451	8.501	0.15	11.331	22.499	0.597	0.002	0.008	100.412		1.62274	0.121276	0.415073	0.13988	0.000235698	0.12505	0.00473444	0.629464	0.898316	0.0431331	9.50776e-05		35.0199	49.9774	15.0026	0.0431331	0.11596	0.0700101	0.000117849	0.0285576	0.970006	0.712228	70.3789
CV-2110	70 / 1 .	Lava	rim	2021-10-21	CV-2110_CPx-07_inner-rim_64	48.963	2.027	5.201	6.706	0.114	14.139	23.008	0.447	0.006	0.159	100.77		1.79594	0.0559338	0.224836	0.098874	0.004611	0.106836	0.00354172	0.773131	0.904226	0.0317889	0.000280758		40.9799	47.9286	11.0914	0.0317889	0.0449213	0.0516021	0.0023055	0.0333043	0.969319	0.805397	78.9843
CV-2110	72 / 1 .	Lava	rim	2021-10-21	CV-2110_CPx-07_inner-rim_66	48.158	2.7	5.369	8.016	0.175	13.441	22.738	0.454	0.003	0.009	101.063		1.77279	0.0747738	0.232936	0.104221	0.000261942	0.142561	0.00545648	0.737617	0.89684	0.0324033	0.000140885		39.0957	47.5349	13.3694	0.0324033	0.0480951	0.0521713	0.000130971	0.0226979	0.951941	0.796442	74.9306
CV-2110	73 / 1 .	Lava	rim	2021-10-21	CV-2110_CPx-07_inner-rim_67	48.352	2.296	4.767	7.306	0.16	14.016	22.676	0.402	0.013	0.015	100.003		1.79178	0.0640086	0.208195	0.109291	0.000439476	0.11713	0.00502199	0.774291	0.900347	0.0288828	0.000614567		40.6221	47.2355	12.1424	0.0288828	0.0350979	0.054558	0.000219738	0.0365553	0.965786	0.810472	77.374
CV-2110	74 / 1 .	Lava	rim	2021-10-21	CV-2110_CPx-07_inner-rim_68	46.351	2.988	7.523	7.221	0.151	12.901	23.062	0.533	0.007	0.212	100.949		1.70432	0.0826553	0.326016	0.132188	0.00616315	0.0898659	0.0047028	0.707175	0.908582	0.0379983	0.000328358		38.381	49.3121	12.3069	0.0379983	0.0749973	0.0690115	0.00308158	0.038936	0.985516	0.761492	76.1034
CV-2110	75 / 1 .	Lava	rim	2021-10-21	CV-2110_CPx-07_outer-rim_69	45.154	4.171	7.599	8.548	0.187	11.5	22.082	0.637	0.055	0.005	99.938		1.69326	0.117669	0.335844	0.0911036	0.000148242	0.176973	0.00593955	0.642887	0.887235	0.0463137	0.00263115		35.634	49.1778	15.1882	0.0463137	0.100455	0.0443103	7.41208e-05	-0.00420257	0.929346	0.742396	70.5722
CV-2110	83 / 1 .	Lava	core	2021-10-21	CV-2110_CPx-08_core_70	46.823	2.536	7.069	8.287	0.244	12.156	22.606	0.78	0.006	0.007	100.514		1.73309	0.070617	0.308373	0.140259	0.000204849	0.116266	0.0076496	0.670756	0.896522	0.055976	0.000283316		36.6243	48.9514	14.4243	0.055976	0.0561082	0.0700901	0.000102425	0.0203967	0.972894	0.770221	72.3358
CV-2110	84 / 1 .	Lava	core	2021-10-21	CV-2110_CPx-08_core_71	46.324	2.591	7.317	8.268	0.248	11.98	22.537	0.793	0.003	0	100.061		1.72257	0.0724827	0.32067	0.146544	0	0.110577	0.00781102	0.664106	0.897926	0.0571726	0.000142314		36.3503	49.1485	14.5013	0.0571726	0.0585475	0.0732011	0	0.022237	0.977335	0.766177	72.0892
CV-2110	85 / 1 .	Lava	rim	2021-10-21	CV-2110_CPx-08_rim_72	43.769	4.001	9.025	8.239	0.141	11.829	22.506	0.557	0.003	0.126	100.196		1.63078	0.112149	0.396306	0.154506	0.0037117	0.102221	0.00444973	0.657033	0.898465	0.0402372	0.000142596		36.1668	49.4566	14.3766	0.0402372	0.0989968	0.0790376	0.00185585	0.0464824	0.985184	0.718574	71.9043
CV-2110	86 / 1 .	Lava	rim	2021-10-21	CV-2110_CPx-08_rim_73	43.805	4.117	9.136	8.358	0.147	11.522	22.417	0.518	0.002	0.019	100.041		1.63755	0.115784	0.402514	0.1279	0.000561562	0.133401	0.00465451	0.642109	0.897888	0.0375443	9.53799e-05		35.5552	49.7182	14.7266	0.0375443	0.118302	0.064183	0.000280781	0.0274436	0.962876	0.715122	71.0762
CV-2110	87 / 1 .	Lava	rim	2021-10-21	CV-2110_CPx-08_rim_74	45.257	3.22	8.213	8.248	0.17	11.989	22.463	0.562	0.017	0.018	100.157		1.68449	0.0901646	0.36028	0.131241	0.000529699	0.125503	0.00535942	0.665238	0.895829	0.0405568	0.000807214		36.488	49.1358	14.3762	0.0405568	0.0943796	0.0654819	0.00026485	0.0303882	0.966774	0.735703	72.153
CV-2110	88 / 1 .	Lava	rim	2021-10-21	CV-2110_CPx-08_rim_75	43.466	4.39	9.239	8.334	0.144	11.296	22.53	0.575	0.017	0.012	100.003		1.6268	0.123608	0.407534	0.133832	0.000355091	0.127027	0.00456492	0.63026	0.903482	0.041725	0.000811689		35.0307	50.2167	14.7526	0.041725	0.116217	0.0666879	0.000177545	0.0218462	0.967054	0.7204	70.7268
CV-2110	89 / 1 .	Lava	rim	2021-10-21	CV-2110_CPx-08_rim_76	45.377	3.579	7.974	7.508	0.132	12.415	22.52	0.583	0.01	0.396	100.494		1.68138	0.0997677	0.348227	0.120225	0.0116011	0.112436	0.00414277	0.685786	0.894074	0.0418836	0.000472702		37.7497	49.2152	13.0351	0.0418836	0.0874949	0.0656767	0.00580056	0.0354543	0.971412	0.735102	74.668
CV-2110	90 / 1 .	Lava	rim	2021-10-21	CV-2110_CPx-08_rim_77	46.452	2.89	7.377	7.265	0.104	12.754	22.744	0.538	0.009	0.242	100.375		1.71865	0.0804411	0.321675	0.112081	0.00707901	0.112714	0.00325914	0.703461	0.901621	0.0385931	0.000424798		38.3747	49.1846	12.4407	0.0385931	0.0821734	0.0593676	0.0035395	0.029501	0.969715	0.75654	75.7831
CV-2110	91 / 1 .	Lava	core	2021-10-21	CV-2110_CPx-09_core_78	47.814	2.303	6.076	7.079	0.185	13.255	23.044	0.711	0.005	0.065	100.537		1.75995	0.0637727	0.263583	0.138066	0.00189161	0.0798478	0.00576769	0.727335	0.908816	0.0507409	0.000234785		39.1076	48.8655	12.027	0.0507409	0.0365595	0.0698613	0.000945804	0.0319757	0.991533	0.801449	76.9464
CV-2110	92 / 1 .	Lava	mantle	2021-10-21	CV-2110_CPx-09_mantle_79	45.45	3.314	8.026	7.4	0.178	12.184	23.023	0.704	0.003	0.002	100.284		1.68421	0.0923871	0.350523	0.146948	5.85957e-05	0.0823826	0.00558686	0.673074	0.914109	0.05058	0.000141821		36.9394	50.1679	12.8927	0.05058	0.0765389	0.0734324	2.92979e-05	0.0279566	0.992646	0.764109	74.5867
CV-2110	93 / 1 .	Lava	rim	2021-10-21	CV-2110_CPx-09_rim_80	43.768	4.166	9.071	8.255	0.145	11.425	22.69	0.555	0.007	0.016	100.098		1.63526	0.117097	0.39943	0.135916	0.000472634	0.122023	0.00458865	0.636352	0.908321	0.0402039	0.000333645		35.2121	50.2612	14.5267	0.0402039	0.111586	0.0680274	0.000236317	0.0218983	0.970423	0.728471	71.1572
CV-2110	94 / 1 .	Lava	rim	2021-10-21	CV-2110_CPx-09_rim_81	42.818	5.124	9.911	8.717	0.169	10.83	22.572	0.626	0.007	0.011	100.785		1.59548	0.143639	0.435249	0.131746	0.000324065	0.139899	0.00533382	0.601595	0.901176	0.0452256	0.000332751		33.8023	50.635	15.5628	0.0452256	0.129143	0.0658686	0.000162032	0.0136696	0.960071	0.706002	68.8923
CV-2110	95 / 1 .	Lava	rim	2021-10-21	CV-2110_CPx-09_rim_82	45.123	3.286	8.042	7.68	0.106	12.294	22.429	0.561	0.01	0.192	99.723		1.68374	0.0922446	0.353668	0.129767	0.00566437	0.109899	0.00335018	0.683881	0.896727	0.0405867	0.000476028		37.5012	49.1728	13.326	0.0405867	0.0890626	0.0674778	0.00283218	0.0381466	0.97546	0.737355	74.0494
CV-2110	96 / 1 .	Lava	rim	2021-10-21	CV-2110_CPx-09_rim_83	44.116	4.289	8.541	8.308	0.14	11.645	22.5	0.552	0.011	0.016	100.118		1.64858	0.120577	0.376164	0.125572	0.000472723	0.134071	0.00443126	0.648729	0.900886	0.0399942	0.0005244		35.7685	49.6714	14.5601	0.0399942	0.105324	0.0627604	0.000236362	0.0208683	0.961748	0.732565	71.4166
CV-2110	97 / 1 .	Lava	rim	2021-10-21	CV-2110_CPx-09_rim_84	44.369	3.763	8.549	8.192	0.137	11.958	22.711	0.575	0.007	0.025	100.286		1.65022	0.105292	0.374743	0.155287	0.000735152	0.0995257	0.00431588	0.663029	0.905052	0.0414644	0.000332137		36.2864	49.5319	14.1817	0.0414644	0.0887941	0.0778451	0.000367576	0.0401354	0.986652	0.738045	72.2378
CV-2110	98 / 1 .	Lava	rim	2021-10-21	CV-2110_CPx-09_rim_85	46.812	2.584	6.847	7.19	0.142	13.002	22.855	0.528	0	0.203	100.163		1.73355	0.0719893	0.298837	0.122055	0.00594359	0.100622	0.00445403	0.717794	0.906847	0.0379103	0		38.7625	48.9719	12.2656	0.0379103	0.0664639	0.0639993	0.00297179	0.0332182	0.977976	0.773412	76.3228
CV-2110	99 / 1 .	Lava	rim	2021-10-21	CV-2110_CPx-09_rim_86	44.152	4.43	8.392	8.564	0.13	11.328	22.397	0.63	0.022	0	100.045		1.65391	0.124843	0.370495	0.118802	0	0.14949	0.00412469	0.632596	0.898931	0.0457559	0.00105134		35.0674	49.8314	15.1012	0.0457559	0.103494	0.0588751	0	0.00741809	0.952104	0.736561	70.2192
CV-2110	100 / 1 .	Lava	core	2021-10-21	CV-2110_CPx-09_line_87	47.823	2.3	5.934	6.949	0.151	13.474	22.944	0.658	0.001	0.047	100.281		1.76354	0.0638076	0.257899	0.133135	0.00137031	0.0811733	0.0047164	0.740721	0.906548	0.0470455	4.7044e-05		39.6894	48.5748	11.7358	0.0470455	0.0381979	0.067229	0.000685156	0.03671	0.990304	0.800436	77.5601
CV-2110	100 / 2 .	Lava	core	2021-10-21	CV-2110_CPx-09_line_87	47.705	2.416	5.985	6.963	0.15	13.357	22.972	0.641	0.009	0.044	100.242		1.76128	0.0671057	0.260426	0.127817	0.00128438	0.087179	0.00469076	0.735166	0.908738	0.0458847	0.000423901		39.4489	48.7627	11.7884	0.0458847	0.042932	0.0643387	0.000642188	0.031079	0.985701	0.800825	77.3727
CV-2110	100 / 8 .	Lava	core	2021-10-21	CV-2110_CPx-09_line_87	46.335	2.895	7.181	7.348	0.161	12.295	22.74	0.745	0.005	0.089	99.794		1.72453	0.08106	0.314993	0.125211	0.00261894	0.103506	0.00507543	0.682182	0.906829	0.0537603	0.000237404		37.4249	49.7491	12.826	0.0537603	0.0668198	0.0637964	0.00130947	0.0162449	0.976834	0.774903	74.8911
CV-2110	100 / 37 .	Lava	rim	2021-10-21	CV-2110_CPx-09_line_87_inner_rim	45.913	2.938	7.395	7.333	0.133	12.801	22.587	0.571	0.004	0.19	99.865		1.70631	0.0821433	0.323904	0.134932	0.00558278	0.0929827	0.00418659	0.709215	0.899406	0.0411437	0.000189644		38.5292	48.8616	12.6093	0.0411437	0.0712173	0.0701628	0.00279139	0.0444563	0.985006	0.755235	75.6794
CV-2110	100 / 38 .	Lava	rim	2021-10-21	CV-2110_CPx-09_line_87_inner_rim	46.262	2.816	7.253	7.233	0.111	12.868	22.824	0.578	0	0.198	100.143		1.71361	0.0784726	0.316636	0.134905	0.00579866	0.0891607	0.00348255	0.710575	0.905846	0.0415107	0		38.5351	49.1248	12.3401	0.0415107	0.067211	0.0703518	0.00289933	0.0400483	0.987405	0.765383	76.0266
CV-2110	100 / 39 .	Lava	rim	2021-10-21	CV-2110_CPx-09_line_87_outer_rim	44.09	3.844	8.749	8.086	0.138	11.688	22.616	0.556	0.007	0.029	99.803		1.64917	0.10817	0.385691	0.139424	0.000857626	0.113522	0.00437211	0.651744	0.906391	0.0403223	0.000334026		35.8998	49.9265	14.1738	0.0403223	0.10271	0.0699737	0.000428813	0.0289445	0.975658	0.733278	72.0406
CV-2110	100 / 40 .	Lava	rim	2021-10-21	CV-2110_CPx-09_line_87_otuer_RIM	43.809	4.925	8.545	8.865	0.158	11.04	22.141	0.673	0.017	0.009	100.182		1.64313	0.138967	0.377725	0.107564	0.000266886	0.170507	0.0050194	0.617289	0.889775	0.0489405	0.000813419		34.4824	49.7038	15.8137	0.0489405	0.110883	0.0535089	0.000133443	-0.000197942	0.938518	0.72525	68.9431
CV-2311	7 / 1 .	Lava	core	2021-11-23	CV 2311_CPx-1_core_01	45.392	2.715	8.578	8.411	0.254	10.799	22.819	0.834	0.003	0.132	99.937		1.69583	0.076308	0.377698	0.134677	0.00389898	0.12812	0.00803754	0.601448	0.913428	0.0604107	0.000142982		33.6812	51.1521	15.1667	0.0604107	0.0894272	0.0692163	0.00194949	-0.00835535	0.965483	0.752835	69.5923
CV-2311	8 / 1 .	Lava	core	2021-11-23	CV 2311_CPx-1_core_02	43.009	3.773	10.765	8.973	0.211	9.821	22.712	0.832	0.006	0.04	100.142		1.61013	0.106264	0.474975	0.151724	0.00118396	0.129212	0.00669069	0.548111	0.911028	0.0603907	0.000286556		31.3786	52.1551	16.4663	0.0603907	0.130981	0.0763109	0.000591979	-0.00165403	0.969765	0.703144	66.1133
CV-2311	9 / 1 .	Lava	rim	2021-11-23	CV 2311_CPx-1_rim_03	46.724	3.373	6.847	8.049	0.167	12.521	22.647	0.456	0.028	0.024	100.836		1.72933	0.0939186	0.298671	0.0881705	0.000702301	0.160972	0.00523529	0.690857	0.898097	0.0327226	0.00132206		37.4787	48.7214	13.7999	0.0327226	0.089199	0.0437754	0.000351151	0.00712806	0.937947	0.764771	73.4954
CV-2311	10 / 1 .	Lava	rim	2021-11-23	CV 2311_CPx-1_rim_04	46.09	2.936	7.531	7.031	0.127	12.814	23.009	0.472	0.006	0.43	100.446		1.70418	0.08167	0.328184	0.12166	0.0125705	0.0957576	0.0039774	0.706326	0.911552	0.0338373	0.00028302		38.4024	49.5605	12.0371	0.0338373	0.0801994	0.0669738	0.00628524	0.0349462	0.980335	0.758093	76.4634
CV-2311	11 / 1 .	Lava	rim	2021-11-23	CV 2311_CPx-1_rim_05	46.759	2.631	7.088	6.793	0.123	13.081	23.008	0.474	0.006	0.504	100.467		1.72614	0.0730681	0.308382	0.112706	0.0147101	0.0970142	0.00384593	0.719883	0.910045	0.033926	0.000282565		39.0499	49.3652	11.5849	0.033926	0.0736611	0.0635667	0.00735503	0.0335631	0.977534	0.765463	77.4398
CV-2311	12 / 1 .	Lava	rim	2021-11-23	CV 2311_CPx-1_rim_06	43.237	4.635	9.539	8.236	0.14	11.037	22.758	0.538	0.019	0.029	100.168		1.61784	0.130474	0.420665	0.121794	0.000857928	0.135935	0.00443704	0.615659	0.912404	0.0390306	0.000906961		34.39	50.9657	14.6443	0.0390306	0.129945	0.0608727	0.000428964	0.00814819	0.959582	0.721157	70.4909
CV-2311	13 / 1 .	Lava	rim	2021-11-23	CV 2311_CPx-1_rim_07	46.958	2.61	6.875	6.713	0.125	13.225	23.417	0.429	0.008	0.474	100.834		1.72693	0.0722107	0.297983	0.120925	0.0137821	0.0855411	0.00389368	0.725054	0.922719	0.030589	0.000375328		39.0206	49.6584	11.321	0.030589	0.066531	0.067166	0.00689107	0.0319243	0.985232	0.782131	77.8356
CV-2311	14 / 1 .	Lava	rim	2021-11-23	CV 2311_CPx-1_rim_08	49.473	2.058	4.692	6.701	0.142	14.446	22.623	0.373	0.004	0.206	100.718		1.81649	0.056847	0.203038	0.0710447	0.00598007	0.134721	0.00441611	0.790721	0.889999	0.0265533	0.000187362		41.8172	47.0674	11.1154	0.0265533	0.0498238	0.0384187	0.00299003	0.0314999	0.948052	0.798766	79.3509
CV-2311	15 / 1 .	Lava	rim	2021-11-23	CV 2311_CPx-1_line_09	44.387	3.129	9.38	8.876	0.22	10.541	22.713	0.876	0.005	0.051	100.178		1.65622	0.0878344	0.412496	0.161501	0.00150455	0.115478	0.00695298	0.586347	0.908052	0.0633739	0.000238006		32.9717	51.062	15.9662	0.0633739	0.0931772	0.0813839	0.000752275	0.00755475	0.978981	0.732739	67.9172
CV-2311	15 / 2 .	Lava	core	2021-11-23	CV 2311_CPx-1_line_09	44.083	3.21	9.962	9.079	0.229	10.327	22.869	0.897	0.005	0.037	100.698		1.63727	0.0896915	0.436064	0.173754	0.00108649	0.10825	0.00720395	0.571787	0.910061	0.0645931	0.000236906		32.2851	51.3852	16.3297	0.0645931	0.0984338	0.0873019	0.000543244	0.0108794	0.985534	0.723782	66.9703
CV-2311	15 / 3 .	Lava	core	2021-11-23	CV 2311_CPx-1_line_09	43.988	3.344	10.075	8.984	0.222	10.242	22.886	0.9	0.002	0.039	100.682		1.63452	0.0934802	0.441221	0.166565	0.00114576	0.112622	0.00698708	0.567351	0.911172	0.06484	9.48075e-05		32.1501	51.6333	16.2166	0.06484	0.104383	0.0838078	0.000572882	0.00575357	0.981766	0.722409	67.0202
CV-2311	15 / 28 .	Lava	rim	2021-11-23	CV 2311_CPx-1_line_09	47.515	2.968	5.798	7.917	0.154	13.133	22.635	0.417	0.003	0.015	100.555		1.76002	0.0827079	0.253116	0.0910844	0.00043929	0.154169	0.00483162	0.725205	0.89834	0.0299479	0.000141763		38.7059	47.9465	13.3476	0.0299479	0.065893	0.045691	0.000219645	0.0148765	0.943164	0.786536	74.7281
CV-2311	15 / 29 .	Lava	rim	2021-11-23	CV 2311_CPx-1_line_09	47.661	3.015	5.791	8.009	0.184	13.025	22.688	0.43	0.015	0.023	100.841		1.76187	0.0838483	0.252301	0.087123	0.00067222	0.16048	0.00576121	0.717792	0.898629	0.0308193	0.000707388		38.389	48.0605	13.5505	0.0308193	0.0671968	0.0435439	0.00033611	0.00868136	0.938129	0.787552	74.3521
CV-2311	15 / 30 .	Lava	rim	2021-11-23	CV 2311_CPx-1_line_09	46.29	3.536	6.632	8.639	0.19	12.081	22.45	0.571	0.049	0	100.438		1.72425	0.0990881	0.291146	0.10575	0	0.163369	0.00599448	0.670851	0.895989	0.0412375	0.00232844		36.4206	48.6434	14.936	0.0412375	0.0732437	0.0517107	0	0.00278302	0.940009	0.771034	71.3694
CV-2311	16 / 1 .	Lava	core	2021-11-23	CV 2311_CPx-2_core_10	47.81	2.427	6.181	7.136	0.126	13.282	23.041	0.658	0.007	0.013	100.681		1.75808	0.0671406	0.267875	0.128555	0.000377951	0.0908984	0.00392442	0.728103	0.907809	0.0469125	0.000328377		39.1603	48.8256	12.0141	0.0469125	0.046179	0.0643022	0.000188976	0.02976	0.984481	0.797138	76.8401
CV-2311	17 / 1 .	Lava	core	2021-11-23	CV 2311_CPx-2_core_11	46.22	3.024	7.224	7.848	0.138	12.228	22.942	0.726	0.01	0.018	100.378		1.71289	0.08431	0.315524	0.142178	0.000527408	0.101058	0.00433177	0.675564	0.910974	0.0521653	0.000472778		36.8334	49.6686	13.498	0.0521653	0.0605633	0.0711163	0.000263704	0.0193558	0.982495	0.779031	73.5268
CV-2311	18 / 1 .	Lava	rim	2021-11-23	CV 2311_CPx-2_rim_12	41.557	5.196	10.598	8.796	0.147	10.767	22.951	0.486	0.009	0.071	100.578		1.55224	0.146009	0.466545	0.170487	0.00209675	0.104282	0.00465069	0.599542	0.918523	0.0351961	0.000428858		33.3545	51.1005	15.545	0.0351961	0.129597	0.0860774	0.00104837	0.0341143	0.987834	0.701801	68.5731
CV-2311	19 / 1 .	Lava	rim	2021-11-23	CV 2311_CPx-2_rim_13	41.263	5.192	10.974	8.932	0.163	10.594	22.573	0.517	0.006	0.042	100.256		1.5464	0.146384	0.484709	0.166332	0.00124447	0.113617	0.0051741	0.591877	0.90641	0.0375661	0.000286859		33.188	50.8245	15.9875	0.0375661	0.139927	0.0836446	0.000622235	0.0379965	0.981972	0.682216	67.8894
CV-2311	20 / 1 .	Lava	rim	2021-11-23	CV 2311_CPx-2_rim_14	46.347	2.799	7.281	6.953	0.12	12.948	23.309	0.482	0.005	0.452	100.696		1.70824	0.0776117	0.316281	0.133522	0.0131716	0.0808001	0.00374623	0.711444	0.920503	0.0344444	0.000235101		38.4561	49.7565	11.7874	0.0344444	0.0676888	0.0732295	0.00658582	0.035984	0.990931	0.772999	76.8492
CV-2311	21 / 1 .	Lava	rim	2021-11-23	CV 2311_CPx-2_rim_15	47.393	2.629	5.545	7.816	0.126	13.613	22.749	0.35	0.009	0.094	100.324		1.75559	0.0732649	0.242083	0.123023	0.00275302	0.119114	0.00395335	0.751749	0.90291	0.0251374	0.000425311		39.5501	47.5029	12.947	0.0251374	0.0457976	0.0626752	0.00137651	0.0408553	0.968903	0.793061	75.6373
CV-2311	22 / 1 .	Lava	rim	2021-11-23	CV 2311_CPx-2_rim_16	40.864	5.363	10.927	9.038	0.156	10.509	22.554	0.515	0.003	0.061	99.99		1.53696	0.151749	0.48437	0.174099	0.00181395	0.110192	0.00496972	0.589242	0.908906	0.0375555	0.000143946		32.9663	50.8505	16.1832	0.0375555	0.135523	0.0878843	0.000906975	0.0393742	0.985836	0.684592	67.4551
CV-2311	23 / 1 .	Lava	rim	2021-11-23	CV 2311_CPx-2_rim_17	46.523	2.772	7.17	6.77	0.121	13.344	23.057	0.474	0.006	0.653	100.89		1.70941	0.0766246	0.310493	0.13252	0.0189699	0.0755146	0.00376573	0.730928	0.907726	0.0337676	0.000281246		39.4999	49.0542	11.4458	0.0337676	0.0627586	0.0756042	0.00948495	0.0517847	0.993279	0.759879	77.8442
CV-2311	24 / 1 .	Lava	rim	2021-11-23	CV 2311_CPx-2_rim_18	44.209	3.887	8.737	8.025	0.114	11.813	22.535	0.461	0.004	0.16	99.945		1.65237	0.109297	0.38487	0.120661	0.00472815	0.130187	0.00360901	0.658215	0.902462	0.0334074	0.000190728		36.2626	49.7187	14.0186	0.0334074	0.113132	0.0625993	0.00236407	0.0272551	0.963124	0.724366	72.4059
CV-2311	25 / 1 .	Lava	rim	2021-11-23	CV 2311_CPx-2_rim_19	46.388	2.609	6.995	6.816	0.115	13.149	23.191	0.484	0.014	0.447	100.208		1.71565	0.0725929	0.304906	0.140902	0.0130709	0.069923	0.00360253	0.724981	0.919003	0.0347067	0.000660553		39.0108	49.451	11.5382	0.0347067	0.0584437	0.076656	0.00653544	0.0442575	0.997967	0.777368	77.4713
CV-2311	26 / 1 .	Lava	rim	2021-11-23	CV 2311_CPx-2_rim_20	43.217	4.595	9.571	8.579	0.127	11.033	22.767	0.491	0.018	0.021	100.419		1.61454	0.129145	0.421412	0.127013	0.000620281	0.141028	0.00401869	0.614468	0.911329	0.0355648	0.000857875		34.1778	50.6897	15.1324	0.0355648	0.129536	0.0633876	0.00031014	0.0116932	0.958587	0.718095	69.6275
CV-2311	27 / 1 .	Lava	core	2021-11-23	CV 2311_CPx-3_core_21	48.81	1.933	5.532	7.07	0.196	13.745	22.599	0.666	0.009	0.059	100.619		1.79256	0.0534065	0.239443	0.114748	0.00171313	0.102399	0.00609688	0.752525	0.88926	0.0474225	0.000421662		40.3492	47.6808	11.97	0.0474225	0.0379907	0.0580197	0.000856567	0.0374399	0.974123	0.792394	77.6062
CV-2311	28 / 1 .	Lava	core	2021-11-23	CV 2311_CPx-3_core_22	47.504	2.42	6.293	7.019	0.21	13.276	23.022	0.687	0.005	0.036	100.472		1.74945	0.0670477	0.273139	0.142102	0.00104821	0.0740774	0.00655054	0.728869	0.908425	0.0490538	0.000234908		39.186	48.8394	11.9746	0.0490538	0.0405849	0.0714579	0.000524105	0.0375571	0.995035	0.795858	77.125
CV-2311	29 / 1 .	Lava	rim	2021-11-23	CV 2311_CPx-3_rim_23	46.881	2.574	6.998	6.66	0.141	13.26	23.079	0.471	0.007	0.502	100.573		1.72723	0.0713443	0.303866	0.118332	0.0146228	0.0868767	0.00440006	0.728296	0.911056	0.0336449	0.000329009		39.3895	49.2739	11.3366	0.0336449	0.0687977	0.066313	0.00731141	0.0389975	0.983698	0.768633	78.0174
CV-2311	30 / 1 .	Lava	rim	2021-11-23	CV 2311_CPx-3_rim_24	44.032	3.93	8.993	8.174	0.132	11.674	22.761	0.485	0.007	0.143	100.331		1.64011	0.110127	0.394787	0.135897	0.00421127	0.118731	0.0041645	0.648237	0.908382	0.0350259	0.000332627		35.7074	50.0373	14.2553	0.0350259	0.109993	0.0698877	0.00210564	0.0288687	0.972277	0.726396	71.7978
CV-2311	31 / 1 .	Lava	rim	2021-11-23	CV 2311_CPx-3_rim_25	46.362	2.674	7.349	7.029	0.113	12.947	22.982	0.486	0	0.443	100.385		1.71351	0.0743504	0.320116	0.12604	0.012945	0.0912238	0.00353744	0.713354	0.910095	0.0348262	0		38.6799	49.3477	11.9724	0.0348262	0.0731528	0.0694924	0.00647251	0.0392078	0.984129	0.760978	76.6538
CV-2311	32 / 1 .	Lava	core	2021-11-23	CV 2311_CPx-3_line_26	48.61	1.958	5.608	7.406	0.192	13.197	22.737	0.719	0.006	0.055	100.488		1.79159	0.0542903	0.243599	0.1147	0.00160269	0.113578	0.00599377	0.725101	0.897884	0.051379	0.000282111		39.0415	48.3446	12.6139	0.051379	0.0380997	0.0580103	0.000801345	0.0194145	0.968677	0.800972	76.0559
CV-2311	32 / 2 .	Lava	core	2021-11-23	CV 2311_CPx-3_line_26	48.525	2.024	5.549	7.597	0.212	13.079	22.632	0.77	0	0.047	100.435		1.79063	0.0561885	0.241329	0.118753	0.00137124	0.115697	0.00662616	0.719491	0.894823	0.0550903	0		38.7784	48.2283	12.9933	0.0550903	0.0330572	0.0600622	0.000685618	0.0186131	0.968527	0.801018	75.423
CV-2311	32 / 3 .	Lava	core	2021-11-23	CV 2311_CPx-3_line_26	48.28	1.916	6.006	8.669	0.226	12.216	22.538	0.924	0.011	0.038	100.824		1.78095	0.0531712	0.26111	0.136144	0.00110826	0.131293	0.0070612	0.671775	0.890786	0.0660846	0.000517646		36.5679	48.4898	14.9423	0.0660846	0.0291455	0.0683674	0.00055413	0.00759996	0.964471	0.792719	71.5254
CV-2311	32 / 18 .	Lava	rim	2021-11-23	CV 2311_CPx-3_line_26	45.788	2.983	7.826	7.254	0.141	12.626	22.955	0.492	0.011	0.279	100.355		1.6951	0.0830795	0.341459	0.12985	0.00816623	0.0947394	0.00442129	0.696819	0.910532	0.0353145	0.000519509		37.9456	49.5835	12.4709	0.0353145	0.0843237	0.0687484	0.00408312	0.0366465	0.982493	0.753376	75.6254
CV-2311	32 / 19 .	Lava	rim	2021-11-23	CV 2311_CPx-3_line_26	44.247	3.882	8.855	8.047	0.116	11.785	22.844	0.491	0.001	0.183	100.451		1.64526	0.108593	0.388055	0.134312	0.00537991	0.115925	0.00365337	0.653266	0.910114	0.0353977	4.74358e-05		35.9476	50.0814	13.971	0.0353977	0.106506	0.0698222	0.00268995	0.028241	0.973753	0.731096	72.3037
CV-2311	32 / 20 .	Lava	rim	2021-11-23	CV 2311_CPx-3_line_26	44.035	4.24	8.814	8.113	0.142	11.462	22.678	0.549	0.021	0.036	100.09		1.64581	0.119219	0.388248	0.121416	0.00106379	0.132173	0.00449527	0.638635	0.908156	0.0397831	0.00100128		35.3839	50.3168	14.2993	0.0397831	0.113493	0.0607393	0.000531897	0.0133298	0.961269	0.733391	71.5778
CV-2311	33 / 1 .	Lava	core	2021-11-23	CV 2311_CPx-4_core_27	47.889	2.381	6.311	7.001	0.174	13.096	23.202	0.772	0.006	0	100.832		1.75726	0.0657291	0.272932	0.136286	0	0.078561	0.005408	0.716392	0.912223	0.0549241	0.000280872		38.7476	49.3395	11.913	0.0549241	0.0410012	0.0680027	0	0.0247297	0.991876	0.803219	76.9289
CV-2311	34 / 1 .	Lava	core	2021-11-23	CV 2311_CPx-4_core_28	45.544	3.198	8.01	8.427	0.203	11.472	22.827	0.948	0.014	0.014	100.657		1.68624	0.0890765	0.349522	0.168152	0.000409817	0.0927808	0.00636605	0.633195	0.905546	0.0680519	0.00066126		35.0599	50.1399	14.8003	0.0680519	0.0567849	0.0839504	0.000204908	0.0183706	0.991969	0.764606	70.817
CV-2311	35 / 1 .	Lava	core	2021-11-23	CV 2311_CPx-4_core_29	46.169	2.719	7.582	9.269	0.261	10.895	22.654	1.013	0.011	0.014	100.587		1.71589	0.0760229	0.332106	0.157179	0.000411377	0.130919	0.00821608	0.603637	0.902105	0.0729948	0.00052154		33.4971	50.0598	16.4431	0.0729948	0.0510212	0.0785344	0.000205689	-0.00576378	0.969336	0.772344	67.6925
CV-2311	36 / 1 .	Lava	rim	2021-11-23	CV 2311_CPx-4_rim_30	49.231	1.801	4.853	6.263	0.139	14.331	23.266	0.423	0.002	0.316	100.625		1.80621	0.0497095	0.209843	0.099342	0.00916621	0.0928253	0.00431946	0.783819	0.914586	0.0300894	9.36085e-05		41.3649	48.2659	10.3693	0.0300894	0.0356693	0.0542073	0.0045831	0.0315175	0.976193	0.820126	80.3105
CV-2311	37 / 1 .	Lava	rim	2021-11-23	CV 2311_CPx-4_rim_31	47.02	3.054	6.44	8.089	0.157	12.511	22.885	0.419	0.005	0.021	100.601		1.74452	0.085243	0.2816	0.0886411	0.000616007	0.162348	0.00493376	0.691983	0.909741	0.0301405	0.000236657		37.2505	48.9727	13.7768	0.0301405	0.0812197	0.0445102	0.000308004	-0.00153936	0.938342	0.783703	73.3831
CV-2311	38 / 1 .	Lava	rim	2021-11-23	CV 2311_CPx-4_rim_32	48.925	2.21	4.897	6.951	0.128	14.139	22.86	0.364	0.004	0.139	100.617		1.80082	0.0611967	0.212434	0.0856579	0.00404508	0.128313	0.00399057	0.775833	0.901548	0.0259767	0.000187826		40.9336	47.5665	11.4998	0.0259767	0.048471	0.0447576	0.00202254	0.0275967	0.955122	0.806297	78.3825
CV-2311	39 / 1 .	Lava	rim	2021-11-23	CV 2311_CPx-4_rim_33	46.337	2.711	7.183	6.992	0.126	12.847	22.869	0.466	0.005	0.349	99.885		1.72197	0.0757921	0.3146	0.113437	0.0102541	0.103867	0.00396601	0.711721	0.910581	0.0335759	0.000237041		38.6055	49.3922	12.0022	0.0335759	0.0787849	0.0617269	0.00512704	0.0301078	0.974265	0.764942	76.6095
CV-2311	41 / 1 .	Lava	rim	2021-11-23	CV 2311_CPx-4_rim_35	41.18	5.454	11.079	8.913	0.11	10.335	22.71	0.551	0.002	0.041	100.375		1.54332	0.153774	0.489357	0.15537	0.00121486	0.123989	0.0034918	0.577419	0.91193	0.0400374	9.56217e-05		32.5821	51.4575	15.9604	0.0400374	0.146415	0.0782447	0.000607432	0.0230634	0.975031	0.686663	67.3943
CV-2311	42 / 1 .	Lava	rim	2021-11-23	CV 2311_CPx-4_rim_36	46.658	2.822	7.227	7.004	0.11	12.977	22.964	0.487	0.003	0.321	100.573		1.72167	0.078339	0.314294	0.111305	0.00936489	0.104837	0.00343797	0.713853	0.907916	0.0348415	0.000141222		38.768	49.3071	11.9249	0.0348415	0.0794624	0.0602641	0.00468245	0.0308255	0.973583	0.763507	76.7588
CV-2311	43 / 1 .	Lava	rim	2021-11-23	CV 2311_CPx-4_rim_37	42.451	4.8	9.879	8.422	0.119	10.769	22.882	0.48	0.005	0.035	99.842		1.59612	0.135774	0.43777	0.132625	0.00104045	0.132202	0.00378976	0.603622	0.921821	0.0349916	0.000239831		33.6456	51.3819	14.9726	0.0349916	0.134677	0.0667126	0.000520224	0.00816722	0.96498	0.719912	69.5057
CV-2311	44 / 1 .	Lava	rim	2021-11-23	CV 2311_CPx-4_rim_38	43.726	4.622	9.028	8.369	0.105	11.089	23.053	0.49	0.009	0.026	100.517		1.63241	0.129812	0.397224	0.113465	0.000767425	0.14783	0.0033202	0.617152	0.922126	0.0354674	0.000428635		34.2122	51.1187	14.6691	0.0354674	0.123976	0.0569019	0.000383713	-0.00512378	0.95247	0.740864	70.2549
CV-2311	45 / 1 .	Lava	core	2021-11-23	CV 2311_CPx-5_core_39	46.846	2.196	6.564	9.685	0.279	11.089	22.578	0.912	0.006	0.003	100.158		1.75009	0.0617188	0.289009	0.153624	8.86102e-05	0.148967	0.00882833	0.617578	0.903749	0.0660583	0.000285954		33.6968	49.3112	16.992	0.0660583	0.0347622	0.0767133	4.43051e-05	-0.010514	0.959294	0.79223	67.1157
CV-2311	46 / 1 .	Lava	core	2021-11-23	CV 2311_CPx-5_core_40	44.365	3.419	9.039	9.022	0.222	10.766	22.775	0.806	0.013	0.014	100.441		1.65285	0.0958274	0.396889	0.164176	0.000412378	0.116927	0.0070054	0.597942	0.90913	0.0582201	0.000617865		33.3082	50.6429	16.049	0.0582201	0.0873493	0.0819851	0.000206189	0.0112637	0.978614	0.73959	68.0218
CV-2311	47 / 1 .	Lava	mantle	2021-11-23	CV 2311_CPx-5_mantle_41	49.532	1.983	4.892	6.408	0.153	14.196	23.004	0.385	0.007	0.246	100.806		1.81704	0.0547267	0.211505	0.065531	0.00713491	0.131063	0.00475397	0.776347	0.904184	0.0273832	0.000327592		41.2538	48.0469	10.6993	0.0273832	0.0558917	0.0361692	0.00356745	0.0166614	0.948229	0.808556	79.7938
CV-2311	48 / 1 .	Lava	rim	2021-11-23	CV 2311_CPx-5_rim_42	46.386	3.04	6.571	8.268	0.165	12.761	22.649	0.389	0.005	0.008	100.242		1.72551	0.0850749	0.288083	0.118801	0.000235285	0.138417	0.00519878	0.707663	0.902722	0.028056	0.000237278		37.7863	48.2017	14.0119	0.028056	0.0706141	0.0593993	0.000117643	0.0269362	0.957715	0.772591	73.3421
CV-2311	49 / 1 .	Lava	rim	2021-11-23	CV 2311_CPx-5_rim_43	46.8	2.877	6.473	8.238	0.142	12.745	22.573	0.411	0.008	0.023	100.29		1.73955	0.0804502	0.283564	0.105763	0.000675915	0.15032	0.00447059	0.706222	0.898988	0.0296194	0.000379347		37.8516	48.1834	13.965	0.0296194	0.0739426	0.0530296	0.000337958	0.0201533	0.948761	0.771678	73.3886
CV-2311	50 / 1 .	Lava	mantle	2021-11-23	CV 2311_CPx-5_mantle_44	49.378	1.856	4.831	6.237	0.085	14.446	23.046	0.416	0.005	0.326	100.626		1.81112	0.051214	0.208836	0.0868585	0.00945378	0.10446	0.0026407	0.7899	0.905698	0.0295836	0.000233959		41.8034	47.9318	10.2648	0.0295836	0.0415871	0.0480392	0.00472689	0.0327068	0.967989	0.811345	80.5019
CV-2311	51 / 1 .	Lava	rim	2021-11-23	CV 2311_CPx-5_rim_45	48.318	2.47	5.192	7.557	0.126	13.558	22.598	0.411	0.011	0.089	100.33		1.78909	0.0688046	0.226576	0.0850497	0.00260548	0.148964	0.00395167	0.748394	0.896536	0.029506	0.000519605		39.747	47.6148	12.6383	0.029506	0.0549671	0.0435678	0.00130274	0.0183723	0.944415	0.796699	76.1796
CV-2311	52 / 1 .	Lava	rim	2021-11-23	CV 2311_CPx-5_rim_46	48.178	2.735	5.406	7.664	0.127	13.376	22.753	0.38	0.011	0.016	100.646		1.78096	0.0760606	0.235525	0.0777198	0.000467627	0.159215	0.00397645	0.737127	0.901194	0.0272354	0.000518746		39.2249	47.9554	12.8197	0.0272354	0.0653103	0.0388344	0.000233813	0.0090158	0.937445	0.796815	75.6756
CV-2311	53 / 1 .	Lava	rim	2021-11-23	CV 2311_CPx-5_rim_47	43.212	4.248	9.223	8.228	0.145	11.428	22.673	0.479	0	0.086	99.722		1.62134	0.119909	0.407847	0.141949	0.00255119	0.116237	0.00460812	0.639221	0.911492	0.0348457	0		35.2478	50.2613	14.4909	0.0348457	0.11425	0.07225	0.00127559	0.0287267	0.975065	0.723716	71.2298
CV-2311	54 / 1 .	Lava	rim	2021-11-23	CV 2311_CPx-5_rim_48	46.448	2.743	7.135	6.968	0.141	12.957	22.877	0.437	0.002	0.412	100.12		1.72236	0.0765208	0.311821	0.109854	0.0120789	0.106235	0.00442855	0.716262	0.908928	0.0314183	9.46113e-05		38.8069	49.2455	11.9476	0.0314183	0.0792821	0.0609193	0.00603945	0.0317141	0.972061	0.762688	76.8232
CV-2311	55 / 1 .	Lava	core	2021-11-23	CV 2311_CPx-6_core_49	45.811	2.956	7.952	7.89	0.111	11.997	22.805	0.612	0.003	0.014	100.151		1.70269	0.0826548	0.348335	0.124802	0.000411404	0.120449	0.00349442	0.664737	0.908177	0.0441024	0.000142247		36.4907	49.8544	13.6549	0.0441024	0.0895809	0.0625357	0.000205702	0.016842	0.969122	0.755855	73.0489
CV-2311	56 / 1 .	Lava	core	2021-11-23	CV 2311_CPx-6_core_50	46.364	2.797	7.757	7.939	0.173	12.212	22.616	0.707	0.008	0.015	100.588		1.71359	0.0777706	0.33789	0.129989	0.00043832	0.115403	0.00541575	0.672858	0.895604	0.0506629	0.000377201		36.9851	49.2288	13.7862	0.0506629	0.0785883	0.0650251	0.00021916	0.0255379	0.971805	0.751772	73.2761
CV-2311	57 / 1 .	Lava	rim	2021-11-23	CV 2311_CPx-6_rim_51	46.799	2.904	6.333	8.11	0.118	12.903	22.944	0.396	0.008	0.011	100.526		1.73433	0.0809634	0.276605	0.121316	0.000322301	0.130037	0.00370394	0.712848	0.911042	0.0284534	0.000378218		37.9387	48.4869	13.5745	0.0284534	0.0634454	0.0606302	0.000161151	0.0236792	0.963175	0.786806	73.9314
CV-2311	58 / 1 .	Lava	rim	2021-11-23	CV 2311_CPx-6_rim_52	46.222	3.452	6.885	8.122	0.182	12.163	22.758	0.558	0.017	0	100.359		1.71989	0.0966315	0.301933	0.106093	0	0.146652	0.00573599	0.674687	0.907318	0.0402559	0.000806968		36.6581	49.2977	14.0442	0.0402559	0.0781952	0.0526431	0	0.0021506	0.949724	0.776479	72.7479
CV-2311	59 / 1 .	Lava	rim	2021-11-23	CV 2311_CPx-6_rim_53	47.497	2.974	5.936	7.722	0.164	12.837	22.698	0.407	0.009	0.019	100.263		1.76569	0.0831738	0.260074	0.0713993	0.000558439	0.168676	0.00516391	0.711415	0.904087	0.0293351	0.000426823		38.2329	48.5875	13.1796	0.0293351	0.0796041	0.0357654	0.00027922	-0.00281217	0.93061	0.788438	74.7685
CV-2311	60 / 1 .	Lava	rim	2021-11-23	CV 2311_CPx-6_rim_54	47.954	2.8	5.562	7.788	0.154	13.161	22.429	0.44	0.009	0.019	100.316		1.77952	0.0781689	0.243257	0.0728827	0.000557451	0.168816	0.00484045	0.728079	0.891791	0.0316575	0.000426067		39.0096	47.7811	13.2093	0.0316575	0.0692926	0.036507	0.000278725	0.00762467	0.931073	0.785713	75.0769
CV-2311	61 / 1 .	Lava	rim	2021-11-23	CV 2311_CPx-6_rim_55	43.473	4.471	9.69	8.582	0.115	11.235	23.034	0.505	0.012	0.051	101.168		1.61019	0.124583	0.422995	0.142807	0.00149348	0.123028	0.00360778	0.620355	0.914113	0.0362654	0.000567014		34.3894	50.6739	14.9366	0.0362654	0.121498	0.0718669	0.000746742	0.0215803	0.971958	0.720001	70.0024
CV-2311	62 / 1 .	Lava	rim	2021-11-23	CV 2311_CPx-6_rim_56	46.151	2.75	7.215	7.002	0.142	12.797	22.987	0.417	0.009	0.368	99.838		1.71697	0.0769682	0.316354	0.115448	0.0108244	0.102409	0.00447462	0.709743	0.916301	0.0300789	0.00042715		38.3982	49.5733	12.0285	0.0300789	0.0802146	0.0629228	0.0054122	0.0287196	0.9751	0.767752	76.5139
CV-2311	63 / 1 .	Lava	rim	2021-11-23	CV 2311_CPx-6_rim_57	46.341	3.103	6.504	8.177	0.158	12.699	22.545	0.464	0.004	0.015	100.01		1.72726	0.0870102	0.285711	0.119036	0.000442035	0.135855	0.00498809	0.705621	0.900359	0.0335316	0.000190199		37.8175	48.2544	13.9281	0.0335316	0.0664458	0.0596438	0.000221017	0.0253043	0.959195	0.774048	73.463
CV-2311	64 / 1 .	Lava	rim	2021-11-23	CV 2311_CPx-6_line_58	44.438	3.866	8.624	8.456	0.129	11.58	22.813	0.478	0.017	0.003	100.404		1.65584	0.108373	0.378728	0.1281	8.8381e-05	0.13541	0.00407136	0.643255	0.910794	0.0345331	0.000808107		35.312	49.9988	14.6891	0.0345331	0.108407	0.06369	4.41905e-05	0.016351	0.961678	0.738652	70.9395
CV-2311	64 / 2 .	Lava	rim	2021-11-23	CV 2311_CPx-6_line_58	45.319	3.181	8.221	8.286	0.142	12.23	22.579	0.485	0.004	0.1	100.547		1.68004	0.0887154	0.359185	0.135431	0.00293097	0.121461	0.00445874	0.675889	0.896844	0.0348597	0.000189171		36.8516	48.8987	14.2497	0.0348597	0.0930759	0.0690865	0.00146549	0.0390519	0.970756	0.733216	72.4595
CV-2311	64 / 29 .	Lava	core	2021-11-23	CV 2311_CPx-6_line_58	46.583	2.898	7.246	7.455	0.159	12.744	22.761	0.616	0.012	0.012	100.486		1.72088	0.0805411	0.315483	0.126018	0.000350491	0.104305	0.00497514	0.701841	0.900923	0.0441212	0.000565536		38.1837	49.0148	12.8014	0.0441212	0.072779	0.0629017	0.000175246	0.0313961	0.97644	0.765067	75.2915
CV-2311	64 / 31 .	Lava	core	2021-11-23	CV 2311_CPx-6_line_58	45.062	3.836	8.721	10.456	0.173	11.244	19.52	1.123	0.511	0.053	100.699		1.67415	0.107216	0.381861	0.15896	0.0015568	0.165916	0.00544398	0.622753	0.77703	0.0808925	0.0242193		35.9951	44.9124	19.0925	0.0808925	0.0823354	0.0681488	0.000778402	0.0779725	0.935895	0.625768	65.7169
CV-2311	64 / 36 .	Lava	core	2021-11-23	CV 2311_CPx-6_line_58	46.052	2.949	7.88	7.645	0.159	12.343	22.641	0.69	0.015	0.005	100.379		1.70395	0.0820882	0.343629	0.134349	0.000146269	0.102218	0.00498302	0.680833	0.897592	0.0494997	0.000708038		37.4089	49.3189	13.2722	0.0494997	0.0801711	0.0668937	7.31346e-05	0.0323642	0.979456	0.750454	74.2133
CV-2311	64 / 76 .	Lava	rim	2021-11-23	CV 2311_CPx-6_line_58	46.924	2.516	6.802	6.977	0.139	13.183	23.07	0.463	0	0.327	100.401		1.73289	0.0699012	0.296052	0.121962	0.00954769	0.0935212	0.00434788	0.725775	0.912848	0.0331514	0		39.0526	49.1187	11.8287	0.0331514	0.0656954	0.065755	0.00477385	0.0355565	0.981556	0.776624	77.1069
CV-2311	64 / 77 .	Lava	rim	2021-11-23	CV 2311_CPx-6_line_58	46.391	2.651	7.353	7.29	0.14	12.87	23.09	0.475	0.003	0.243	100.506		1.71327	0.0736545	0.320046	0.133159	0.00709533	0.0919997	0.00437932	0.708569	0.913673	0.0340119	0.000141342		38.2642	49.3403	12.3955	0.0340119	0.0729605	0.0700564	0.00354767	0.0373096	0.984994	0.767108	75.886
CV-2911A	65 / 1 .	Lava	core	2021-11-29	CV 2911A_CPx-1_core_01	46.39	2.608	7.275	8.011	0.184	12.148	23.098	0.741	0.007	0.016	100.478		1.71659	0.0726015	0.31727	0.157379	0.000468096	0.090532	0.00576694	0.670126	0.915777	0.0531623	0.000330442		36.4282	49.7818	13.79	0.0531623	0.0532954	0.0787585	0.000234048	0.0220083	0.990948	0.783489	72.9955
CV-2911A	66 / 1 .	Lava	core	2021-11-29	CV 2911A_CPx-1_core_02	46.085	2.993	7.462	8.063	0.174	11.988	22.952	0.739	0.003	0.011	100.47		1.70795	0.0834487	0.325931	0.144188	0.000322317	0.105721	0.005462	0.662329	0.911403	0.0531013	0.000141838		36.2106	49.8279	13.9615	0.0531013	0.0642308	0.0721842	0.000161158	0.0158447	0.980349	0.774827	72.6049
CV-2911A	67 / 1 .	Lava	mantle	2021-11-29	CV 2911A_CPx-1_mantle_03	50.135	1.599	3.919	6.13	0.159	14.858	22.634	0.403	0.006	0.425	100.268		1.84414	0.0442486	0.169896	0.0699817	0.0123599	0.118593	0.00495378	0.814751	0.89205	0.0287411	0.000281554		42.8742	46.9419	10.1839	0.0287411	0.0295475	0.0410301	0.00617997	0.0347201	0.955511	0.815292	81.2051
CV-2911A	68 / 1 .	Lava	rim	2021-11-29	CV 2911A_CPx-1_rim_04	48.312	2.757	4.819	8.408	0.156	12.848	22.643	0.488	0.02	0	100.451		1.79573	0.0770937	0.211104	0.0793733	0	0.181991	0.00491129	0.71192	0.901764	0.0351681	0.000948356		37.8689	47.9672	14.1639	0.0351681	0.0487555	0.0392125	0	-0.0112515	0.925681	0.813796	73.1462
CV-2911A	69 / 1 .	Lava	rim	2021-11-29	CV 2911A_CPx-1_rim_05	42.332	4.631	10.345	8.745	0.135	10.899	22.876	0.476	0.015	0.098	100.552		1.57934	0.129981	0.454876	0.15873	0.00289073	0.114128	0.00426607	0.606185	0.914454	0.0344317	0.00071393		33.7189	50.8662	15.4149	0.0344317	0.129769	0.0804533	0.00144537	0.031064	0.97995	0.702787	68.9597
CV-2911A	70 / 1 .	Lava	rim	2021-11-29	CV 2911A_CPx-1_rim_06	41.884	4.88	10.551	8.762	0.095	10.764	22.647	0.521	0.015	0.128	100.247		1.56809	0.137448	0.465555	0.15812	0.00378884	0.116223	0.00301253	0.600768	0.908462	0.0378185	0.000716424		33.6266	50.8491	15.5243	0.0378185	0.133272	0.080596	0.00189442	0.0330936	0.979375	0.6927	68.6505
CV-2911A	71 / 1 .	Lava	rim	2021-11-29	CV 2911A_CPx-1_rim_07	42.519	4.773	9.941	8.7	0.121	10.905	22.484	0.552	0.009	0.05	100.054		1.59437	0.134646	0.439329	0.141724	0.00148234	0.131107	0.00384306	0.609595	0.903344	0.0401318	0.000430531		34.063	50.477	15.46	0.0401318	0.128211	0.0713879	0.000741172	0.0241578	0.967633	0.703004	69.0818
CV-2911A	72 / 1 .	Lava	rim	2021-11-29	CV 2911A_CPx-1_rim_08	46.109	3.695	7.225	8.306	0.193	11.656	22.666	0.585	0.034	0.013	100.482		1.71786	0.103565	0.317245	0.0833921	0.00038293	0.175407	0.0060904	0.647385	0.904797	0.0422574	0.00161599		35.6279	49.7943	14.5778	0.0422574	0.0964144	0.0410795	0.000191465	-0.0181675	0.928887	0.767112	71.4408
CV-2911A	73 / 1 .	Lava	rim	2021-11-29	CV 2911A_CPx-1_rim_09	42.661	4.516	10.077	8.498	0.158	11.145	22.882	0.528	0.017	0.188	100.67		1.58737	0.126414	0.441908	0.163899	0.00553067	0.100543	0.00497954	0.618211	0.91225	0.0380912	0.000806959		34.3473	50.6839	14.9689	0.0380912	0.117597	0.0843115	0.00276533	0.0372669	0.987608	0.707576	70.0401
CV-2911A	74 / 1 .	Lava	core	2021-11-29	CV 2911A_CPx-2_core_10	43.972	3.591	9.302	9.281	0.279	10.276	22.486	0.949	0.001	0.018	100.155		1.64532	0.101085	0.410209	0.165346	0.000532501	0.125081	0.00884228	0.573203	0.901488	0.0688469	4.77343e-05		32.3121	50.8178	16.8701	0.0688469	0.0877653	0.0829156	0.00026625	0.00400423	0.974339	0.730541	66.3714
CV-2911A	75 / 1 .	Lava	core	2021-11-29	CV 2911A_CPx-2_core_11	43.847	3.522	9.32	9.719	0.231	10.097	22.755	1.014	0	0.002	100.507		1.636	0.0988619	0.409839	0.193736	5.89993e-05	0.109536	0.0073003	0.561624	0.909691	0.0733542	0		31.5185	51.0521	17.4294	0.0733542	0.0713449	0.0968976	2.94996e-05	0.00697092	0.990016	0.741419	64.9354
CV-2911A	76 / 1 .	Lava	mantle	2021-11-29	CV 2911A_CPx-2_mantle_12	47.273	2.513	6.794	6.738	0.128	13.312	23.288	0.444	0.006	0.401	100.897		1.73643	0.0694438	0.29412	0.114388	0.0116456	0.0925994	0.00398236	0.728951	0.916538	0.0316207	0.000281159		39.2657	49.3702	11.3641	0.0316207	0.0683735	0.0628762	0.00582281	0.0319366	0.980095	0.779466	77.8845
CV-2911A	77 / 1 .	Lava	rim	2021-11-29	CV 2911A_CPx-2_rim_13	48.577	2.685	5.224	7.776	0.18	13.012	22.922	0.563	0.018	0.011	100.968		1.79101	0.0744749	0.227	0.0827922	0.000320653	0.156977	0.00562117	0.715193	0.905514	0.0402459	0.000846637		38.3256	48.5245	13.1499	0.0402459	0.0522441	0.0411331	0.000160326	-0.00699552	0.938764	0.811976	74.8923
CV-2911A	78 / 1 .	Lava	rim	2021-11-29	CV 2911A_CPx-2_rim_14	44.639	3.892	8.039	8.402	0.099	11.903	22.813	0.488	0.007	0.044	100.326		1.66362	0.109121	0.353099	0.135712	0.00129648	0.126161	0.00312508	0.661313	0.910954	0.0352618	0.000332809		35.9944	49.5821	14.4235	0.0352618	0.090581	0.0683378	0.000648241	0.022819	0.969035	0.751387	71.6338
CV-2911A	79 / 1 .	Lava	rim	2021-11-29	CV 2911A_CPx-2_rim_15	48.406	2.666	5.279	7.77	0.157	13.496	22.712	0.431	0.006	0.026	100.949		1.7832	0.0738851	0.229195	0.0869528	0.000757263	0.152428	0.00489875	0.741166	0.896456	0.0307837	0.000281973		39.3839	47.6357	12.9805	0.0307837	0.0554918	0.043714	0.000378632	0.0156235	0.942863	0.796872	75.587
CV-2911A	80 / 1 .	Lava	rim	2021-11-29	CV 2911A_CPx-2_rim_16	43.238	4.707	9.576	8.593	0.129	11.078	22.767	0.52	0.014	0.005	100.627		1.61186	0.132009	0.420728	0.129629	0.000147369	0.138273	0.00407323	0.615651	0.909374	0.0375846	0.000665805		34.2599	50.6051	15.135	0.0375846	0.127017	0.0645551	7.36846e-05	0.0137756	0.960735	0.717729	69.679
CV-2911A	81 / 1 .	Lava	rim	2021-11-29	CV 2911A_CPx-2_rim_18	48.034	2.888	5.752	7.859	0.163	12.593	22.683	0.55	0.026	0	100.548		1.78113	0.080564	0.251374	0.0660083	0	0.177707	0.00511942	0.696124	0.901201	0.0395416	0.00122992		37.7066	48.8149	13.4785	0.0395416	0.0735271	0.0323892	0	-0.0165759	0.924166	0.795284	74.0684
CV-2911A	82 / 1 .	Lava	rim	2021-11-29	CV 2911A_CPx-2_rim_17	47.964	2.728	5.497	7.902	0.108	13.197	22.696	0.403	0.006	0.014	100.515		1.77667	0.0760207	0.239978	0.0834615	0.000410008	0.16133	0.00338845	0.728747	0.900771	0.0289428	0.00028353		38.8107	47.9721	13.2172	0.0289428	0.0637236	0.041794	0.000205004	0.00858019	0.938294	0.795048	74.8555
CV-2911A	83 / 1 .	Lava	mantle	2021-11-29	CV 2911A_CPx-2_mantle_19	49.22	2.306	4.895	7.473	0.137	13.677	22.751	0.321	0.009	0.099	100.888		1.81343	0.0639168	0.212553	0.0532246	0.00288382	0.177037	0.00427529	0.751209	0.898118	0.0229302	0.000423017		39.8759	47.6743	12.4498	0.0229302	0.0669685	0.0278427	0.00144191	0.001284	0.922333	0.801865	76.5391
CV-2911A	84 / 1 .	Lava	core	2021-11-29	CV 2911A_CPx-3_core_19	48.766	1.295	5.156	11.348	0.338	10.527	22.297	1.347	0	0	101.074		1.80969	0.0361537	0.225504	0.179735	0	0.172452	0.010624	0.582373	0.886557	0.0969165	0		31.7934	48.3997	19.8069	0.0713427	0	0.0770805	0	-0.0236841	0.934215	0.809476	62.3152
CV-2911A	85 / 1 .	Lava	core	2021-11-29	CV 2911A_CPx-3_core_20	47.955	1.966	5.668	10.071	0.308	11.093	22.358	1.172	0.01	0.013	100.614		1.78295	0.0549903	0.248365	0.160327	0.00038214	0.152819	0.00969935	0.614845	0.890662	0.0844846	0.00047431		33.6284	48.7139	17.6577	0.0844846	0.00182267	0.0801175	0.00019107	-0.0166793	0.958467	0.80853	66.2555
CV-2911A	86 / 1 .	Lava	mantle	2021-11-29	CV 2911A_CPx-3_mantle_21	49.089	2.028	5.211	6.401	0.111	14.273	23.127	0.446	0.007	0.369	101.062		1.79442	0.0557704	0.224499	0.0964007	0.0106645	0.0992831	0.00343675	0.777794	0.9058	0.0316095	0.000326432		41.3124	48.1114	10.5762	0.0316095	0.0430754	0.0533694	0.00533223	0.0350862	0.972495	0.804023	79.8985
CV-2911A	87 / 1 .	Lava	mantle	2021-11-29	CV 2911A_CPx-3_mantle_22	49.483	1.776	4.734	6.217	0.136	14.389	23.137	0.389	0.002	0.334	100.597		1.81631	0.0490426	0.204794	0.0825851	0.00969291	0.108261	0.00422823	0.787364	0.909945	0.0276839	9.36527e-05		41.607	48.0846	10.3084	0.0276839	0.0424628	0.0460922	0.00484646	0.0267026	0.964331	0.816544	80.4903
CV-2911A	88 / 1 .	Lava	rim	2021-11-29	CV 2911A_CPx-3_rim_23	47.501	2.919	5.844	8.226	0.163	13.131	22.734	0.38	0.007	0.019	100.924		1.75448	0.0811103	0.254396	0.101415	0.000554846	0.152684	0.0050994	0.723026	0.899695	0.0272128	0.000329837		38.4196	47.8073	13.7731	0.0272128	0.0627715	0.05082	0.000277423	0.0193075	0.946215	0.785826	73.9953
CV-2911A	89 / 1 .	Lava	rim	2021-11-29	CV 2911A_CPx-3_rim_24	47.908	2.828	5.532	7.907	0.18	13.201	22.691	0.415	0.007	0	100.669		1.7723	0.0787056	0.241194	0.0868912	0	0.157739	0.00564011	0.728026	0.899408	0.0297661	0.000330357		38.7721	47.8994	13.3285	0.0297661	0.0624335	0.0432804	0	0.0106112	0.939786	0.793695	74.8493
CV-2911A	90 / 1 .	Lava	rim	2021-11-29	CV 2911A_CPx-3_rim_25	43.449	4.598	9.329	8.356	0.133	11.209	22.859	0.5	0.01	0.03	100.473		1.62105	0.129057	0.410209	0.125342	0.000884934	0.135383	0.00420294	0.623438	0.913791	0.0361685	0.000475962		34.594	50.7054	14.7006	0.0361685	0.124145	0.0628757	0.000442467	0.011226	0.961186	0.726328	70.5117
CV-2911A	91 / 1 .	Lava	rim	2021-11-29	CV 2911A_CPx-3_rim_26	43.457	4.448	9.482	8.291	0.133	11.271	22.821	0.539	0.005	0.011	100.458		1.61943	0.124699	0.416444	0.134163	0.000324092	0.124228	0.00419797	0.626145	0.911193	0.0389435	0.000237699		34.7872	50.6239	14.5889	0.0389435	0.121626	0.0671245	0.000162046	0.0190133	0.969149	0.722281	70.788
CV-2911A	92 / 1 .	Lava	mantle	2021-11-29	CV 2911A_CPx-3_mantle_27	47.841	2.404	6.333	6.647	0.098	13.559	23.129	0.442	0.01	0.367	100.83		1.75708	0.0664236	0.274129	0.100153	0.0106569	0.104014	0.00304862	0.742385	0.910169	0.0314744	0.000468541		39.9181	48.9399	11.142	0.0314744	0.0661568	0.0551706	0.00532845	0.0295126	0.971156	0.783513	78.4305
CV-2911A	93 / 1 .	Lava	rim	2021-11-29	CV 2911A_CPx-3_rim_28	41.812	4.957	10.682	8.833	0.09	10.751	22.725	0.494	0.011	0.09	100.445		1.56287	0.139392	0.470577	0.158557	0.00265974	0.117564	0.00284939	0.599077	0.910125	0.0358009	0.000524532		33.5022	50.8969	15.6009	0.0358009	0.137042	0.080346	0.00132987	0.0331133	0.979039	0.691407	68.4504
CV-2911A	94 / 1 .	Lava	rim	2021-11-29	CV 2911A_CPx-3_rim_29	41.647	5.206	10.864	8.779	0.148	10.608	22.603	0.543	0.009	0.023	100.43		1.55763	0.146481	0.478879	0.152018	0.000680116	0.122578	0.00468845	0.59146	0.905777	0.0393754	0.000429418		33.2931	50.986	15.7209	0.0393754	0.143617	0.0761344	0.000340058	0.0288963	0.974049	0.685685	68.2935
CV-2911A	95 / 1 .	Lava	rim	2021-11-29	CV 2911A_CPx-3_rim_30	40.95	5.63	11.267	8.808	0.099	10.308	22.799	0.529	0.009	0.016	100.415		1.53429	0.158694	0.497528	0.154884	0.000473967	0.121111	0.00314178	0.575757	0.915259	0.0384286	0.000430183		32.5259	51.7051	15.769	0.0384286	0.152086	0.0774638	0.000236984	0.0225841	0.976272	0.685473	67.5969
CV-2911A	96 / 1 .	Lava	mantle	2021-11-29	CV 2911A_CPx-3_mantle_31	48.687	2.364	5.172	7.428	0.165	14.022	22.79	0.336	0.001	0.075	101.04		1.78755	0.0652964	0.223799	0.092299	0.00217711	0.13578	0.00513115	0.767477	0.896527	0.0239182	4.68383e-05		40.4529	47.2549	12.2922	0.0239182	0.0527257	0.0472146	0.00108855	0.0321392	0.952584	0.795498	77.0903
CV-2911A	97 / 1 .	Lava	core	2021-11-29	CV 2911A_CPx-3_line_32_core	45.779	3.035	7.425	9.112	0.244	11.037	22.898	0.869	0.001	0	100.4		1.70635	0.0851056	0.326177	0.153753	0	0.13029	0.00770333	0.613288	0.91448	0.062801	4.75509e-05		33.7061	50.2596	16.0343	0.062801	0.0548355	0.0768527	0	-0.00787555	0.969406	0.782792	68.3458
CV-2911A	97 / 2 .	Lava	core	2021-11-29	CV 2911A_CPx-3_line_32_core	45.489	3.185	7.882	8.971	0.273	10.996	22.697	0.874	0.006	0.003	100.376		1.69539	0.0893035	0.346221	0.147755	8.8401e-05	0.131867	0.00861808	0.610952	0.906368	0.0631564	0.000285279		33.8373	50.1987	15.964	0.0631564	0.0677531	0.0737791	4.42005e-05	-0.00304196	0.966482	0.764792	68.6021
CV-2911A	97 / 3 .	Lava	core	2021-11-29	CV 2911A_CPx-3_line_32_core	45.061	3.32	8.003	8.966	0.25	10.93	23.065	0.886	0	0.006	100.487		1.67777	0.0929965	0.351188	0.171062	0.000176627	0.108127	0.0078842	0.606684	0.920151	0.0639602	0		33.4462	50.7275	15.8262	0.0639602	0.0579943	0.0856194	8.83134e-05	0.000648519	0.98476	0.776449	68.4843
CV-2911A	97 / 38 .	Lava	rim	2021-11-29	CV 2911A_CPx-3_line_32_rim	47.907	2.626	5.493	7.863	0.113	13.398	22.72	0.413	0.005	0.052	100.59		1.77117	0.0730385	0.239345	0.100565	0.00151998	0.142553	0.00353855	0.738433	0.900001	0.0296043	0.000235823		39.1723	47.7431	13.0846	0.0296043	0.0539457	0.0509247	0.000759989	0.022314	0.951919	0.79437	75.2312
CV-2911A	97 / 39 .	Lava	rim	2021-11-29	CV 2911A_CPx-3_line_32_rim	47.468	2.942	5.862	8.022	0.149	13.137	22.611	0.378	0.008	0.019	100.596		1.75817	0.0819783	0.255894	0.0907793	0.0005564	0.157712	0.00467446	0.725381	0.897333	0.0271454	0.000378012		38.6689	47.8353	13.4958	0.0271454	0.0688955	0.0454788	0.0002782	0.0167404	0.941218	0.78268	74.4842
CV-2911A	97 / 40 .	Lava	rim	2021-11-29	CV 2911A_CPx-3_line_32_rim	47.878	2.734	5.611	7.879	0.168	13.323	22.864	0.397	0.013	0.003	100.87		1.76627	0.0758781	0.243959	0.100664	8.75017e-05	0.142422	0.00524948	0.732713	0.903748	0.0283959	0.000611816		38.8749	47.9494	13.1757	0.0283959	0.0577115	0.0500699	4.37508e-05	0.018727	0.950871	0.795923	75.0885
CV-2911A	98 / 1 .	Lava	core	2021-11-29	CV 2911A_CPx-4_core_33	45.896	3.165	8.069	7.713	0.176	12.131	23.265	0.694	0	0.007	101.116		1.68814	0.0875797	0.34979	0.148067	0.000203566	0.089193	0.00548317	0.665181	0.916874	0.0494922	0		36.4523	50.2452	13.3025	0.0494922	0.0760136	0.0741352	0.000101783	0.0233122	0.989679	0.766624	73.7091
CV-2911A	99 / 1 .	Lava	core	2021-11-29	CV 2911A_CPx-4_core_34	44.936	3.214	8.521	9.327	0.209	10.766	22.688	0.893	0.004	0	100.558		1.67252	0.0899951	0.373785	0.165822	0	0.124505	0.00658883	0.597367	0.904787	0.0644424	0.00018993		33.2042	50.292	16.5038	0.0644424	0.0718552	0.082816	0	0.00653639	0.975766	0.750116	67.2943
CV-2911A	100 / 1 .	Lava	mantle	2021-11-29	CV 2911A_CPx-4_mantle_35	47.772	2.208	6.602	6.646	0.127	13.559	23.212	0.501	0.007	0.645	101.279		1.74583	0.060705	0.284354	0.119764	0.0186364	0.0833582	0.00393114	0.738698	0.908898	0.0354986	0.00032635		39.8295	49.0065	11.164	0.0354986	0.0553906	0.069037	0.0093182	0.0416548	0.986052	0.775152	78.433
CV-2911A	101 / 1 .	Lava	mantle	2021-11-29	CV 2911A_CPx-4_mantle_36	47.196	2.558	6.896	6.488	0.092	13.508	23.086	0.46	0	0.63	100.914		1.73173	0.070611	0.298213	0.111552	0.0182764	0.0875406	0.00285923	0.738885	0.907607	0.0327248	0		39.9734	49.1012	10.9255	0.0327248	0.0678303	0.064914	0.00913818	0.042356	0.982688	0.765725	78.7743
CV-2911A	102 / 1 .	Lava	rim	2021-11-29	CV 2911A_CPx-4_rim_37	43.582	4.737	9.39	8.403	0.146	11.152	22.611	0.573	0.002	0.021	100.617		1.62399	0.132793	0.412379	0.114929	0.000618685	0.146937	0.00460803	0.619498	0.902755	0.0413976	9.50742e-05		34.6334	50.4692	14.8974	0.0413976	0.127765	0.0577262	0.000309342	0.00873555	0.952888	0.716955	70.2886
CV-2911A	103 / 1 .	Lava	rim	2021-11-29	CV 2911A_CPx-4_rim_38	45.529	3.736	8.015	8.544	0.173	11.741	22.533	0.557	0.007	0	100.835		1.68918	0.104278	0.350467	0.103005	0	0.1621	0.00543652	0.649389	0.89574	0.0400672	0.000331317		35.7658	49.3338	14.9004	0.0400672	0.103863	0.051337	0	0.00592689	0.941734	0.74054	71.0107
CV-2911A	104 / 1 .	Lava	rim	2021-11-29	CV 2911A_CPx-4_rim_39	43.513	4.86	9.242	8.42	0.12	11.173	22.791	0.493	0.016	0.015	100.643		1.62258	0.136339	0.406169	0.111965	0.000442233	0.150617	0.00379012	0.621107	0.910591	0.0356432	0.000761136		34.543	50.6427	14.8144	0.0356432	0.12944	0.0558232	0.000221116	0.00398264	0.950217	0.725107	70.2856
CV-2911A	105 / 1 .	Lava	rim	2021-11-29	CV 2911A_CPx-4_rim_40	48.354	2.653	5.296	8.045	0.171	13.125	22.947	0.436	0.01	0.02	101.057		1.78278	0.0735866	0.230127	0.0882032	0.000582999	0.159858	0.00534006	0.721397	0.906493	0.031167	0.000470349		38.3459	48.1846	13.4695	0.031167	0.0553219	0.0441579	0.0002915	0.00143943	0.939099	0.806721	74.4124
CV-2911A	106 / 1 .	Lava	rim	2021-11-29	CV 2911A_CPx-4_rim_41	48.649	2.579	4.774	7.785	0.206	13.307	22.832	0.449	0.02	0	100.601		1.80018	0.0717944	0.208199	0.0810089	0	0.159909	0.00645647	0.734062	0.905232	0.0322131	0.000944123		38.9078	47.9805	13.1117	0.0322131	0.0479607	0.0400324	0	-0.00108405	0.936361	0.817239	75.29
CV-2911A	107 / 1 .	Lava	rim	2021-11-29	CV 2911A_CPx-4_rim_42	48.626	2.734	5.026	7.78	0.182	13.537	22.74	0.39	0.008	0.002	101.025		1.79134	0.0757712	0.218216	0.0757415	5.82522e-05	0.163952	0.00567893	0.743433	0.89758	0.0278559	0.000375972		39.4104	47.582	13.0076	0.0278559	0.057468	0.0377119	2.91261e-05	0.00840169	0.933838	0.802371	75.6192
CV-2911A	108 / 1 .	Lava	rim	2021-11-29	CV 2911A_CPx-4_rim_43	41.945	4.941	10.589	8.647	0.083	10.943	22.688	0.487	0.013	0.109	100.445		1.56637	0.138812	0.466042	0.156246	0.00321822	0.113807	0.0026253	0.609204	0.907791	0.0352605	0.00061932		34.0399	50.7238	15.2362	0.0352605	0.135968	0.0794224	0.00160911	0.0373294	0.980381	0.690791	69.2862
CV-2911A	109 / 1 .	Lava	core	2021-11-29	CV 2911A_CPx-4_line_44	45.191	3.214	8.316	9.234	0.205	10.808	22.817	0.858	0.004	0.004	100.651		1.68094	0.0899379	0.36456	0.155634	0.000117634	0.131615	0.00645862	0.599316	0.909354	0.0618773	0.000189809		33.2514	50.453	16.2956	0.0618773	0.0735604	0.077781	5.88171e-05	-0.00150128	0.96973	0.757953	67.5998
CV-2911A	109 / 2 .	Lava	core	2021-11-29	CV 2911A_CPx-4_line_44	45.402	3.248	8.284	9.297	0.193	10.827	22.902	0.874	0.003	0	101.03		1.68273	0.0905631	0.361854	0.154514	0	0.133657	0.00605873	0.598215	0.909465	0.062805	0.000141846		33.199	50.4723	16.3288	0.062805	0.0723386	0.0771859	0	-0.00360593	0.968664	0.759941	67.4893
CV-2911A	109 / 3 .	Lava	core	2021-11-29	CV 2911A_CPx-4_line_44	45.268	3.217	8.283	9.22	0.213	10.908	22.92	0.82	0	0	100.849		1.68048	0.089844	0.362396	0.155983	0	0.130263	0.00669741	0.603666	0.911653	0.05902	0		33.3838	50.416	16.2003	0.05902	0.0736963	0.0779917	0	-0.000157865	0.970516	0.759965	67.8343
CV-2911A	109 / 33 .	Lava	rim	2021-11-29	CV 2911A_CPx-4_line_44	43.618	4.773	9.139	8.414	0.18	11.204	22.945	0.564	0.013	0.015	100.865		1.62182	0.133513	0.400488	0.129682	0.000440962	0.13196	0.00566885	0.621041	0.914111	0.0406593	0.000616647		34.4551	50.7145	14.8303	0.0406593	0.115161	0.0647532	0.000220481	0.00837392	0.963144	0.733975	70.3583
CV-2911A	109 / 34 .	Lava	rim	2021-11-29	CV 2911A_CPx-4_line_44	43.192	5.089	9.283	8.603	0.137	11.007	22.628	0.575	0.005	0.006	100.525		1.61387	0.143053	0.408799	0.119066	0.000177252	0.149768	0.00433584	0.613121	0.905913	0.0416561	0.000238338		34.2104	50.5474	15.2421	0.0416561	0.124069	0.0595025	8.8626e-05	0.00496679	0.952536	0.722253	69.5184
CV-2911A	109 / 35 .	Lava	rim	2021-11-29	CV 2911A_CPx-4_line_44	44.984	4.3	8.201	8.568	0.152	11.431	22.627	0.634	0.015	0.004	100.916		1.67048	0.120129	0.358926	0.10609	0.00011744	0.160002	0.00478094	0.632818	0.900295	0.0456475	0.00071061		35.0789	49.9059	15.0152	0.0456475	0.103891	0.0527486	5.87202e-05	-0.00234436	0.943598	0.743597	70.3984
CV21P-A1	46 / 1 .	Tephra	core	1-2/12/2021	CV21P-A1_CPx_core_m39	46.236	2.689	7.212	7.685	0.239	12.865	22.555	0.76	0.005	0.004	100.25		1.70901	0.0747744	0.314178	0.17283	0.000116896	0.0647325	0.00748254	0.708901	0.893269	0.0544657	0.000235772		38.3768	48.3576	13.2656	0.0544657	0.0435007	0.0863555	5.84479e-05	0.0591884	1.00692	0.763354	74.9
CV21P-A1	47 / 1 .	Tephra	rim	1-2/12/2022	CV21P-A1_CPx_rim_m40	43.235	4.07	9.382	8.204	0.139	11.714	22.36	0.533	0.014	0.007	99.658		1.61913	0.114667	0.414091	0.157479	0.000207261	0.0994663	0.00440907	0.653976	0.897206	0.0387006	0.000668853		36.0807	49.5	14.4192	0.0387006	0.109187	0.0785085	0.000103631	0.0510242	0.98693	0.709406	71.7928
CV21P-A1	48 / 9 .	Tephra	core	1-2/12/2023	CV21P-A1_CPx_core_m41_line	44.109	3.23	8.815	9.934	0.274	10.342	22.534	0.921	0.016	0.006	100.181		1.65139	0.0909752	0.388956	0.193745	0.000177602	0.117295	0.00868881	0.577217	0.903933	0.066854	0.000764188		32.052	50.194	17.754	0.066854	0.0644721	0.096579	8.88012e-05	0.0140843	0.984871	0.742793	64.9831
CV21P-A1	48 / 30 .	Tephra	rim	1-2/12/2024	CV21P-A1_Cpx_rim_m41_line	47.818	2.677	5.776	7.46	0.107	13.709	22.924	0.452	0.025	0.018	100.966		1.75656	0.0739803	0.250065	0.121704	0.000522778	0.107476	0.0033292	0.750736	0.902267	0.0321924	0.00117157		39.816	47.8526	12.3314	0.0321924	0.0484086	0.0605276	0.000261389	0.0396852	0.974144	0.793069	76.6122
CV21P-A1	49 / 1 .	Tephra	core	1-2/12/2025	CV21P-A1_CPx_core_m42	46.692	2.122	5.509	7.373	0.17	12.918	22.927	0.611	0.012	0.033	98.367		1.75963	0.0601619	0.244685	0.159963	0.000983258	0.0724133	0.00542643	0.725748	0.925765	0.0446442	0.000576922		38.4132	49	12.5867	0.0446442	0.0198356	0.0801847	0.000491629	0.0302287	1.00064	0.825253	75.7467
CV21P-A1	50 / 1 .	Tephra	rim	1-2/12/2026	CV21P-A1_CPx_rim_m43	43.53	4.142	9.133	7.959	0.125	11.951	22.392	0.533	0.024	0.001	99.79		1.6266	0.11644	0.402218	0.151424	2.95439e-05	0.0973019	0.0039563	0.665746	0.896521	0.0386158	0.00114409		36.6812	49.3965	13.9223	0.0386158	0.106647	0.0751545	1.47719e-05	0.0512322	0.986369	0.714705	72.8012
CV21P-A1	51 / 1 .	Tephra	mantle	1-2/12/2027	CV21P-A1_CPx_mantle_m44_next to inclusion	46.763	2.711	6.993	6.949	0.147	13.515	22.87	0.482	0.018	0.16	100.608		1.72055	0.0750399	0.303238	0.136151	0.00465435	0.0776732	0.00458109	0.741297	0.901583	0.034384	0.000844879		39.8272	48.4387	11.7341	0.034384	0.064447	0.0699801	0.00232718	0.0563095	0.992277	0.764829	77.6129
CV21P-A1	52 / 1 .	Tephra	rim	1-2/12/2028	CV21P-A1_CPx_rim_m45_line	42.198	4.723	10.243	8.296	0.105	11.211	22.621	0.542	0.013	0.01	99.962		1.57933	0.132983	0.451816	0.163222	0.000295906	0.0964455	0.00332855	0.625511	0.907122	0.03933	0.000620697		34.8352	50.5184	14.6464	0.03933	0.124795	0.0814484	0.000147953	0.0440008	0.990453	0.700731	70.665
CV21P-A1	52 / 17 .	Tephra	core	1-2/12/2029	CV21P-A1_CPx_core_m45_line	48.797	2.038	5.269	6.784	0.113	14.487	22.945	0.418	0.018	0.094	100.963		1.78419	0.0560596	0.227055	0.120191	0.00271738	0.087254	0.00349956	0.789657	0.8989	0.0296326	0.000839611		41.5718	47.3229	11.1053	0.0296326	0.037677	0.0610344	0.00135869	0.0555091	0.984041	0.798829	79.1952
CV21P-A1	52 / 40 .	Tephra	rim	1-2/12/2030	CV21P-A1_CPx_rim_m45_line	43.095	4.372	9.379	7.938	0.153	11.688	22.643	0.504	0.021	0.002	99.795		1.61258	0.123076	0.413625	0.152564	5.91697e-05	0.0958488	0.00484923	0.651998	0.907828	0.0365654	0.00100247		35.9606	50.0708	13.9686	0.0365654	0.112719	0.0758106	2.95848e-05	0.0426471	0.98704	0.719268	72.4111
CV21P-A1	53 / 1 .	Tephra	core	1-2/12/2031	CV21P-A1_CPx_core_m46	44.017	4	9.178	6.802	0.13	12.876	22.939	0.48	0.011	0.032	100.465		1.62447	0.111057	0.399202	0.163679	0.000933715	0.0462609	0.00406368	0.708406	0.907066	0.034346	0.000517892		38.7218	49.5807	11.6975	0.034346	0.100381	0.0820475	0.000466857	0.0739569	1.01537	0.724171	77.1393
CV21P-A1	54 / 1 .	Tephra	mantle	1-2/12/2032	CV21P-A1_CPx_mantle_m47	42.507	4.376	10.243	8.035	0.147	11.694	22.316	0.568	0.008	0.227	100.121		1.58386	0.122668	0.449821	0.171841	0.0066874	0.0785464	0.00463939	0.649578	0.890939	0.0410346	0.00038028		36.1772	49.6195	14.2033	0.0410346	0.115319	0.0890739	0.0033437	0.0691082	1.00108	0.683202	72.1781
CV21P-A1	55 / 1 .	Tephra	rim	1-2/12/2033	CV21P-A1_CPx_rim_m48	41.774	4.774	10.493	8.436	0.149	11.264	22.756	0.545	0.037	0.022	100.25		1.5586	0.134001	0.461406	0.193925	0.000648971	0.069304	0.0047087	0.626516	0.909702	0.0394248	0.00176111		34.7263	50.4226	14.8511	0.0394248	0.114584	0.0964065	0.000324486	0.0610274	1.01015	0.698387	70.4152

## Sheet: SM3.4-Kaersutites
SM3.4 Kaersutite analysis
			Oxides (wt.%)											Formula (apfu)1
Sample	Label	Zone	SiO2	TiO2	Al2O3	Cr2O3	FeOtot	MnO	MgO	CaO	Na2O	K2O		Si	AlIV	AlVI	Ti	Cr	Fe3+	Fe2+	Mg	Mn	ΔC	Ca	Na		Ca	Na	K	Sum A	OH	O	sum W		Mg#	Mg/(Mg+Fe2+)
CV-2309-A	CV-2309-A_Am-01_core_01	core	37.789	5.593	12.891	0.006	11.847	0.213	11.762	13.764	2.535	1.086		5.71133	2.28867	0.134396	0.657489	0.00494562	0.618455	0.664843	3.03312	0.0146332	0.127877	1.87212	0		0.0713629	0.729707	0.19893	1	1.01619	0.983812	2		0.702693	0.820213
CV-2309-A	CV-2309-A_Am-01_mantle_03	mantle	39.043	5.407	13.382	0.009	13.507	0.299	11.344	11.951	2.592	1.136		5.85853	2.14147	0.26256	0.625892	0	0.526248	1.18791	2.45973	0.038856	0.101196	1.89132	0.00748623		0	0.780392	0.219608	1	1.12574	0.874258	2		0.589313	0.674333
CV-2309-A	CV-2309-A_Am-01_mantle_05	mantle	39.412	5.709	13.304	0.003	12.201	0.239	12.314	12.366	2.688	1.136		5.83546	2.16454	0.290023	0.618302	0	0.442808	1.27667	2.46201	0.0387595	0.128573	1.87143	0		0.0371661	0.752673	0.210161	1	1.13106	0.868942	2		0.588788	0.658524
CV-2309-A	CV-2309-A_Am-01_rim_02	rim	39.009	5.732	13.678	0.007	13.222	0.238	11.499	12.036	2.641	1.034		5.82313	2.17687	0.275702	0.638543	0.00750316	0.464215	0.950367	2.72936	0.0180858	0.0837736	1.91623	0		0.0208078	0.781134	0.198058	1	1.08144	0.918564	2		0.658638	0.741729
CV-2309-A	CV-2309-A_Am-02_rim_21	rim	39.548	5.81	13.619	0.031	11.465	0.147	12.633	12.124	2.639	1.018		5.86196	2.13804	0.288952	0.679735	0.00535587	0.370811	0.848233	2.91941	0.0151731	0.127673	1.87233	0		0.057704	0.732009	0.210287	1	1.0044	0.995605	2		0.705435	0.774864
CV-2309-A	CV-2309-A_Am-03_core_21	core	39.489	5.847	13.618	0.003	11.359	0.176	12.852	12.144	2.546	1.058		5.84779	2.15221	0.163987	0.653948	0.00234838	0.675196	0.622721	3.00459	0.0169817	0.139771	1.86023	0		0.0667658	0.722743	0.210492	1	0.99975	1.00025	2		0.698335	0.828324
CV-2309-A	CV-2309-A_Am-03_rim_21	rim	39.395	5.906	13.643	0.009	11	0.123	12.876	12.107	2.582	1.083		5.84809	2.15191	0.230559	0.657878	0.00498338	0.523436	0.670383	3.01935	0.0186854	0.125278	1.87472	0		0.0527267	0.739932	0.207341	1	1.0216	0.978396	2		0.716646	0.818311
CV-2309-A	CV-2309-A_Am-04_core_33	core	39.337	5.955	13.771	0.005	11.573	0.186	12.528	12.183	2.597	1.002		5.8315	2.1685	0.232487	0.613307	0.00215446	0.700396	1.17896	2.30717	0.0360315	0.0705014	1.92699	0.00250525		0	0.780605	0.219395	1	1.1168	0.883198	2		0.551094	0.661814
CV-2309-A	CV-2309-A_Am-04_rim_34	rim	39.096	5.923	13.873	0	11.633	0.185	12.532	12.199	2.624	1.004		5.79693	2.20307	0.250306	0.656037	0.00832237	0.423028	0.78288	2.97635	0.0133736	0.110292	1.88971	0		0.0641816	0.716933	0.218885	1	1.03154	0.968458	2		0.711661	0.791744
CV-2309-C	CV-2309-C_Am-05_core_44	core	39.38	5.987	13.724	0.034	10.903	0.187	13.056	12.194	2.505	1.015		5.83181	2.16819	0.128711	0.658623	0	0.581187	0.704894	3.01906	0.0178497	0.110327	1.88967	0		0.0412118	0.7723	0.186488	1	1.05	0.949996	2		0.701269	0.810714
CV-2309-C	CV-2309-C_Am-05_rim_45	rim	39.416	6.043	13.83	0.024	10.595	0.097	13.167	12.421	2.507	1.056		5.81957	2.18043	0.341588	0.629183	0.00647322	0.33116	1.14124	2.69832	0.0157958	0.163755	1.83624	0		0.0571307	0.73668	0.206189	1	1.07177	0.928231	2		0.646967	0.702768
CV-2309-C	CV-2309-C_Am-06_core_46	core	38.883	5.972	14.122	0	11.921	0.149	12.336	12.202	2.456	1.091		5.77476	2.22524	0.257105	0.615107	0.000478044	0.713286	1.13225	2.29849	0.0386655	0.0553807	1.91873	0.0258895		0	0.787687	0.212313	1	1.12258	0.877424	2		0.554651	0.669969
CV-2309-C	CV-2309-C_Am-06_core_47	core	38.972	6.067	14.167	0.004	11.713	0.154	12.338	12.404	2.462	1.118		5.77124	2.22876	0.00752729	0.635933	0.000716955	0.807536	0.689876	2.65006	0.0272665	-0.181081	2.18108	0		0.0477809	0.742831	0.209388	1	1.15325	0.846755	2		0.638958	0.793447
CV-2309-C	CV-2309-C_Am-06_rim_48	rim	38.993	6.202	14.083	0.011	11.037	0.107	12.806	12.285	2.443	1.145		5.7748	2.2252	0.28988	0.634946	0.00717381	0.386685	1.11452	2.69898	0.0294602	0.161651	1.83835	0		0.0433106	0.746791	0.209899	1	1.0872	0.912796	2		0.642585	0.707743
CV-2309-C	CV-2309-C_Am-06_rim_49	rim	39.293	5.866	13.944	0	11.606	0.164	12.785	12.152	2.455	1.117		5.8078	2.1922	0.220311	0.686998	0.00202404	0.435305	0.806208	2.9833	0.0161988	0.150347	1.84965	0		0.129624	0.694018	0.176358	1	0.981772	1.01823	2		0.706138	0.787253
CV-2309-C	CV-2309-C_Am-07_core_67	core	39.263	5.768	13.777	0.002	11.126	0.14	12.881	12.174	2.521	1.155		5.82368	2.17632	0.229514	0.643714	0.000826149	0.539723	1.11091	2.55891	0.0300917	0.113685	1.88631	0		0.0387284	0.764364	0.196908	1	1.08065	0.919346	2		0.607884	0.697285
CV-2309-C	CV-2309-C_Am-07_rim_68	rim	39.514	5.959	13.735	0.007	11.233	0.132	12.958	12.273	2.436	1.161		5.83411	2.16589	0.296452	0.668005	0.001563	0.402599	1.0392	2.70679	0.0309126	0.145522	1.85448	0		0.0702682	0.743882	0.18585	1	1.04218	0.957824	2		0.65246	0.722583
CV-2309-C	CV-2309-C_Am-08_70		39.979	5.587	13.309	0.009	11.636	0.178	12.892	12.188	2.668	1.03		5.89439	2.10561	0.268065	0.665185	0.00130511	0.504306	0.965556	2.74471	0.016905	0.166037	1.83396	0		0.0750629	0.733496	0.191441	1	1.00025	0.999749	2		0.651243	0.739761
CV-2309-C	CV-2309-C_Am-08_71		39.362	5.789	13.684	0.012	11.774	0.193	12.734	12.295	2.634	1.067		5.80515	2.19485	0.240157	0.682505	0.00142858	0.558641	0.880313	2.75738	0.0256347	0.146061	1.85394	0		0.0465511	0.745031	0.208418	1	0.990463	1.00954	2		0.657093	0.758003
CV-2309-C	CV-2309-C_Am-08_core_69	core	39.794	5.596	13.666	0.01	11.811	0.213	12.783	12.323	2.574	1.033		5.85508	2.14492	0.225087	0.610375	0.00106772	0.522508	1.17247	2.53755	0.038001	0.107064	1.89294	0		0.0284572	0.754085	0.217458	1	1.1436	0.856396	2		0.599535	0.683971
CV-2309-C	CV-2309-C_Am-08_rim_72	rim	39.502	5.784	13.645	0	11.347	0.161	13.058	12.261	2.5	1.095		5.83014	2.16986	0.342055	0.637848	0.00240005	0.366572	1.07249	2.70323	0.018898	0.143498	1.8565	0		0.0497915	0.762775	0.187434	1	1.07054	0.929462	2		0.652593	0.715951
CV-2309-C	CV-2309-C_Am-09_78		38.82	5.892	14.095	0	12.21	0.2	12.155	12.042	2.633	1.107		5.76262	2.23738	0.321303	0.610097	0	0.365765	1.39779	2.4197	0.0479817	0.162633	1.83737	0		0.0404931	0.742702	0.216805	1	1.15447	0.845526	2		0.578426	0.633846
CV-2309-C	CV-2309-C_Am-09_dark_rim_79	rim	39.569	6.012	13.615	0.047	10.369	0.114	13.52	12.716	2.581	1.114		5.80043	2.19957	0.276602	0.657558	0	0.450319	0.964898	2.75288	0.0273906	0.129645	1.87035	0		0.0423283	0.765343	0.192328	1	1.05626	0.94374	2		0.660464	0.740464
CV-2309-C	CV-2309-C_Am-10__80		39.227	6.39	13.848	0.044	9.947	0.13	13.395	12.421	2.53	1.021		5.79514	2.20486	0.254334	0.621562	0	0.477603	1.3073	2.40901	0.0340765	0.103889	1.89611	0		0.0269291	0.752665	0.220406	1	1.12863	0.871371	2		0.574406	0.648226
CV-2309-C	CV-2309-C_Am-10_rim_81	rim	39.451	5.888	13.671	0.051	11.971	0.167	12.623	12.304	2.664	1.041		5.80805	2.19195	0.296535	0.662297	0.000361573	0.42571	0.993861	2.71044	0.0247905	0.114001	1.886	0		0.0383853	0.764615	0.197	1	1.05087	0.949133	2		0.656279	0.731701
CV-2309-C	CV-2309-C_Cpx-06_Am-incl_55	Inclusion	39.549	5.996	13.779	0.029	10.454	0.12	13.587	12.193	2.322	1.169		5.83327	2.16673	0.262386	0.618566	0.00155806	0.56507	1.19152	2.48061	0.0437829	0.163495	1.83651	0		0.0147535	0.767688	0.217558	1	1.11076	0.889237	2		0.585436	0.675523
CV-2309-C	CV-2309-C_Cpx-06_Am-incl_56	Inclusion	39.672	5.983	13.952	0.01	10.37	0.12	13.7	12.284	2.471	1.177		5.80874	2.19126	0.323333	0.609044	0.00180843	0.352617	1.40228	2.36689	0.0512755	0.107252	1.89275	0		0.0320704	0.756278	0.211651	1	1.18232	0.817684	2		0.574239	0.627961
CV-2309-C	CV-2309-C_Cpx-06_Am-incl_57	Inclusion	39.466	5.997	13.839	0.004	10.304	0.107	13.7	12.188	2.431	1.172		5.80975	2.19025	0.313834	0.594579	0	0.406694	1.37144	2.40824	0.0453573	0.140145	1.85985	0		0.0360506	0.750954	0.212996	1	1.1741	0.825902	2		0.575257	0.637154
LP2021-1	LP2021-1_amph12_c1	core	39.345	5.453	13.674	0.014	11.575	0.197	12.127	11.939	2.635	1.047		5.89793	2.10207	0.251268	0.633165	0.000725245		1.22	2.4635	0.0385886	0.0759907	1.92401	0		0.00530412	0.786397	0.208299	1	1.13731	0.862686	2		0.593295	0.668794
LP2021-1	LP2021-1_amph12_c2	core	39.077	5.74	13.596	0.008	11.735	0.212	12.063	11.777	2.729	1.033		5.86363	2.13637	0.27838	0.623488	0.00155469		1.14601	2.51787	0.036898	0.0985187	1.88777	0.013709		0	0.782527	0.217473	1	1.13075	0.86925	2		0.605518	0.687214
LP2021-1	LP2021-1_amph12_r1	rim	39.229	5.632	13.678	0.009	11.074	0.183	12.219	12	2.584	1.059		5.8967	2.1033	0.306541	0.647121	0	0.425747	0.987716	2.72242	0.0273801	0.116925	1.88308	0		0.0370303	0.771928	0.191042	1	1.07529	0.924705	2		0.658244	0.733779
LP2021-1	LP2021-1_amph12_r2	rim	39.335	5.512	13.716	0	11.651	0.18	12.273	11.964	2.534	1.041		5.88745	2.11255	0.313714	0.614952	0.00165923	0.403261	1.04782	2.70999	0.0250124	0.116408	1.88359	0		0.0339517	0.765828	0.20022	1	1.11958	0.880424	2		0.651272	0.721161
LP2021-1	LP2021-1_amph12_r3	rim	39.143	5.57	13.57	0.015	11.613	0.184	12.301	11.84	2.711	1.038		5.86358	2.13642	0.268036	0.647966	0.000949083	0.486335	0.986281	2.69839	0.0269439	0.114897	1.8851	0		0.00831644	0.793943	0.197741	1	1.0768	0.923199	2		0.64694	0.732328
LP2021-1	LP2021-1_amph12_r4	rim	38.982	5.721	13.8	0	11.241	0.215	12.146	11.919	2.648	0.996		5.86115	2.13885	0.231641	0.675246	0.0124436	0.558862	0.739008	2.91691	0.0124504	0.146563	1.85344	0		0.113844	0.687456	0.1987	1	0.95711	1.04289	2		0.692067	0.79786
LP2021-1	LP2021-1_amph13_c1	core	39.01	5.859	14.111	0.012	10.453	0.11	13.093	12.021	2.44	1.105		5.80985	2.19015	0.213367	0.628354	0.000239737		1.16357	2.49274	0.0425053	0.0953848	1.90462	0		0.0208332	0.764864	0.214303	1	1.12774	0.872257	2		0.59197	0.681764
LP2021-1	LP2021-1_amph13_c2	core	39.095	5.899	13.861	0.008	10.314	0.109	13.081	12.025	2.453	1.122		5.83699	2.16301	0.274901	0.62102	0.00216427	0.502942	1.23464	2.44622	0.0381277	0.120017	1.87998	0		0.0186358	0.764268	0.217096	1	1.12129	0.878708	2		0.584688	0.664578
LP2021-1	LP2021-1_amph13_c3	core	39.205	5.999	14.034	0	10.481	0.163	12.939	12.139	2.56	1.098		5.81783	2.18217	0.265056	0.622904	0.00362675	0.457844	1.29022	2.42557	0.047919	0.113138	1.88686	0		0.0374891	0.753011	0.209499	1	1.14408	0.85592	2		0.581165	0.652774
LP2021-1	LP2021-1_amph13_r1	rim	38.898	6.045	14.035	0.106	10.452	0.099	13.178	12.366	2.388	1.049		5.77561	2.22439	0.223197	0.738353	0	0.471522	0.828055	2.84349	0.0178566	0.122478	1.87752	0		0.102891	0.720099	0.177011	1	0.920558	1.07944	2		0.686325	0.774467
LP2021-1	LP2021-1_amph13_r2	rim	38.825	6.564	13.722	0	10.393	0.141	12.757	12.362	2.484	0.928		5.80513	2.19487	0.212651	0.754115	0.00130193	0.526343	0.811996	2.80454	0.0207946	0.131746	1.86825	0		0.103497	0.715458	0.181045	1	0.888796	1.1112	2		0.676955	0.775477
LP2021-1	LP2021-1_amph13_r3	rim	38.471	6.696	13.906	0.011	10.69	0.164	12.567	12.293	2.465	0.948		5.75918	2.24082	0.198314	0.730994	0.00011837	0.549305	0.77265	2.88698	0.0177533	0.156113	1.84389	0		0.116524	0.705085	0.17839	1	0.904821	1.09518	2		0.685917	0.788872
LP2021-1	LP2021-1_amph13_r4	rim	38.532	6.49	13.768	0.001	10.558	0.14	12.935	12.221	2.429	0.934		5.76893	2.23107	0.206024	0.76121	0	0.496034	0.819684	2.84254	0.0251614	0.150654	1.84935	0		0.116339	0.709486	0.174174	1	0.886446	1.11355	2		0.683589	0.776179
LP2021-1	LP2021-1_amph13_r5	rim	38.476	6.744	13.761	0	10.486	0.198	12.709	12.228	2.439	0.91		5.77274	2.22726	0.250739	0.680597	0.00457898	0.489928	0.790375	2.92532	0.0133327	0.154867	1.84513	0		0.0821854	0.722685	0.19513	1	0.973279	1.02672	2		0.695573	0.787287
LP2021-1	LP2021-1_amph13_r6	rim	39.313	6.092	13.785	0.039	10.309	0.106	13.214	12.113	2.51	1.03		5.8381	2.1619	0.286688	0.656459	0.00141299	0.517871	0.784069	2.90691	0.0138759	0.167285	1.83272	0		0.0854952	0.704562	0.209943	1	0.985767	1.01423	2		0.690666	0.787572
LP2021-1	LP2021-1_amph15_c1	core	38.937	5.354	13.576	0	13.922	0.374	10.716	11.571	2.529	1.122		5.89777	2.10223	0.255135	0.628665	0.000478843	0.524722	1.13979	2.49961	0.0403974	0.0887921	1.91121	0		0.0173808	0.772076	0.210543	1	1.12387	0.876131	2		0.600274	0.68682
LP2021-1	LP2021-1_amph15_c2	core	38.66	5.442	13.329	0	14.058	0.265	10.644	11.822	2.557	1.138		5.86938	2.13062	0.309742	0.606515	0.00132692	0.397402	1.23943	2.54017	0.034892	0.129477	1.87052	0		0.0198993	0.775338	0.204763	1	1.15196	0.848043	2		0.608132	0.672074
LP2021-1	LP2021-1_amph15_r1	rim	38.551	5.773	13.687	0.008	11.426	0.185	12.436	12.077	2.553	1.03		5.79246	2.20754	0.275997	0.662584	0.000944336	0.493841	0.793981	2.91147	0.0137839	0.152599	1.8474	0		0.0762198	0.710077	0.213703	1	0.990842	1.00916	2		0.693324	0.785726
LP2021-1	LP2021-1_amph15_r2	rim	39.412	5.561	13.11	0.007	11.256	0.184	12.658	12.061	2.634	0.933		5.90935	2.09065	0.272263	0.66972	0	0.510422	0.790295	2.86235	0.0204873	0.125542	1.87446	0		0.055594	0.736545	0.207861	1	1.00446	0.995544	2		0.687558	0.783638
LP2021-1	LP2021-1_amph15_r3	rim	39.276	6.007	13.481	0.01	10.19	0.158	13.51	12.112	2.642	0.925		5.83127	2.16873	0.216204	0.652565	0.000950356	0.588537	0.847225	2.78555	0.0235439	0.114579	1.88542	0		0.0588337	0.743735	0.197431	1	1.03789	0.962114	2		0.659878	0.766783
LP2021-1	LP2021-1_amph15_r4	rim	38.787	5.892	13.838	0.011	11.712	0.133	12.269	11.873	2.521	1		5.82064	2.17936	0.226031	0.627277	0.00082981	0.442468	0.968954	2.82931	0.0233673	0.118234	1.88177	0		0.055823	0.765716	0.178461	1	1.11094	0.88906	2		0.667175	0.744895
LP2021-1	LP2021-1_amph15_r5	rim	38.504	6.025	13.763	0.012	11.427	0.201	12.284	11.78	2.552	1.085		5.79775	2.20225	0.190174	0.670948	0.00117383	0.557794	0.707441	2.99016	0.0198688	0.137564	1.86244	0		0.0642846	0.760518	0.175198	1	1.0134	0.986596	2		0.702675	0.808676
LP2021-1	LP2021-1-Amph15-scan1	rim	38.257	5.6	13.614	0.006	13.1	0.3	10.967	11.736	2.641	1.127		5.81796	2.18204	0.319831	0.636883	0.00106958	0.378243	1.01385	2.73805	0.0232987	0.111223	1.88878	0		0.0438593	0.753069	0.203072	1	1.08653	0.913473	2		0.662943	0.729777
LP2021-1	LP2021-1-Amph15-scan1	rim	38.517	5.9	13.495	0.007	10.703	0.118	12.555	11.88	2.433	1.056		5.84554	2.15446	0.306955	0.620658	0	0.406538	1.05185	2.73843	0.0228191	0.14725	1.85275	0		0.0658794	0.735351	0.198769	1	1.09186	0.908135	2		0.652502	0.722488
LP2021-1	LP2021-1-Amph15-scan1_01	core	38.422	5.447	13.613	0	13.198	0.327	10.903	11.483	2.662	1.062		5.85752	2.14248	0.157016	0.635919	0.000351185	0.613638	0.897147	2.718	0.0299725	0.0520405	1.94796	0		0.0137848	0.771642	0.214573	1	1.10792	0.892083	2		0.642737	0.751836
LP2021-1	LP2021-1-Amph15-scan1_02	core	38.494	5.332	13.546	0.004	13.345	0.361	10.762	11.927	2.635	1.074		5.85233	2.14767	0.24107	0.647872	0.00363286	0.495242	0.925952	2.79144	0.018455	0.123663	1.87634	0		0.049107	0.758399	0.192494	1	1.05325	0.946754	2		0.662635	0.750913
LP2021-1	LP2021-1-Amph15-scan1_03	core	38.397	5.505	13.214	0.006	13.208	0.298	10.809	11.778	2.653	1.068		5.87032	2.12968	0.224527	0.651394	0.000351242	0.515441	0.891309	2.8372	0.0220753	0.142298	1.8577	0		0.0691326	0.730995	0.199872	1	1.03997	0.960033	2		0.668528	0.760948
LP2021-1	LP2021-1-Amph15-scan1_04	core	38.752	5.479	13.556	0.013	12.967	0.288	11.166	11.648	2.715	1.127		5.86173	2.13827	0.234992	0.659571	0.00105629	0.524252	0.841359	2.84943	0.0154652	0.126122	1.87388	0		0.0517681	0.743138	0.205094	1	1.0207	0.979302	2		0.676015	0.772038
LP2021-1	LP2021-1-Amph15-scan1_05	core	38.43	5.509	13.358	0.002	13.551	0.331	11.029	11.853	2.602	1.108		5.82649	2.17351	0.237502	0.664134	0.000586027	0.505729	0.929054	2.76863	0.0233545	0.128986	1.87101	0		0.0640712	0.746434	0.189495	1	1.03234	0.967657	2		0.658662	0.748747
LP2021-1	LP2021-1-Amph15-scan1_06	core	38.388	5.428	13.596	0.018	13.662	0.296	10.79	11.652	2.592	1.119		5.83803	2.16197	0.221232	0.660697	0	0.573511	0.868998	2.77006	0.0232336	0.117732	1.88227	0		0.0557447	0.754344	0.189911	1	1.03119	0.968809	2		0.65757	0.761203
LP2021-1	LP2021-1-Amph15-scan1_07	core	38.233	5.415	13.423	0.03	13.67	0.37	10.641	11.746	2.54	1.074		5.8461	2.1539	0.227109	0.667009	0.00398085	0.501737	0.848577	2.88231	0.0234557	0.154183	1.84582	0		0.0890029	0.719243	0.191754	1	1.01234	0.987658	2		0.680975	0.772554
LP2021-1	LP2021-1-Amph15-scan1_08	core	38.445	5.519	13.64	0.004	13.145	0.315	11.074	11.888	2.63	1.09		5.82108	2.17892	0.226104	0.671222	0.00280155	0.534469	0.77375	2.89807	0.0121302	0.118544	1.88146	0		0.0834503	0.71765	0.198899	1	0.991162	1.00884	2		0.688985	0.789273
LP2021-1	LP2021-1-Amph15-scan1_09	core	38.713	5.284	13.364	0.011	12.828	0.27	11.168	11.564	2.621	1.052		5.90664	2.09336	0.246615	0.667251	0	0.56888	0.911756	2.73119	0.018743	0.144438	1.85556	0		0.0860939	0.707201	0.206705	1	0.989144	1.01086	2		0.648458	0.74972
LP2021-1	LP2021-1-Amph15-scan1_10	core	38.316	5.424	13.736	0.013	13.856	0.341	10.977	11.398	2.612	1.125		5.80834	2.19166	0.243801	0.675905	0.000468323	0.563399	0.887195	2.72374	0.0193159	0.113821	1.88618	0		0.0819133	0.706879	0.211208	1	0.987363	1.01264	2		0.652496	0.754303
LP2021-1	LP2021-1-Amph15-scan1_11	core	38.624	5.309	13.541	0.015	13.761	0.397	10.412	11.781	2.558	1.088		5.88977	2.11023	0.232881	0.690998	0.00128799	0.581583	0.785397	2.82727	0.0134218	0.132837	1.86716	0		0.0821975	0.701478	0.216325	1	0.945258	1.05474	2		0.674082	0.782599
LP2021-1	LP2021-1-Amph15-scan1_12	core	38.212	5.136	13.419	0	13.817	0.348	10.498	11.499	2.517	1.085		5.88017	2.11983	0.236842	0.652279	0	0.553555	0.881076	2.81709	0.0205314	0.161371	1.83863	0		0.0858406	0.703539	0.21062	1	1.01141	0.988594	2		0.662576	0.761753
LP2021-1	LP2021-1-Amph15-scan1_13	core	38.58	5.495	13.57	0	13.538	0.303	10.898	11.659	2.684	1.137		5.84115	2.15885	0.228487	0.665324	0.00338176	0.519732	0.769763	2.98747	0.0149912	0.189149	1.81085	0		0.116025	0.664016	0.219959	1	0.96846	1.03154	2		0.698502	0.795125
LP2021-1	LP2021-1-Amph15-scan1_14	core	38.432	5.388	13.504	0	13.479	0.3	10.827	11.678	2.545	1.08		5.86234	2.13766	0.216344	0.65904	0.00115762	0.590964	0.678843	2.99035	0.0148819	0.151578	1.84842	0		0.0786781	0.701473	0.219849	1	0.986039	1.01396	2		0.701934	0.814988
LP2021-1	LP2021-1-Amph15-scan1_15	core	38.424	5.347	13.488	0.011	13.903	0.27	10.663	11.778	2.499	1.11		5.85599	2.14401	0.210742	0.664146	0.000465547	0.593	0.675532	3.00648	0.0133413	0.163708	1.83629	0		0.0860631	0.69384	0.220096	1	0.971686	1.02831	2		0.703268	0.816532
LP2021-1	LP2021-1-Amph15-scan1_16	core	38.24	5.421	13.644	0	13.512	0.306	10.944	11.804	2.628	1.108		5.80337	2.19663	0.232031	0.643627	0.000234538	0.566749	0.813362	2.84818	0.0175882	0.121768	1.87823	0		0.0564703	0.724982	0.218548	1	1.03358	0.966417	2		0.6736	0.777863
LP2021-1	LP2021-1-Amph15-scan1_17	core	38.538	5.342	13.541	0	13.143	0.289	10.775	11.569	2.533	1.081		5.90054	2.09946	0.224136	0.661899	0.000817128	0.53131	0.855701	2.8521	0.0165073	0.142472	1.85753	0		0.0839872	0.697334	0.218679	1	1.00184	0.998155	2		0.672806	0.769216
LP2021-1	LP2021-1-Amph16-1	core	39.127	5.795	13.34	0.061	10.954	0.2	12.186	11.745	2.664	1.051		5.91472	2.08528	0.224864	0.619424	0.00116328	0.50876	0.944566	2.80383	0.0265444	0.129152	1.87085	0		0.0718207	0.734284	0.193895	1	1.09946	0.900539	2		0.658616	0.748008
LP2021-1	LP2021-1-Amph16-2	core	39.608	5.724	13.747	0.064	11.407	0.144	12.347	12.192	2.717	1.047		5.87325	2.12675	0.20701	0.619699	0.0010491	0.505437	0.929299	2.83355	0.0222283	0.118272	1.88173	0		0.0436069	0.762664	0.193729	1	1.10911	0.890893	2		0.663861	0.753033
LP2021-1	LP2021-1-Amph16-3	core	39.281	6.002	13.39	0.045	9.683	0.119	13.009	11.966	2.508	1.095		5.91331	2.08669	0.183631	0.642295	0.00139922	0.618685	0.833497	2.79965	0.0241086	0.103269	1.89673	0		0.0460837	0.753168	0.200748	1	1.06047	0.939535	2		0.658458	0.770586
LP2021-1	LP2021-1-Amph16-4	core	38.987	5.827	13.454	0.042	9.512	0.147	13.496	11.987	2.543	1.083		5.85093	2.14907	0.203619	0.642219	0	0.563466	0.837096	2.87303	0.0201263	0.139556	1.86044	0		0.0784443	0.715386	0.20617	1	1.03989	0.96011	2		0.672275	0.774375
LP2021-1	LP2021-1-Amph16-5	core	39.305	5.799	13.202	0.07	9.589	0.105	13.277	12.127	2.459	1.141		5.91055	2.08945	0.228544	0.657994	0	0.63601	0.879787	2.68982	0.0251462	0.117297	1.8827	0		0.0325645	0.757801	0.209634	1	1.02428	0.975722	2		0.639578	0.753534
LP2021-1	LP2021-1-Amph16-6	core	39.134	5.516	13.476	0.054	11.612	0.123	11.938	11.655	2.506	1.066		5.93351	2.06649	0.152629	0.663009	0.00544718	0.638888	0.63228	2.95451	0.0141543	0.0609151	1.93908	0		0.058119	0.733556	0.208325	1	1.01847	0.981529	2		0.69918	0.82372
LP2021-1	LP2021-1-Amph16-7	core	39.119	5.581	13.32	0.06	11.87	0.23	11.972	11.613	2.547	1.088		5.91585	2.08415	0.206258	0.710191	0.00513926	0.547556	0.681389	2.95002	0.0162668	0.116822	1.88318	0		0.0829081	0.724669	0.192423	1	0.942613	1.05739	2		0.705921	0.812362
LP2021-1	LP2021-1-Amph16-8	rim	38.893	6.064	13.316	0.017	9.858	0.127	13.289	12.267	2.377	0.918		5.85697	2.14303	0.259319	0.62771	0.00177651	0.511682	0.943154	2.74696	0.0233456	0.113948	1.88605	0		0.0142696	0.787369	0.198361	1	1.09396	0.906044	2		0.653759	0.744411
LP2021-1	LP2021-1-Amph17-1	core	38.475	5.839	13.645	0.013	11.337	0.24	11.94	11.813	2.523	0.958		5.85093	2.14907	0.180104	0.652132	0.00593624	0.612632	0.861255	2.77037	0.0208242	0.103257	1.89674	0		0.0440791	0.760409	0.195512	1	1.04493	0.955067	2		0.652734	0.762846
LP2021-1	LP2021-1-Amph17-2	core	38.825	5.586	13.691	0.02	11.337	0.147	11.947	11.722	2.592	0.968		5.89295	2.10705	0.258002	0.640683	0.000721406	0.537234	1.12883	2.48629	0.038642	0.0904008	1.9096	0		0.00266029	0.778697	0.218643	1	1.10206	0.897944	2		0.598766	0.687747
LP2021-1	LP2021-1-Amph17-3	core	38.593	5.757	13.509	0	11.146	0.213	12.163	11.758	2.6	0.993		5.85938	2.14062	0.303426	0.624722	0	0.452816	1.22987	2.4779	0.0422241	0.130956	1.86904	0		0.00662493	0.786833	0.206543	1	1.13017	0.869832	2		0.595565	0.668299
LP2021-1	LP2021-1-Amph17-4	core	38.464	5.775	13.542	0.003	11.135	0.192	11.927	11.782	2.587	1.013		5.86355	2.13645	0.279494	0.609848	0.0004808		1.23981	2.43912	0.046486	0.0721659	1.92783	0		0.0149926	0.776706	0.208301	1	1.17607	0.823932	2		0.589749	0.662998
PAR-2309-1	PAR-2309-1_CPx_core_m28	core	39.336	5.705	13.525	0.021	10.531	0.096	13.203	12.046	2.512	1.146		5.86044	2.13956	0.118221	0.718156	0.000116831	0.641295	0.61985	3.03427	0.0196503	0.151561	1.84844	0		0.110554	0.704514	0.184932	1	0.922577	1.07742	2		0.706398	0.83037
PAR-2309-1	PAR-2309-1_CPx_rim_m29	rim	39.209	5.868	13.073	0.042	10.303	0.116	13.661	12.179	2.527	1.047		5.83968	2.16032	0.259318	0.673627	0.000839923	0.476487	0.881949	2.84049	0.0151682	0.147875	1.85213	0		0.0796459	0.715904	0.20445	1	0.990912	1.00909	2		0.67648	0.763072
PAR-2309-1	PAR-2309-1_Krs_core_m09	core	38.604	5.604	13.595	0.012	13.334	0.311	11.212	12.086	2.647	1.091		5.80216	2.19784	0.210342	0.633652	0.00142596	0.581962	1.09406	2.51214	0.039591	0.0731743	1.92683	0		0.0194627	0.771351	0.209186	1	1.11734	0.882662	2		0.59982	0.696617
PAR-2309-1	PAR-2309-1_Krs_core_m13	core	39.447	5.477	12.99	0.02	12.395	0.276	11.957	11.729	2.755	1.16		5.9149	2.0851	0.177722	0.654556	0.00296556	0.607012	0.68087	2.97544	0.0198245	0.118392	1.88161	0		0.0648168	0.718515	0.216669	1	1.02024	0.979763	2		0.697916	0.813782
PAR-2309-1	PAR-2309-1_Krs_core_m21	core	38.602	5.558	13.574	0.022	13.139	0.214	11.538	11.959	2.685	1.102		5.7943	2.2057	0.210491	0.617833	0.002371	0.510097	1.04423	2.67276	0.0350527	0.0928267	1.88435	0.0228241		0	0.778108	0.221892	1	1.1493	0.850704	2		0.632294	0.719066
PAR-2309-1	PAR-2309-1_Krs_rim_m10	rim	38.778	5.799	13.344	0.025	10.264	0.156	13.303	12.108	2.47	1.132		5.81814	2.18186	0.278672	0.61306	0.00132544	0.463279	1.30874	2.42259	0.034853	0.122518	1.87748	0		0.0457688	0.738421	0.21581	1	1.12885	0.871153	2		0.577549	0.649257
PAR-2309-1	PAR-2309-1_Krs_rim_m14	rim	39.053	6.46	13.478	0.001	10.205	0.157	13.774	12.373	2.459	0.981		5.77092	2.22908	0.243734	0.618923	0	0.575255	1.13966	2.47595	0.0393335	0.0928558	1.90714	0		0.0122234	0.773264	0.214513	1	1.12757	0.872426	2		0.590797	0.684794
PAR-2309-1	PAR-2309-1_Krs_rim_m22	rim	39.396	5.963	12.485	0.009	10.716	0.178	13.825	12.096	2.512	0.954		5.87053	2.12947	0.343996	0.615321	0	0.350073	1.33283	2.45937	0.0374782	0.13906	1.86094	0		0.0369248	0.751931	0.211144	1	1.13783	0.862174	2		0.593725	0.648534
PAR-2309-2	PAR-2309-2_CPx_core_m36	core	37.81	5.385	14.059	0.018	14.844	0.281	10.223	11.88	2.668	1.136		5.72405	2.27595	0.195625	0.627632	0.00261086	0.650701	0.998657	2.58182	0.0272072	0.0842488	1.91575	0		0.00757538	0.781404	0.21102	1	1.09392	0.906078	2		0.610189	0.721082
PAR-2309-2	PAR-2309-2_CPx_core_m37	core	39.631	5.899	12.847	0	10.362	0.142	13.646	12.143	2.684	0.985		5.88164	2.11836	0.0631535	0.668474	0.00106032	0.611966	0.723456	3.0711	0.0224659	0.161673	1.83833	0		0.092901	0.725746	0.181353	1	1.02344	0.976556	2		0.696944	0.809343
PAR-2309-2	PAR-2309-2_CPx_core_m38_next to inclusion	core	37.723	5.409	14.341	0.004	14.599	0.302	10.2	11.847	2.776	1.101		5.70223	2.29777	0.235244	0.639426	0.00247359	0.534318	0.777793	2.93235	0.0121141	0.133719	1.86628	0		0.0565872	0.725604	0.217809	1	1.03209	0.967912	2		0.690865	0.79036
PAR-2309-2	PAR-2309-2_Krs_rim_m31	rim	38.946	5.853	13.597	0.02	10.45	0.135	13.571	12.11	2.51	1.111		5.78406	2.21594	0.291364	0.659031	0.00729048	0.383328	1.00149	2.74614	0.0256074	0.114242	1.88576	0		0.0165341	0.780786	0.20268	1	1.0687	0.931295	2		0.664771	0.732768
1Ridolfi et al. (2018)

## Sheet: SM3.5-Olivine
SM3.5 Olivine analysis
Point	Comment	Sample	Zone	Oxides (wt.%)									Atom units								End-members (mol %)
				SiO2	FeO	MnO	MgO	CaO	Cr2O3	NiO	Total		Si	Fe3	Fe2	Mn	Mg	Ca	Cr		Te	Fo	Fa	Ca-Ol
6 / 1 .	CV21P-B1_Ol_m50	CV21P-B1	core	39.408	18.133	0.315	42.437	0.288	0	0.166	100.747		0.998418	0.00316337	0.381033	0.00675965	1.60281	0.00781769	0		0.337716	80.077	19.1947	0.390575
7 / 1 .	CV21P-B1_Ol_m51	CV21P-B1	core	39.371	18.393	0.301	42.514	0.294	0.003	0.163	101.039		0.997481	0	0.389706	0.00645922	1.60572	0.00798056	6.00931e-05		0.321377	79.8919	19.3897	0.39707
8 / 1 .	CV21P-B1_Ol_m52	CV21P-B1	core	39.867	16.111	0.28	43.942	0.349	0.088	0.163	100.8		1.01005	0	0.341355	0.00600858	1.65965	0.00947352	0.00176273		0.297973	82.304	16.9282	0.469803
15 / 1 .	CV21P-B1_Ol_core_m59	CV21P-B1	core	39.508	16.963	0.291	42.787	0.298	0.026	0.185	100.058		1.00095	0.0150948	0.344312	0.00624463	1.61603	0.00808913	0.000520807		0.313837	81.2169	18.0628	0.406537
16 / 1 .	CV21P-B1_Ol_core_m60	CV21P-B1	core	39.791	16.788	0.24	43.251	0.276	0.015	0.179	100.54		1.00812	0	0.355699	0.00515021	1.63355	0.00749195	0.000300466		0.257267	81.6003	17.7682	0.374243
17 / 1 .	CV21P-B1_Ol_core_m61	CV21P-B1	core	39.937	16.601	0.318	43.647	0.285	0.042	0.176	101.006		1.01182	0	0.351737	0.00682403	1.64851	0.00773625	0.000841304		0.338694	81.8197	17.4576	0.38397
25 / 1 .	CV21P-B1_Ol_core_m69	CV21P-B1	core	39.585	17.615	0.329	42.521	0.334	0.053	0.092	100.529		1.0029	0	0.373222	0.00706008	1.60598	0.00906635	0.00106165		0.353831	80.487	18.7048	0.454379
26 / 1 .	CV21P-B1_Ol_rim_m70	CV21P-B1	rim	38.074	21.292	0.412	38.684	0.526	0.001	0.032	99.021		0.964621	0.27084	0.180289	0.0088412	1.46106	0.0142781	2.0031e-05		0.456837	75.495	23.3104	0.737771
41 / 1 .	CV21P-B1_Ol_core_m84	CV21P-B1	core	39.309	18.43	0.293	42.21	0.292	0	0.174	100.708		0.99591	0.0184849	0.372005	0.00628755	1.59423	0.00792627	0		0.314545	79.7541	19.5349	0.396524
42 / 1 .	CV21P-B1_Ol_rim_m85	CV21P-B1	rim	39.47	16.434	0.301	43.738	0.328	0.007	0.2	100.478		0.999989	0	0.348199	0.00645922	1.65195	0.00890348	0.000140217		0.320476	81.9618	17.276	0.441749
43 / 1 .	LM-2309_Ol_core_m86	LM-2309	core	39.085	19.047	0.412	40.989	0.357	0	0.079	99.969		0.990235	0.0986359	0.304927	0.0088412	1.54812	0.00969067	0		0.448743	78.5762	20.4832	0.491859
44 / 1 .	LM-2309_Ol_core_m87	LM-2309	core	39.138	19.251	0.403	41.079	0.461	0	0.068	100.4		0.991578	0.0725619	0.335323	0.00864806	1.55152	0.0125137	0		0.436647	78.3372	20.5944	0.631827

## Sheet: SM3.6-Glass standards
SM3.7 Glass standards
#	Comment	Date	Beam diameter	Oxides (wt.%)
				SiO2	TiO2	Al2O3	FeO	MnO	MgO	CaO	Na2O	K2O	P2O5	Total
VG-2
1 / 1 .	VG-2	2022-07-18	5 µm	50.728	1.708	13.917	12.045	0.227	6.969	11.14	2.526	0.199	0.339	99.798
3 / 1 .	VG-2	2022-07-18	5 µm	50.777	1.798	14.165	11.848	0.239	6.991	11.098	2.618	0.205	0.288	100.027
50 / 1 .	VG-2	2022-07-18	5 µm	50.35	1.8	13.88	11.828	0.229	6.822	11.15	2.43	0.202	0.301	98.992
51 / 1 .	VG-2	2022-07-18	5 µm	50.676	1.657	14.014	11.8	0.225	6.961	11.033	2.663	0.214	0.296	99.54
1 / 1 .	VG-2	2022-07-18	5 µm	50.611	1.768	14.231	11.938	0.207	6.847	11.014	2.639	0.197	0.308	99.76
2 / 1 .	VG-2	2022-07-18	5 µm	50.518	1.824	14.13	11.922	0.182	6.814	11.117	2.722	0.208	0.348	99.785
4 / 1 .	VG-2	2022-07-19	5 µm	51.1225	1.8257	14.3184	12.1262	0.2768	6.9592	10.9204	2.5251	0.174	0.2314	100.721
21 / 1 .	VG-2	2022-07-20	10 µm	50.9144	1.8793	14.0083	12.1035	0.2168	6.8725	11.2254	2.635	0.2205	0.1694	100.487
22 / 1 .	VG-2	2022-07-20	10 µm	50.6892	1.9018	13.9609	11.9854	0.248	6.9359	11.3665	2.5866	0.2192	0.14	100.278
63 / 1 .	VG-2	2022-07-20	10 µm	50.9798	1.9529	14.1212	11.9249	0.2081	7.014	10.9627	2.3999	0.1972	0.2523	100.261
64 / 1 .	VG-2	2022-07-20	10 µm	50.7441	1.8382	13.8982	11.9628	0.2243	6.9267	11.2594	2.58	0.1578	0.2514	100.087
3 / 1 .	VG-2	2022-07-21	10 µm	51.118	1.838	14.27	12.005	0.235	6.961	11.106	2.496	0.199	0.213	100.679
1 / 1 .	VG-2	2022-10-19	10 µm	50.0421	1.881	13.998	11.759	0.249	6.83	10.852	2.57	0.2	0.352	98.7331
2 / 1 .	VG-2	2022-10-19	10 µm	50.2836	1.694	14.17	11.962	0.177	6.903	11.205	2.643	0.21	0.284	99.5316
58 / 1 .	VG-2	2022-10-19	10 µm	50.1856	1.806	14.191	11.716	0.28	6.898	11.164	2.704	0.203	0.282	99.4296
59 / 1 .	VG-2	2022-10-19	10 µm	50.719	1.896	14.206	11.886	0.265	7	10.979	2.671	0.192	0.356	100.17
			Average	50.6536	1.81674	14.0924	11.9257	0.230563	6.91902	11.0995	2.58804	0.199856	0.275719	99.8925
			sd	0.304881	0.0777312	0.134862	0.112772	0.028575	0.0638148	0.130106	0.0900212	0.0152607	0.0615454	0.54414
			Reference value	50.81	1.85	14.06	11.8348	0.22	6.95	11.12	2.62	0.19	0.2	99.8548
			deviation (%)	-0.307738	-1.79764	0.230708	0.768646	4.80114	-0.445773	-0.184128	-1.21994	5.1875	37.8594	0.0377356
VG-A99
2 / 1 .	VG-A99	2022-07-18	5 µm	50.801	3.876	12.738	13.624	0.172	4.957	8.944	2.426	0.866	0.567	98.972
5 / 1 .	VG-A99	2022-07-18	5 µm	51.027	3.999	12.86	13.409	0.21	5.05	9.289	2.595	0.861	0.54	99.841
52 / 1 .	VG-A99	2022-07-18	5 µm	51.121	3.963	12.594	13.339	0.199	4.944	9.286	2.59	0.853	0.542	99.431
53 / 1 .	VG-A99	2022-07-18	5 µm	51.277	3.872	12.671	13.526	0.216	5.035	9.178	2.657	0.85	0.525	99.807
3 / 1 .	VG-A99	2022-07-19	5 µm	51.302	4.102	12.71	13.439	0.157	4.983	9.3	2.484	0.839	0.523	99.839
4 / 1 .	VG-A99	2022-07-19	5 µm	51.198	4.062	12.803	13.432	0.146	5.132	9.106	2.749	0.849	0.538	100.015
5 / 1 .	VG-A99	2022-07-19	5 µm	51.039	3.978	12.7839	13.566	0.2442	5.0179	9.1179	2.5833	0.9199	0.4184	99.8185
23 / 1 .	VG-A99	2022-07-20	10 µm	50.9916	3.951	12.3199	13.7326	0.1863	5.0424	9.328	2.5741	0.8025	0.5027	99.5583
24 / 1 .	VG-A99	2022-07-20	10 µm	50.8869	3.9794	12.4481	13.7307	0.2395	4.9805	9.3418	2.6541	0.8582	0.436	99.7171
65 / 1 .	VG-A99	2022-07-20	10 µm	50.7694	3.9631	12.7052	13.6333	0.2194	5.0087	9.1456	2.5171	0.8719	0.4125	99.3785
66 / 1 .	VG-A99	2022-07-20	10 µm	51.2535	3.9828	12.5415	13.5096	0.2409	5.0305	9.3729	2.6214	0.8159	0.4626	99.9744
4 / 1 .	VG-A99	2022-07-21	10 µm	51.041	3.928	12.802	13.665	0.231	5.065	9.532	2.687	0.895	0.421	100.408
3 / 1 .	VG-A99	2022-10-19	10 µm	51.0218	4.177	12.707	13.453	0.18	5.002	9.274	2.556	0.88	0.529	99.7798
4 / 1 .	VG-A99	2022-10-19	10 µm	51.2583	3.847	12.572	13.497	0.22	5.047	9.359	2.55	0.858	0.508	99.7163
31 / 1 .	VG-A99	2022-10-19	10 µm	50.8991	3.89	12.548	13.259	0.193	5.076	9.353	2.722	0.855	0.575	99.3701
32 / 1 .	VG-A99	2022-10-19	10 µm	51.0238	3.821	12.578	13.246	0.169	5.035	9.244	2.601	0.851	0.556	99.1248
52 / 1 .	VG-A99	2022-10-19	10 µm	50.8565	3.957	12.565	13.527	0.194	4.929	9.287	2.721	0.846	0.514	99.3965
53 / 1 .	VG-A99	2022-10-19	10 µm	50.8189	4.102	12.716	13.37	0.225	5.021	9.505	2.676	0.865	0.622	99.9209
54 / 1 .	VG-A99	2022-10-19	10 µm	50.6863	3.991	12.687	13.288	0.251	5.062	9.679	2.678	0.868	0.533	99.7233
			Average	51.0143	3.97059	12.65	13.4866	0.204911	5.022	9.29696	2.61274	0.858126	0.511853	99.6732
			sd	0.180849	0.0895348	0.130965	0.14498	0.0301152	0.0478464	0.161246	0.0829783	0.0247994	0.0560426	0.327732
			Reference value	50.94	4.06	12.49	13.3011	0.15	5.08	9.3	2.66	0.82	0.38	99.1811
			deviation (%)	0.145905	-2.2021	1.28086	1.39471	36.607	-1.14173	-0.0327108	-1.77681	4.64955	34.6981	0.496173

## Sheet: SM3.7-Mineral standards
SM3.8 Mineral standards
#	Comment	Date	Oxides (wt.%)
			SiO2	TiO2	Al2O3	FeO	MnO	MgO	CaO	Na2O	K2O	Cr2O3	NiO	Nb2O5	Total
Kakanui augite NMNH 122142
1 / 1 .	Kakanui augite NMNH 122142	2022-07-20 16:40:40	50.026	0.81	8.412	6.264	0.151	15.999	16.413	1.271	0	0.166			99.511
4 / 1 .	Kakanui augite NMNH 122142	2022-07-20 17:14:43	49.844	0.862	8.593	6.206	0.15	15.887	16.224	1.252	0.002	0.183			99.203
56 / 1 .	Kakanui augite NMNH 122142	2022-07-21 08:42:21	50.101	0.775	8.32	6.252	0.157	16.36	16.165	1.274	0.008	0.16			99.572
57 / 1 .	Kakanui augite NMNH 122142	2022-07-21 08:44:49	50.31	0.798	8.292	6.273	0.145	16.245	16.147	1.216	0.007	0.15			99.584
1 / 1 .	Kakanui augite NMNH 122142	2022-07-22	50.562	0.827	8.385	6.442	0.153	16.442	16.288	1.271	0	0.162			100.534
2 / 1 .	Kakanui augite NMNH 122142	2022-07-22	50.749	0.843	8.516	6.418	0.164	16.588	16.456	1.252	0	0.155			101.142
93 / 1 .	Kakanui augite NMNH 122142	2022-07-22	50.53	0.785	8.355	6.378	0.214	16.61	16.342	1.264	0.006	0.168			100.651
94 / 1 .	Kakanui augite NMNH 122142	2022-07-22	50.551	0.849	8.324	6.432	0.137	16.49	16.377	1.212	0.007	0.141			100.522
4 / 1 .	Kakanui augite NMNH 122142	2022-07-22	50.241	0.864	8.488	6.438	0.185	16.237	16.438	1.224	0.003	0.155			100.274
52 / 1 .	Kakanui augite NMNH 122142	2022-07-22	50.299	0.8	8.384	6.335	0.156	16.516	16.359	1.265	0.003	0.165			100.281
53 / 1 .	Kakanui augite NMNH 122142	2022-07-22	50.362	0.741	8.349	6.293	0.198	16.452	16.119	1.244	0.007	0.171			99.936
1 / 1 .	Kakanui augite NMNH 122142	2022-10-17 09:27:35	50.873	0.781	8.322	6.525	0.147	16.141	16.029	1.272	0	0.168			100.258
6 / 1 .	Kakanui augite NMNH 122142	2022-10-17 10:41:49	50.066	0.829	8.294	6.36	0.174	16.065	15.974	1.25	0	0.154			99.167
101 / 1 .	Kakanui augite NMNH 122142	2022-10-18 00:58:06	50.671	0.766	8.372	6.485	0.147	16.011	16.11	1.192	0.001	0.166			99.92
102 / 1 .	Kakanui augite NMNH 122142	2022-10-18 01:00:35	50.728	0.796	8.311	6.533	0.12	16.127	15.958	1.245	0.002	0.159			99.98
103 / 1 .	Kakanui augite NMNH 122142	2022-10-18 01:03:02	50.523	0.813	8.46	6.25	0.188	16.033	16.068	1.305	0.007	0.164			99.812
1 / 1 .	Kakanui augite NMNH 122142	2022-10-18 09:02:41	50.635	0.788	8.404	6.377	0.163	16.003	16.116	1.209	0	0.172			99.867
2 / 1 .	Kakanui augite NMNH 122142	2022-10-18 09:05:07	50.732	0.777	8.302	6.463	0.174	16.044	16.231	1.254	0.006	0.168			100.149
119 / 1 .	Kakanui augite NMNH 122142	2022-10-19 09:07:52	50.787	0.795	8.42	6.41	0.184	16.063	16.071	1.274	0	0.161			100.163
120 / 1 .	Kakanui augite NMNH 122142	2022-10-19 09:10:27	50.701	0.848	8.329	6.484	0.146	16.191	16.391	1.269	0.016	0.172			100.548
		Average	50.4646	0.80735	8.3816	6.3809	0.16265	16.2252	16.2138	1.25075	0.00375	0.163			100.054
		S.D.	0.285053	0.0330292	0.0792006	0.0958843	0.0220959	0.218171	0.15572	0.0271291	0.00408503	0.00898888			0.489183
		Reference value	50.73	0.74	8.73	6.34092	0.13	16.65	15.82	1.27	0
		Deviation (%)	-0.52326	9.10135	-3.99084	0.630508	25.1154	-2.55135	2.48925	-1.51575	0
Cr-augite NMNH 164905
2 / 1 .	Cr-augite NMNH 164905	2022-07-20 16:43:00	50.615	0.47	7.691	4.798	0.128	17.928	17.853	0.855	0.007	0.9			101.246
5 / 1 .	Cr-augite NMNH 164905	2022-07-20 17:17:08	50.647	0.487	7.611	4.765	0.115	17.987	17.75	0.83	0	0.909			101.101
58 / 1 .	Cr-augite NMNH 164905	2022-07-21 08:47:09	50.743	0.494	7.788	4.724	0.192	18.056	17.67	0.857	0.005	0.916			101.445
59 / 1 .	Cr-augite NMNH 164905	2022-07-21 08:49:26	50.716	0.514	7.556	4.728	0.175	17.969	17.539	0.774	0	0.929			100.901
3 / 1 .	Cr-augite NMNH 164905	2022-07-22	50.904	0.574	7.635	4.826	0.141	18.019	17.692	0.852	0.002	0.91			101.555
4 / 1 .	Cr-augite NMNH 164905	2022-07-22	50.878	0.478	7.753	4.848	0.172	18.078	17.949	0.855	0.003	0.913			101.928
95 / 1 .	Cr-augite NMNH 164905	2022-07-22	51.017	0.473	7.764	4.874	0.134	17.967	17.752	0.829	0.003	0.896			101.709
96 / 1 .	Cr-augite NMNH 164905	2022-07-22	50.909	0.467	7.686	4.827	0.162	17.893	17.879	0.816	0.008	0.932			101.579
2 / 1 .	Cr-augite NMNH 164905	2022-10-17 09:29:55	51.189	0.464	7.676	4.845	0.128	17.331	17.56	0.83	0.008	0.913			100.944
5 / 1 .	Cr-augite NMNH 164905	2022-10-17 10:39:34	51.125	0.418	7.721	4.846	0.138	17.541	17.595	0.903	0.012	0.915			101.216
104 / 1 .	Cr-augite NMNH 164905	2022-10-18 01:05:30	50.406	0.52	7.719	4.787	0.16	17.528	17.659	0.863	0.003	0.919			100.565
105 / 1 .	Cr-augite NMNH 164905	2022-10-18 01:07:58	50.659	0.499	7.719	4.763	0.166	17.446	17.624	0.857	0.002	0.939			100.674
106 / 1 .	Cr-augite NMNH 164905	2022-10-18 01:10:27	50.512	0.512	7.716	4.649	0.133	17.646	17.598	0.881	0.003	0.938			100.589
3 / 1 .	Cr-augite NMNH 164905	2022-10-18 09:07:23	50.971	0.494	7.83	4.81	0.186	17.46	17.542	0.911	0	0.912			101.116
4 / 1 .	Cr-augite NMNH 164905	2022-10-18 09:09:39	50.644	0.486	7.779	4.854	0.116	17.498	17.541	0.875	0.001	0.912			100.706
121 / 1 .	Cr-augite NMNH 164905	2022-10-19 09:12:57	50.514	0.51	7.8	4.903	0.146	17.425	17.641	0.843	0.013	0.895			100.69
122 / 1 .	Cr-augite NMNH 164905	2022-10-19 09:15:24	51.171	0.521	7.719	4.711	0.129	17.425	17.616	0.906	0.008	0.923			101.128
		Average	50.8012	0.493	7.71547	4.79753	0.148294	17.7175	17.6741	0.855118	0.00458824	0.915941			101.123
		S.D.	0.23412	0.0321614	0.0682712	0.0647603	0.0232575	0.264526	0.12064	0.0337375	0.00395651	0.0126699			0.402553
		Reference value	50.48	0.51	8.03	4.70496	0.12	17.32	17.3	0.84	0	0.85			100.26
		Deviation (%)	0.636245	-3.33333	-3.91693	1.96749	23.5784	2.29486	2.16253	1.79972	0	7.75779
Kakanui hornblende NMNH 143965
3 / 1 .	Kakanui hornblende NMNH 143965	2022-07-20 16:45:11	40.098	4.967	14.531	10.705	0.094	13.232	10.181	2.643	2.111	0.008			98.57
6 / 1 .	Kakanui hornblende NMNH 143965	2022-07-20 17:19:24	40.092	4.73	14.452	10.512	0.108	13.327	10.343	2.563	2.109	0.01			98.247
60 / 1 .	Kakanui hornblende NMNH 143965	2022-07-21 08:51:45	39.979	4.879	14.562	10.634	0.09	13.346	10.32	2.619	2.089	0.007			98.525
61 / 1 .	Kakanui hornblende NMNH 143965	2022-07-21 08:54:05	40.24	4.737	14.667	10.786	0.089	13.199	10.368	2.595	2.097	0.007			98.784
5 / 1 .	Kakanui hornblende NMNH 143965	2022-07-22	40.667	4.856	14.523	10.962	0.119	13.541	10.286	2.598	2.039	0			99.591
6 / 1 .	Kakanui hornblende NMNH 143965	2022-07-22	40.556	4.844	14.594	10.776	0.135	13.352	10.337	2.608	2.034	0.002			99.239
97 / 1 .	Kakanui hornblende NMNH 143965	2022-07-22	40.553	4.916	14.565	11.246	0.116	12.997	10.178	2.691	2.152	0.016			99.429
98 / 1 .	Kakanui hornblende NMNH 143965	2022-07-22	40.313	4.827	14.329	12.075	0.121	12.664	9.982	2.73	2.115	0.012			99.169
3 / 1 .	Kakanui hornblende NMNH 143965	2022-10-17 09:32:08	40.586	4.661	14.451	10.881	0.112	12.979	10.261	2.72	2.17	0.014			98.834
4 / 1 .	Kakanui hornblende NMNH 143965	2022-10-17 10:37:03	40.301	4.842	14.321	11.392	0.108	12.87	10.167	2.635	2.147	0.006			98.79
107 / 1 .	Kakanui hornblende NMNH 143965	2022-10-18 01:12:55	40.414	4.697	14.369	11.074	0.093	12.973	10.054	2.628	2.198	0.006			98.507
108 / 1 .	Kakanui hornblende NMNH 143965	2022-10-18 01:15:22	40.594	4.774	14.457	10.684	0.114	12.905	10.202	2.536	2.126	0			98.392
109 / 1 .	Kakanui hornblende NMNH 143965	2022-10-18 01:17:50	40.693	4.748	14.297	10.699	0.09	12.884	10.31	2.591	2.102	0.015			98.43
5 / 1 .	Kakanui hornblende NMNH 143965	2022-10-18 09:11:54	40.67	4.822	14.629	10.742	0.131	12.916	10.44	2.684	2.122	0.005			99.16
6 / 1 .	Kakanui hornblende NMNH 143965	2022-10-18 09:14:09	40.513	4.644	14.677	10.821	0.126	12.659	10.307	2.696	2.159	0			98.603
110 / 1 .	Kakanui hornblende NMNH 143965	2022-10-19 04:56:07	40.645	4.69	14.46	10.796	0.099	13.051	10.332	2.615	2.105	0.012			98.805
111 / 1 .	Kakanui hornblende NMNH 143965	2022-10-19 04:58:32	40.715	4.786	14.608	10.73	0.078	13.141	10.343	2.595	2.179	0.011			99.186
112 / 1 .	Kakanui hornblende NMNH 143965	2022-10-19 05:01:01	40.731	4.865	14.459	10.712	0.098	13.316	10.272	2.544	2.121	0.003			99.121
113 / 1 .	Kakanui hornblende NMNH 143965	2022-10-19 05:03:30	40.558	4.813	14.536	10.848	0.108	13.128	10.499	2.587	2.144	0.01			99.231
114 / 1 .	Kakanui hornblende NMNH 143965	2022-10-19 05:05:57	40.788	4.809	14.505	10.848	0.133	13.223	10.333	2.59	2.202	0.005			99.436
115 / 1 .	Kakanui hornblende NMNH 143965	2022-10-19 05:08:24	40.511	4.719	14.503	10.851	0.101	13.209	10.469	2.554	2.149	0.018			99.083
116 / 1 .	Kakanui hornblende NMNH 143965	2022-10-19 05:10:48	40.841	4.888	14.455	10.814	0.121	13.21	10.465	2.635	2.115	0.009			99.553
117 / 1 .	Kakanui hornblende NMNH 143965	2022-10-19 05:13:15	40.82	4.735	14.352	10.691	0.123	13.099	10.252	2.516	2.113	0.002			98.704
118 / 1 .	Kakanui hornblende NMNH 143965	2022-10-19 05:15:43	40.632	4.652	14.584	10.919	0.109	13.173	10.463	2.58	2.106	0			99.216
		Average	40.3912	4.806	14.4706	10.9558	0.106846	13.0976	10.2299	2.62746	2.11454	0.00792308			98.8082
		S.D.	0.229144	0.0863187	0.111378	0.402979	0.0139992	0.242778	0.112386	0.0552165	0.0447069	0.00513602			0.408975
		Reference value	40.37	4.72	14.9	10.9197	0.09	12.8	10.3	2.6	2.05
		Deviation (%)	0.0525905	1.82203	-2.88178	0.331293	18.7179	2.32512	-0.680358	1.05621	3.14822
San Carlos Olivine NMNH 111312-44
1 / 1 .	San Carlos Olivine NMNH 111312-44	2022-07-21	41.113			9.392	0.158	49.618	0.111			0.056	0.393		100.841
46 / 1 .	San Carlos Olivine NMNH 111312-44	2022-07-22	40.843			9.314	0.176	48.784	0.106			0.004	0.42		99.647
47 / 1 .	San Carlos Olivine NMNH 111312-44	2022-07-22	40.917			9.393	0.182	49.399	0.108			0	0.389		100.387
		Average	40.9577			9.36633	0.172	49.267	0.108333			0.02	0.400667		100.292
		S.D.	0.113916			0.0370075	0.010198	0.353041	0.0020548			0.0255082	0.0137679		0.492088
		Reference value	40.81			9.55	0.14	49.42	0.05				0.37		100.29
		Deviation (%)	0.361839			-1.92321	22.8571	-0.309591	116.667				8.28829
Chromite NMNH 117075
2 / 1 .	Chromite NMNH 117075	2022-07-21	0.064	0.143	10.016	13.363	0.28	15.332	0.022			61.182	0.168	0.013	100.584
48 / 1 .	Chromite NMNH 117075	2022-07-22	0.072	0.122	10.109	13.383	0.267	15.447	0.001			61.334	0.172	0.026	100.935
49 / 1 .	Chromite NMNH 117075	2022-07-22	0.112	0.112	10.373	13.398	0.265	15.535	0.01			61.464	0.167	0	101.437
		Average	0.0826667			13.3813	0.270667	15.438	0.011			61.3267	0.169	0.013	100.985
		S.D.	0.0209974			0.0143372	0.00664998	0.0831184	0.00860233			0.115243	0.00216025	0.0106145	0.35005
		Reference value				13.04	0.11	15.2				60.5			98.77
		Deviation (%)				2.61759	146.061	1.56579				1.36639
Ilmenite NMNH 96189
3 / 1 .	Ilmenite NMNH 96189	2022-07-21	0.026	46.497	0.002	47.179	4.82	0.28	0.002			0.04	0.002	0.996	99.844
50 / 1 .	Ilmenite NMNH 96189	2022-07-22	0.043	45.978	0.029	46.871	4.778	0.3	0			0.05	0.008	1.006	99.063
51 / 1 .	Ilmenite NMNH 96189	2022-07-22	0.043	45.941	0.027	46.952	4.786	0.282	0			0.018	0	1.006	99.054
		Average	0.0373333			47.0007	4.79467	0.287333	0.000666667			0.036	0.00333333	1.00267	99.3203
		S.D.	0.00801388			0.130364	0.0182087	0.00899383	0.000942809			0.0133666	0.00339935	0.00471405	0.370306
		Reference value				46.5284	4.77	0.31						0.92	100.29
		Deviation (%)				1.01501	0.517121	-7.31183						8.98551
