# Supplementary material for: Bubble-enhanced basanite–tephrite mixing in the early stages of the Cumbre Vieja 2021 eruption, La Palma, Canary Islands
Source: Sci Rep. 2023 Sep 8;13:14839. doi: 10.1038/s41598-023-41595-3 (PMC10491805; doi:10.1038/s41598-023-41595-3)
Supplement: Supplementary file 4 — Supplementary Information 4. [file 41598_2023_41595_MOESM4_ESM.xlsx]

## Sheet: SM4.1-Samples
	SM4.1 Results of groundmass analyses by LA-ICPMS
	Each analysis is the average of 9 single measurements (rastering of a small area), one standard deviation (S.D.) indicated, RSD = relative standard deviation.
	Sample	LP2021-1				LP2021-2				CV-2911B				CV21P-DB
	Analysis date	2021-11-19				2021-11-19				2022-10-07				2022-10-07
		Average	S.D.	RSD (%)		Average	S.D.	RSD (%)		Average	S.D.	RSD (%)		Average	S.D.	RSD (%)
	SiO2	46.1198	0.951306	2.06269		45.9613	0.73275	1.59428		45.1543	0.378962	0.83926		45.6962	0.664926	1.4551
	TiO2	3.38206	0.261113	7.72054		3.52026	0.290838	8.26185		3.66805	0.127076	3.46441		3.6407	0.124202	3.41148
	Al2O3	16.5063	0.325122	1.96968		16.0053	0.432237	2.70059		15.2693	0.297414	1.94779		15.0471	0.602909	4.00682
	FeO	10.74	0.869152	8.09263		10.6913	0.831343	7.77591		11.6773	0.406629	3.48221		11.2566	0.448062	3.98042
	MnO	0.222632	0.00911516	4.09426		0.192433	0.00799808	4.15629		0.205057	0.00434828	2.12052		0.195806	0.00481601	2.45958
	MgO	4.43541	0.188904	4.259		4.71479	0.287131	6.09002		4.73208	0.289448	6.11671		5.17436	0.657968	12.7159
	CaO	9.42518	0.378113	4.01173		10.1868	0.409211	4.01706		10.6922	0.269846	2.52376		10.8842	0.747207	6.86509
	Na2O	4.94623	0.192627	3.89442		5.2418	0.297128	5.66843		5.15064	0.111592	2.16657		4.82845	0.374111	7.74806
	K2O	2.38293	0.148845	6.24631		2.2623	0.153369	6.77933		2.13643	0.0801272	3.75053		1.98543	0.227819	11.4746
	P2O5	1.83942	0.183114	9.95501		1.22376	0.131689	10.7609		1.31462	0.0585735	4.45554		1.29122	0.103557	8.02014
	Sum	100				100				100				100

## Sheet: SM4.2-Standards
	SM4.2 LA-ICPMS standards
	Secondary standard analyses, normalized to 100 wt% (i.e., same treatment as the samples)
	Standard: BHVO2G
	Date	2021-11-19
	Raster #	3	5	16	26	28	Average	RSD (%)	Reference value	Difference (%)
	SiO2	51.2467	51.0856	50.8643	50.5918	50.4059	50.8388	0.678825	49.8534	1.97675
	TiO2	2.72181	2.72075	2.7557	2.80075	2.82122	2.76405	1.65245	2.82132	-2.02996
	Al2O3	13.6909	13.4706	13.6136	13.6362	13.5358	13.5894	0.63789	13.7527	-1.18704
	FeO	10.6063	11.0131	11.0194	11.0931	11.1301	10.9724	1.91902	11.4268	-3.97701
	MnO	0.16771	0.169752	0.17281	0.175894	0.175002	0.172233	2.01161	0.171908	0.189131
	MgO	7.26375	7.2994	7.31143	7.28942	7.28209	7.28922	0.247012	7.21003	1.09828
	CaO	11.2683	11.2013	11.2205	11.3625	11.5946	11.3295	1.41914	11.528	-1.72187
	Na2O	2.27101	2.25348	2.24916	2.27177	2.26802	2.26269	0.467766	2.42694	-6.76785
	K2O	0.494161	0.497605	0.501722	0.506976	0.506854	0.501463	1.12683	0.515725	-2.76524
	P2O5	0.269363	0.288298	0.291474	0.271629	0.280462	0.280245	3.49452	0.293255	-4.43638
	Sum	100	100	100	100	100	100	7.10543e-15	100
	Date	2022-10-07
	Raster #	3	5	17	27		Average	RSD (%)	Reference value	Difference (%)
	SiO2	50.3614	50.2681	50.503	50.1795		50.328	0.274767	49.8534	0.952048
	TiO2	2.79808	2.79455	2.77153	2.79208		2.78906	0.428172	2.82132	-1.14328
	Al2O3	13.5745	13.4492	13.6257	13.6187		13.567	0.602715	13.7527	-1.34987
	FeO	11.3514	11.3792	11.2032	11.2399		11.2934	0.753722	11.4268	-1.16763
	MnO	0.170312	0.171442	0.168823	0.1739		0.171119	1.25183	0.171908	-0.458959
	MgO	7.29545	7.29516	7.31763	7.31462		7.30572	0.165411	7.21003	1.32712
	CaO	11.3353	11.5494	11.3142	11.5994		11.4496	1.27351	11.528	-0.67989
	Na2O	2.31727	2.29533	2.2845	2.27914		2.29406	0.735561	2.42694	-5.47527
	K2O	0.511006	0.503728	0.505439	0.504838		0.506253	0.641403	0.515725	-1.83664
	P2O5	0.28523	0.29387	0.306056	0.297975		0.295783	2.93027	0.293255	0.861879
	Sum	100	100	100	100		100	0	100
