# Supplementary material for: Bubble-enhanced basanite–tephrite mixing in the early stages of the Cumbre Vieja 2021 eruption, La Palma, Canary Islands
Source: Sci Rep. 2023 Sep 8;13:14839. doi: 10.1038/s41598-023-41595-3 (PMC10491805; doi:10.1038/s41598-023-41595-3)
Supplement: Supplementary file 5 — Supplementary Information 5. [file 41598_2023_41595_MOESM5_ESM.xlsx]

## Sheet: SM5.1-Cpx rims
SM5.1. Clinopyroxene rim thermobarometry
																																								Thermobarometry after Putirka et al. (2008)
Sample	Type	Emplacement date	Clinopyroxene composition (wt.%)														Liquid (glass) composition (wt.%)														Observed Cpx Components (Putirka et al., 1996)									Predicted Cpx components (Mollo et al. 2013)							Filtered for multiple components, ∆DiHd (Mollo), and KD(FeMg)
			CPx	SiO2	TiO2	Al2O3	FeOT	MnO	MgO	CaO	Na2O	K2O	Cr2O3	Sum	Mg#		Glass	SiO2	TiO2	Al2O3	FeOT	MnO	MgO	CaO	Na2O	K2O	P2O5	H2O	Mg#		DiHd	EnFs	CaTs	Jd	CaTi	CrCaTs	Sum	KD(Fe-Mg)		EnFs	DiHd	∆EnFs	∆DiHd	∆T	∆DiHd		P (Mpa) eq. 31	T (°C) eq. 31
LM-2309	Tephra	2021-09-23	LM-2309_CPx_rim_m02	47.78	2.806	5.639	7.88	0.246	13.556	22.488	0.41	0.014	0	100.819	75.4124		LM-2309_avg	47.1254	3.33407	16.7287	10.4488	0.246774	3.73963	8.52692	5.54487	2.78365	1.52	1.1	38.9533		0.785387	0.105861	0	0.0250447	0.111117	0	1.02741	0.208044		0.0558353	0.637164	-0.0500257	-0.148223	-117.273	0.148223
LM-2309	Tephra	2021-09-23	LM-2309_CPx_rim_m05	45.468	3.132	7.892	7.426	0.139	12.873	22.746	0.534	0.017	0.08	100.307	75.5539		LM-2309_avg	47.1254	3.33407	16.7287	10.4488	0.246774	3.73963	8.52692	5.54487	2.78365	1.52	1.1	38.9533		0.757216	0.0973225	0.0136017	0.0387983	0.141276	0.00118505	1.0494	0.20646		0.0927744	0.640156	-0.0045481	-0.11706	-97.0045	0.11706
LM-2309	Tephra	2021-09-23	LM-2309_CPx_rim_m06	44.67	3.414	8.504	7.641	0.176	12.458	22.334	0.608	0.017	0.041	99.863	74.4038		LM-2309_avg	47.1254	3.33407	16.7287	10.4488	0.246774	3.73963	8.52692	5.54487	2.78365	1.52	1.1	38.9533		0.734615	0.103083	0.0168549	0.0444283	0.149799	0.000610823	1.04939	0.219514		0.100687	0.638163	-0.00239637	-0.0964515	-83.6011	0.0964515		933.243	1138.63
LM-2309	Tephra	2021-09-23	LM-2309_CPx_rim_m49_line	40.897	5.511	11.121	8.669	0.184	10.708	22.582	0.618	0.031	0.017	100.338	68.7717		LM-2309_avg	47.1254	3.33407	16.7287	10.4488	0.246774	3.73963	8.52692	5.54487	2.78365	1.52	1.1	38.9533		0.692675	0.0945573	0.0059354	0.0455168	0.220253	0.000255275	1.05919	0.289748		0.118829	0.641073	0.0242717	-0.0516015	-54.4311	0.0516015		1002.3	1137.85
LM-2309	Tephra	2021-09-23	LM-2309_CPx_rim_m49_line	40.269	6.147	11.692	9.084	0.122	10.34	22.035	0.881	0.137	0.011	100.718	66.99		LM-2309_avg	47.1254	3.33407	16.7287	10.4488	0.246774	3.73963	8.52692	5.54487	2.78365	1.52	1.1	38.9533		0.659591	0.106758	0	0.0507511	0.236046	0.000164984	1.05331	0.314425		0.133192	0.636836	0.0264338	-0.0227553	-35.6698	0.0227553		1029.23	1146.65
PAR-2309	Tephra	2021-09-23	PAR-2309-1_CPx_rim_m12	45.411	3.139	7.963	7.928	0.197	12.521	22.155	0.604	0.036	0.003	99.957	73.793		PAR-2309_avg	48.6223	3.01726	17.3126	9.60764	0.238877	3.65264	7.75556	5.43883	2.96878	1.39	1.1	40.3987		0.738732	0.106615	0.018065	0.044071	0.136492	4.46285e-05	1.04402	0.240722		0.10518	0.647245	-0.00143465	-0.091486	-80.3716	0.091486		923.339	1125.99
PAR-2309	Tephra	2021-09-23	PAR-2309-1_CPx_rim_m23	47.517	2.781	4.956	7.483	0.177	13.55	22.347	0.58	0.059	0.011	99.461	76.3503		PAR-2309_avg	48.6223	3.01726	17.3126	9.60764	0.238877	3.65264	7.75556	5.43883	2.96878	1.39	1.1	40.3987		0.798297	0.0996045	0	0.0116927	0.104262	0.000163937	1.01402	0.209955		0.0921565	0.649804	-0.00744803	-0.148493	-117.448	0.148493
PAR-2309	Tephra	2021-09-23	PAR-2309-2_CPx_rim_m33	47.857	2.302	4.742	8.041	0.203	14.559	21.846	0.46	0.071	0.014	100.095	76.3486		PAR-2309_avg	48.6223	3.01726	17.3126	9.60764	0.238877	3.65264	7.75556	5.43883	2.96878	1.39	1.1	40.3987		0.774034	0.145768	0	0.00327041	0.103105	0.000207432	1.02638	0.209976		0.117806	0.630027	-0.0279613	-0.144006	-114.53	0.144006
PAR-2309	Tephra	2021-09-23	PAR-2309-2_CPx_rim_m34_line	46.951	2.469	5.418	7.615	0.194	13.581	23.014	0.509	0.032	0	99.783	76.0747		PAR-2309_avg	48.6223	3.01726	17.3126	9.60764	0.238877	3.65264	7.75556	5.43883	2.96878	1.39	1.1	40.3987		0.814713	0.0943424	0	0.0108576	0.114942	0	1.03486	0.213171		0.085947	0.651616	-0.00839545	-0.163097	-126.947	0.163097
PAR-2309	Tephra	2021-09-23	PAR-2309-2_CPx_rim_m35_next to inclusion	47.443	2.228	6.113	7.439	0.115	13.705	22.46	0.567	0.009	0.063	100.142	76.6608		PAR-2309_avg	48.6223	3.01726	17.3126	9.60764	0.238877	3.65264	7.75556	5.43883	2.96878	1.39	1.1	40.3987		0.784625	0.105891	0.00194087	0.0410994	0.112184	0.000931041	1.04667	0.20636		0.0868625	0.647517	-0.0190281	-0.137107	-110.043	0.137107
CV-2309A	Lava, tephrite	2021-09-23	CV-2309-A_CPx-01_rim_11	44.253	4.376	8.254	8.163	0.243	11.92	22.302	0.718	0.018	0.007	100.254	72.2488		LM-2309_avg	47.1254	3.33407	16.7287	10.4488	0.246774	3.73963	8.52692	5.54487	2.78365	1.52	1.1	38.9533		0.735541	0.0960378	0	0.0358027	0.165535	0.000104356	1.03302	0.245094		0.103278	0.649966	0.00724023	-0.0855756	-76.5275	0.0855756		842.144	1127.58
CV-2309A	Lava, tephrite	2021-09-23	CV-2309-A_CPx-01_rim_12	44.164	4.292	7.35	7.912	0.188	11.832	23.365	0.69	0.026	0.01	99.829	72.7238		LM-2309_avg	47.1254	3.33407	16.7287	10.4488	0.246774	3.73963	8.52692	5.54487	2.78365	1.52	1.1	38.9533		0.789932	0.0657981	0	0.00702164	0.161045	0.000150184	1.02395	0.239325		0.0959229	0.658666	0.0301248	-0.131266	-106.244	0.131266
CV-2309A	Lava, tephrite	2021-09-23	CV-2309-A_CPx-02_rim_19	43.616	4.185	9.118	8.265	0.133	11.674	22.796	0.634	0.008	0	100.429	71.5768		LM-2309_avg	47.1254	3.33407	16.7287	10.4488	0.246774	3.73963	8.52692	5.54487	2.78365	1.52	1.1	38.9533		0.741569	0.0876463	0.00351282	0.0463515	0.175918	0	1.055	0.253386		0.0982218	0.652694	0.0105755	-0.0888752	-78.6735	0.0888752		947.767	1131.23
CV-2309A	Lava, tephrite	2021-09-23	CV-2309-A_CPx-02_rim_20	44.97	3.414	8.222	7.938	0.131	12.396	22.737	0.667	0.012	0.041	100.528	73.574		LM-2309_avg	47.1254	3.33407	16.7287	10.4488	0.246774	3.73963	8.52692	5.54487	2.78365	1.52	1.1	38.9533		0.755959	0.0932625	0.0024551	0.0485247	0.155083	0.00060813	1.05589	0.229187		0.0920432	0.650894	-0.00121927	-0.105065	-89.2032	0.105065
CV-2309A	Lava, tephrite	2021-09-23	CV-2309-A_CPx-03_rim_24	48.865	2.142	4.516	7.414	0.243	14.216	22.902	0.456	0.006	0.008	100.768	77.3683		LM-2309_avg	47.1254	3.33407	16.7287	10.4488	0.246774	3.73963	8.52692	5.54487	2.78365	1.52	1.1	38.9533		0.818913	0.0993001	0	0.0127993	0.0924517	0.000117467	1.02358	0.186653		0.0788444	0.648841	-0.0204557	-0.170072	-131.483	0.170072
CV-2309A	Lava, tephrite	2021-09-23	CV-2309-A_CPx-03_rim_25	41.86	5.003	10.374	8.921	0.153	10.924	22.604	0.609	0.022	0.006	100.476	68.5849		LM-2309_avg	47.1254	3.33407	16.7287	10.4488	0.246774	3.73963	8.52692	5.54487	2.78365	1.52	1.1	38.9533		0.708584	0.0957423	0.00537203	0.0447565	0.203971	8.99013e-05	1.05852	0.292275		0.112735	0.650066	0.0169931	-0.058518	-58.9295	0.058518		943.646	1134.67
CV-2309A	Lava, tephrite	2021-09-23	CV-2309-A_CPx-03_rim_26	43.73	4.19	8.838	8.307	0.192	11.545	22.862	0.593	0.034	0	100.291	71.2464		LM-2309_avg	47.1254	3.33407	16.7287	10.4488	0.246774	3.73963	8.52692	5.54487	2.78365	1.52	1.1	38.9533		0.750463	0.0811508	0.00238152	0.0434412	0.172678	0	1.05011	0.25752		0.0952121	0.654641	0.0140614	-0.0958226	-83.192	0.0958226		938.4	1126.4
CV-2309A	Lava, tephrite	2021-09-23	CV-2309-A_CPx-04_rim_29	49.278	2.156	4.453	7.328	0.184	14.289	23.002	0.447	0	0	101.137	77.661		LM-2309_avg	47.1254	3.33407	16.7287	10.4488	0.246774	3.73963	8.52692	5.54487	2.78365	1.52	1.1	38.9533		0.821572	0.0961212	0	0.0153047	0.089335	0	1.02233	0.183545		0.0765199	0.649937	-0.0196013	-0.171635	-132.5	0.171635
CV-2309A	Lava, tephrite	2021-09-23	CV-2309-A_CPx-04_rim_30	48.171	2.908	4.769	8.231	0.242	13.609	22.637	0.456	0.047	0.005	101.075	74.6693		LM-2309_avg	47.1254	3.33407	16.7287	10.4488	0.246774	3.73963	8.52692	5.54487	2.78365	1.52	1.1	38.9533		0.798552	0.106216	0	0.00146931	0.103831	7.35406e-05	1.01014	0.216464		0.109081	0.64634	0.00286452	-0.152212	-119.867	0.152212
CV-2309A	Lava, tephrite	2021-09-23	CV-2309-A_CPx-04_rim_31	44.933	3.416	8.506	7.955	0.174	12.072	22.821	0.656	0.004	0.038	100.575	73.0137		LM-2309_avg	47.1254	3.33407	16.7287	10.4488	0.246774	3.73963	8.52692	5.54487	2.78365	1.52	1.1	38.9533		0.752375	0.0860592	0.0135525	0.0477037	0.150594	0.000563388	1.05085	0.235842		0.0936049	0.653183	0.0075457	-0.0991919	-85.3835	0.0991919		949.583	1130.98
CV-2309A	Lava, tephrite	2021-09-23	CV-2309-A_CPx-04_rim_32	41.956	5.219	10.506	8.71	0.24	10.867	22.241	0.632	0.031	0	100.402	68.9865		LM-2309_avg	47.1254	3.33407	16.7287	10.4488	0.246774	3.73963	8.52692	5.54487	2.78365	1.52	1.1	38.9533		0.690979	0.0990438	0.0107461	0.0463898	0.20044	0	1.0476	0.286859		0.120373	0.648931	0.021329	-0.0420477	-48.2174	0.0420477		956.265	1137.58
CV-2309C	Lava, tephrite	2021-09-23	CV-2309-C_CPx-05_rim_38	43.195	4.686	9.628	8.588	0.219	11.169	22.835	0.642	0.026	0.017	101.005	69.8677		LM-2309_avg	47.1254	3.33407	16.7287	10.4488	0.246774	3.73963	8.52692	5.54487	2.78365	1.52	1.1	38.9533		0.729629	0.0831509	0.00361577	0.0467939	0.186277	0.000252626	1.04972	0.275193		0.103098	0.654057	0.0199469	-0.0755722	-70.0214	0.0755722		971.89	1130.07
CV-2309C	Lava, tephrite	2021-09-23	CV-2309-C_CPx-05_rim_40	45.046	3.516	8.53	7.944	0.17	12.144	23.115	0.63	0.001	0.013	101.109	73.1579		LM-2309_avg	47.1254	3.33407	16.7287	10.4488	0.246774	3.73963	8.52692	5.54487	2.78365	1.52	1.1	38.9533		0.75942	0.0821484	0.0110393	0.0455931	0.153788	0.000191813	1.05218	0.234119		0.0912324	0.654351	0.00908401	-0.105069	-89.2057	0.105069
CV-2309C	Lava, tephrite	2021-09-23	CV-2309-C_CPx-05_rim_42	43.863	3.873	9.469	8.105	0.17	11.786	22.453	0.697	0.006	0.129	100.551	72.165		LM-2309_avg	47.1254	3.33407	16.7287	10.4488	0.246774	3.73963	8.52692	5.54487	2.78365	1.52	1.1	38.9533		0.717788	0.0985663	0.0167861	0.0507804	0.167499	0.00191614	1.05334	0.24612		0.10732	0.649097	0.00875334	-0.068691	-65.5459	0.068691		963.433	1138.86
CV-2309C	Lava, tephrite	2021-09-23	CV-2309-C_CPx-05_rim_43	42.243	4.906	10.324	8.598	0.22	10.91	22.644	0.577	0.024	0	100.446	69.3467		LM-2309_avg	47.1254	3.33407	16.7287	10.4488	0.246774	3.73963	8.52692	5.54487	2.78365	1.52	1.1	38.9533		0.70888	0.0892286	0.0161428	0.0423237	0.192858	0	1.04943	0.282054		0.113228	0.652197	0.0239993	-0.056683	-57.736	0.056683		941.211	1130.6
CV-2309C	Lava, tephrite	2021-09-23	CV-2309-C_Cpx-06_hrgl_rim_51	44.487	3.52	8.441	7.894	0.153	12.465	22.746	0.679	0.003	0.033	100.421	73.7894		LM-2309_avg	47.1254	3.33407	16.7287	10.4488	0.246774	3.73963	8.52692	5.54487	2.78365	1.52	1.1	38.9533		0.752207	0.0973513	0	0.0467476	0.163653	0.000490478	1.06045	0.226655		0.0938522	0.649517	-0.00349907	-0.102689	-87.6581	0.102689
CV-2309C	Lava, tephrite	2021-09-23	CV-2309-C_Cpx-06_rim_53	47.403	2.353	6.861	7.507	0.131	13.292	22.833	0.676	0.008	0.01	101.074	75.943		LM-2309_avg	47.1254	3.33407	16.7287	10.4488	0.246774	3.73963	8.52692	5.54487	2.78365	1.52	1.1	38.9533		0.78136	0.0930772	0.0088926	0.0485986	0.116723	0.000146572	1.0488	0.202132		0.0824532	0.650955	-0.010624	-0.130405	-105.684	0.130405
CV-2309C	Lava, tephrite	2021-09-23	CV-2309-C_Cpx-06_rim_54	48.815	2.211	4.975	7.438	0.211	14.092	22.847	0.464	0.007	0.018	101.078	77.1576		LM-2309_avg	47.1254	3.33407	16.7287	10.4488	0.246774	3.73963	8.52692	5.54487	2.78365	1.52	1.1	38.9533		0.809101	0.0993222	0	0.023711	0.0966502	0.000263347	1.02905	0.188905		0.0778057	0.648834	-0.0215165	-0.160267	-125.106	0.160267
CV-2309C	Lava, tephrite	2021-09-23	CV-2309-C_Cpx-07_rim_59	49.452	2.015	4.469	7.211	0.223	14.467	22.927	0.478	0.006	0.008	101.256	78.1511		LM-2309_avg	47.1254	3.33407	16.7287	10.4488	0.246774	3.73963	8.52692	5.54487	2.78365	1.52	1.1	38.9533		0.818031	0.0999601	0	0.0183581	0.0879607	0.000116647	1.02443	0.178393		0.0764665	0.64861	-0.0234936	-0.169421	-131.06	0.169421
CV-2309C	Lava, tephrite	2021-09-23	CV-2309-C_Cpx-07_rim_60	49.369	1.968	4.472	7.036	0.217	14.353	23.026	0.494	0.006	0	100.941	78.4341		LM-2309_avg	47.1254	3.33407	16.7287	10.4488	0.246774	3.73963	8.52692	5.54487	2.78365	1.52	1.1	38.9533		0.825475	0.0917715	0	0.020902	0.087018	0	1.02517	0.175446		0.0729242	0.651382	-0.0188472	-0.174093	-134.098	0.174093
CV-2309C	Lava, tephrite	2021-09-23	CV-2309-C_Cpx-07_rim_61_line	48.078	2.688	5.227	7.9	0.245	13.924	22.679	0.472	0.015	0.011	101.239	75.8593		LM-2309_avg	47.1254	3.33407	16.7287	10.4488	0.246774	3.73963	8.52692	5.54487	2.78365	1.52	1.1	38.9533		0.792459	0.111165	0	0.0114169	0.10852	0.000161254	1.02372	0.203059		0.0902209	0.644454	-0.0209442	-0.148005	-117.131	0.148005
CV-2309C	Lava, tephrite	2021-09-23	CV-2309-C_Cpx-07_rim_61_line	47.99	2.875	5.09	8.169	0.277	13.512	22.665	0.518	0.021	0.004	101.121	74.677		LM-2309_avg	47.1254	3.33407	16.7287	10.4488	0.246774	3.73963	8.52692	5.54487	2.78365	1.52	1.1	38.9533		0.795633	0.10383	0	0.00804709	0.107538	5.88101e-05	1.01511	0.216376		0.0921213	0.647221	-0.0117089	-0.148411	-117.395	0.148411
CV-2309C	Lava, tephrite	2021-09-23	CV-2309-C_Cpx-08_rim_65	49.23	1.87	5.052	6.77	0.2	14.466	22.768	0.521	0.014	0.076	100.967	79.2083		LM-2309_avg	47.1254	3.33407	16.7287	10.4488	0.246774	3.73963	8.52692	5.54487	2.78365	1.52	1.1	38.9533		0.807374	0.0986573	0	0.0363175	0.0916966	0.00110858	1.03515	0.167494		0.0753647	0.649066	-0.0232926	-0.158309	-123.832	0.158309
CV-2309C	Lava, tephrite	2021-09-23	CV-2309-C_Cpx-08_rim_66	48.93	1.899	4.625	6.77	0.188	14.548	22.491	0.473	0.006	0.068	99.998	79.3013		LM-2309_avg	47.1254	3.33407	16.7287	10.4488	0.246774	3.73963	8.52692	5.54487	2.78365	1.52	1.1	38.9533		0.808321	0.105318	0	0.0260793	0.088503	0.00100148	1.02922	0.16655		0.0773882	0.646674	-0.0279301	-0.161647	-126.004	0.161647
CV-2309C	Lava, tephrite	2021-09-23	CV-2309-C_CPx-09_rim_74	48.976	1.973	4.957	7.004	0.173	14.353	23.487	0.533	0	0.02	101.476	78.5112		LM-2309_avg	47.1254	3.33407	16.7287	10.4488	0.246774	3.73963	8.52692	5.54487	2.78365	1.52	1.1	38.9533		0.829793	0.0873633	0	0.0204519	0.0974379	0.000291391	1.03534	0.174648		0.071589	0.652781	-0.0157743	-0.177012	-135.997	0.177012
CV-2309C	Lava, tephrite	2021-09-23	CV-2309-C_CPx-09_rim_75	47.114	2.699	5.787	8.651	0.213	13.383	22.564	0.535	0.006	0.021	100.973	73.3908		LM-2309_avg	47.1254	3.33407	16.7287	10.4488	0.246774	3.73963	8.52692	5.54487	2.78365	1.52	1.1	38.9533		0.782904	0.116346	0	0.014876	0.11996	0.000310116	1.0344	0.231352		0.0917654	0.642393	-0.024581	-0.140511	-112.257	0.140511
CV-2309C	Lava, tephrite	2021-09-23	CV-2309-C_CPx-09_rim_76	48.399	2.441	4.918	7.826	0.245	14.172	22.752	0.41	0.002	0.007	101.172	76.3515		LM-2309_avg	47.1254	3.33407	16.7287	10.4488	0.246774	3.73963	8.52692	5.54487	2.78365	1.52	1.1	38.9533		0.800957	0.112506	0	0.00935548	0.102773	0.000102593	1.02569	0.197637		0.0885013	0.643929	-0.0240047	-0.157029	-123	0.157029
CV-2309C	Lava, tephrite	2021-09-23	CV-2309-C_CPx-10_rim_82_line	49.214	2.018	4.399	7.166	0.172	14.458	23.244	0.467	0	0	101.138	78.2472		LM-2309_avg	47.1254	3.33407	16.7287	10.4488	0.246774	3.73963	8.52692	5.54487	2.78365	1.52	1.1	38.9533		0.830493	0.0939577	0	0.011158	0.0902595	0	1.02587	0.17739		0.0755993	0.650664	-0.0183584	-0.179829	-137.829	0.179829
CV-2309C	Lava, tephrite	2021-09-23	CV-2309-C_CPx-10_rim_82_line	47.5	2.745	5.397	8.128	0.228	13.675	22.571	0.426	0.015	0.006	100.691	74.9976		LM-2309_avg	47.1254	3.33407	16.7287	10.4488	0.246774	3.73963	8.52692	5.54487	2.78365	1.52	1.1	38.9533		0.790035	0.112578	0	0.0114717	0.113038	8.85758e-05	1.02721	0.212724		0.0911848	0.643901	-0.0213927	-0.146134	-115.914	0.146134
LP2021-1	Lava, tephrite	2021-09-23	2021-1_cpx1_r1	47.2	2.725	5.792	8.023	0.229	13.286	21.835	0.486	0.012	0	99.588	74.6991		LM-2309_avg	47.1254	3.33407	16.7287	10.4488	0.246774	3.73963	8.52692	5.54487	2.78365	1.52	1.1	38.9533		0.769811	0.114379	0	0.0345995	0.111238	0	1.03003	0.216124		0.0895608	0.642706	-0.0248187	-0.127105	-103.538	0.127105
LP2021-1	Lava, tephrite	2021-09-23	2021-1_cpx1_r2	47.042	2.702	5.66	7.844	0.238	13.171	22.389	0.472	0.006	0	99.524	74.9603		LM-2309_avg	47.1254	3.33407	16.7287	10.4488	0.246774	3.73963	8.52692	5.54487	2.78365	1.52	1.1	38.9533		0.792806	0.0978322	0	0.0268779	0.112423	0	1.02994	0.213147		0.0828424	0.648868	-0.0149897	-0.143938	-114.486	0.143938
LP2021-1	Lava, tephrite	2021-09-23	2021-1_cpx1_r3	44.384	3.799	8.449	7.865	0.176	11.928	22.194	0.592	0.02	0.004	99.411	73.0014		LM-2309_avg	47.1254	3.33407	16.7287	10.4488	0.246774	3.73963	8.52692	5.54487	2.78365	1.52	1.1	38.9533		0.734302	0.0944911	0.016204	0.0435052	0.150757	5.99314e-05	1.03932	0.235989		0.101861	0.650002	0.00737007	-0.0843006	-75.6983	0.0843006		908.737	1132.73
LP2021-1	Lava, tephrite	2021-09-23	2021-1_cpx1_r4	46.053	2.873	7.493	7.555	0.195	12.583	22.231	0.569	0.03	0	99.582	74.8074		LM-2309_avg	47.1254	3.33407	16.7287	10.4488	0.246774	3.73963	8.52692	5.54487	2.78365	1.52	1.1	38.9533		0.751591	0.0964344	0.0255612	0.0415506	0.119967	0	1.0351	0.214887		0.0951733	0.649347	-0.00126105	-0.102244	-87.3685	0.102244
LP2021-1	Lava, tephrite	2021-09-23	2021-1_cpx1_r5	48.098	2.451	5.127	7.52	0.223	13.812	22.262	0.456	0.015	0.003	99.967	76.6061		LM-2309_avg	47.1254	3.33407	16.7287	10.4488	0.246774	3.73963	8.52692	5.54487	2.78365	1.52	1.1	38.9533		0.792648	0.106647	0	0.0261786	0.0999802	4.43812e-05	1.0255	0.194859		0.0831101	0.645698	-0.0235369	-0.14695	-116.445	0.14695
LP2021-1	Lava, tephrite	2021-09-23	2021-1_cpx1_r6	48.471	2.232	5.019	7.346	0.246	13.845	22.213	0.498	0.021	0.005	99.896	77.0652		LM-2309_avg	47.1254	3.33407	16.7287	10.4488	0.246774	3.73963	8.52692	5.54487	2.78365	1.52	1.1	38.9533		0.79603	0.102707	0	0.0335581	0.0938098	7.39026e-05	1.02618	0.189897		0.0799501	0.647147	-0.0227568	-0.148883	-117.702	0.148883
LP2021-1	Lava, tephrite	2021-09-23	2021-1_cpx1_r7	48.31	2.152	4.791	7.167	0.226	14.003	22.314	0.463	0	0	99.426	77.6956		LM-2309_avg	47.1254	3.33407	16.7287	10.4488	0.246774	3.73963	8.52692	5.54487	2.78365	1.52	1.1	38.9533		0.805257	0.101967	0	0.0266035	0.0927402	0	1.02657	0.183179		0.0783488	0.647413	-0.023618	-0.157844	-123.53	0.157844
LP2021-1	Lava, tephrite	2021-09-23	2021-1_cpx2_r1	45.16	3.268	7.716	7.568	0.137	12.273	22.316	0.645	0	0.03	99.113	74.3016		LM-2309_avg	47.1254	3.33407	16.7287	10.4488	0.246774	3.73963	8.52692	5.54487	2.78365	1.52	1.1	38.9533		0.757711	0.0881498	0.0103695	0.0474329	0.138375	0.000449797	1.04249	0.220694		0.0915652	0.65205	0.00341547	-0.105661	-89.5909	0.105661
LP2021-1	Lava, tephrite	2021-09-23	2021-1_cpx2_r2	45.105	3.325	7.857	7.688	0.166	12.412	22.675	0.556	0	0.028	99.812	74.2161		LM-2309_avg	47.1254	3.33407	16.7287	10.4488	0.246774	3.73963	8.52692	5.54487	2.78365	1.52	1.1	38.9533		0.761798	0.0894028	0.0102895	0.0406686	0.144047	0.000417559	1.04662	0.221683		0.0913026	0.651656	0.00189978	-0.110142	-92.5052	0.110142
LP2021-1	Lava, tephrite	2021-09-23	2021-1_cpx2_r3	43.322	3.872	8.952	8.073	0.178	11.625	22.156	0.678	0.005	0.015	98.876	71.9677		LM-2309_avg	47.1254	3.33407	16.7287	10.4488	0.246774	3.73963	8.52692	5.54487	2.78365	1.52	1.1	38.9533		0.730774	0.0949313	0.00929828	0.0502553	0.167249	0.000226683	1.05273	0.248543		0.101918	0.649854	0.00698632	-0.0809196	-73.4993	0.0809196		959.414	1137.04
LP2021-1	Lava, tephrite	2021-09-23	2021-1_cpx2_r4	47.705	2.598	5.547	7.279	0.2	13.704	22.442	0.456	0.005	0	99.936	77.0462		LM-2309_avg	47.1254	3.33407	16.7287	10.4488	0.246774	3.73963	8.52692	5.54487	2.78365	1.52	1.1	38.9533		0.792797	0.0998552	0	0.0302676	0.107215	0	1.03013	0.190101		0.0819171	0.648163	-0.0179381	-0.144633	-114.938	0.144633
LP2021-1	Lava, tephrite	2021-09-23	2021-1_cpx2_r5	45.189	3.334	7.911	7.711	0.155	12.185	22.544	0.603	0.008	0.005	99.645	73.8036		LM-2309_avg	47.1254	3.33407	16.7287	10.4488	0.246774	3.73963	8.52692	5.54487	2.78365	1.52	1.1	38.9533		0.758168	0.08569	0.0145553	0.0441531	0.139426	7.46431e-05	1.04207	0.226488		0.0920111	0.652808	0.00632103	-0.105359	-89.3946	0.105359
LP2021-1	Lava, tephrite	2021-09-23	2021-1_cpx2_r6	43.442	4.077	9.043	8.22	0.161	11.663	22.341	0.63	0.008	0.015	99.6	71.6686		LM-2309_avg	47.1254	3.33407	16.7287	10.4488	0.246774	3.73963	8.52692	5.54487	2.78365	1.52	1.1	38.9533		0.729743	0.0958616	0.0083881	0.0463935	0.170814	0.000225208	1.05143	0.252244		0.103145	0.649541	0.00728333	-0.0802017	-73.0324	0.0802017		933.391	1135.2
LP2021-1	Lava, tephrite	2021-09-23	2021-1_cpx2_r7	45.31	3.383	7.981	7.52	0.136	12.468	22.551	0.56	0	0.013	99.922	74.7218		LM-2309_avg	47.1254	3.33407	16.7287	10.4488	0.246774	3.73963	8.52692	5.54487	2.78365	1.52	1.1	38.9533		0.752095	0.0917457	0.0170642	0.040836	0.139403	0.000193274	1.04134	0.215864		0.0951285	0.650905	0.00338276	-0.10119	-86.6828	0.10119
LP2021-1	Lava, tephrite	2021-09-23	LP2021-Cpx2-rimscan1	45.599	3.134	7.779	7.57	0.156	12.497	22.474	0.618	0.004	0.001	99.832	74.6404		LM-2309_avg	47.1254	3.33407	16.7287	10.4488	0.246774	3.73963	8.52692	5.54487	2.78365	1.52	1.1	38.9533		0.756187	0.0915629	0.0158832	0.0450908	0.134077	1.48756e-05	1.04282	0.216795		0.092606	0.650965	0.00104312	-0.105223	-89.3058	0.105223
LP2021-1	Lava, tephrite	2021-09-23	2021-1_cpx3_r1	47.652	2.48	5.501	7.551	0.226	13.487	22.054	0.466	0.031	0.018	99.466	76.1019		LM-2309_avg	47.1254	3.33407	16.7287	10.4488	0.246774	3.73963	8.52692	5.54487	2.78365	1.52	1.1	38.9533		0.783705	0.105106	0.00251723	0.033989	0.102436	0.00026767	1.02802	0.200378		0.0843895	0.646271	-0.0207162	-0.137434	-110.256	0.137434
LP2021-1	Lava, tephrite	2021-09-23	2021-1_cpx3_r2	41.852	4.309	9.776	8.054	0.164	10.882	22.571	0.579	0.011	0	98.198	70.665		LM-2309_avg	47.1254	3.33407	16.7287	10.4488	0.246774	3.73963	8.52692	5.54487	2.78365	1.52	1.1	38.9533		0.733368	0.0767538	0.0184842	0.0433666	0.182377	0	1.05435	0.264888		0.102287	0.655388	0.0255329	-0.0779795	-71.5871	0.0779795		968.081	1125.32
LP2021-1	Lava, tephrite	2021-09-23	2021-1_cpx3_r3	42.849	4.441	9.675	8.421	0.157	11.182	22.393	0.658	0.018	0.011	99.805	70.3038		LM-2309_avg	47.1254	3.33407	16.7287	10.4488	0.246774	3.73963	8.52692	5.54487	2.78365	1.52	1.1	38.9533		0.718754	0.0908992	0.0119535	0.0484521	0.18035	0.000165141	1.05057	0.269528		0.107403	0.651179	0.0165039	-0.0675756	-64.8205	0.0675756		969.121	1134.93
LP2021-1	Lava, tephrite	2021-09-23	2021-1_cpx3_r4	48.158	2.445	5.173	7.3	0.171	13.567	22.696	0.457	0	0.011	99.978	76.8168		LM-2309_avg	47.1254	3.33407	16.7287	10.4488	0.246774	3.73963	8.52692	5.54487	2.78365	1.52	1.1	38.9533		0.810322	0.0873334	0	0.029631	0.0992223	0.000162665	1.02667	0.192575		0.0757733	0.652304	-0.0115601	-0.158018	-123.643	0.158018
LP2021-1	Lava, tephrite	2021-09-23	2021-1_cpx3_r5	44.084	3.975	8.8	8.017	0.169	11.391	22.72	0.566	0.006	0.007	99.735	71.6971		LM-2309_avg	47.1254	3.33407	16.7287	10.4488	0.246774	3.73963	8.52692	5.54487	2.78365	1.52	1.1	38.9533		0.746169	0.0754019	0.0206499	0.041558	0.154953	0.000104788	1.03884	0.251889		0.0973754	0.655755	0.0219735	-0.0904141	-79.6744	0.0904141		942.571	1123.06
LP2021-1	Lava, tephrite	2021-09-23	2021-1_cpx3_r6	42.635	4.502	9.7	8.437	0.152	11.062	22.573	0.647	0.016	0.008	99.732	70.0382		LM-2309_avg	47.1254	3.33407	16.7287	10.4488	0.246774	3.73963	8.52692	5.54487	2.78365	1.52	1.1	38.9533		0.726467	0.0847062	0.00937255	0.047728	0.184244	0.000120319	1.05264	0.27297		0.104248	0.653106	0.019542	-0.0733617	-68.5837	0.0733617		976.967	1131.71
LP2021-1	Lava, tephrite	2021-09-23	LP2021-Cpx3-rimscan1	48.081	2.295	5.181	7.233	0.218	13.779	22.177	0.459	0.017	0	99.44	77.2542		LM-2309_avg	47.1254	3.33407	16.7287	10.4488	0.246774	3.73963	8.52692	5.54487	2.78365	1.52	1.1	38.9533		0.794417	0.102086	0.00157406	0.0334216	0.0963739	0	1.02787	0.187871		0.0805649	0.64737	-0.0215208	-0.147047	-116.508	0.147047
LP2021-1	Lava, tephrite	2021-09-23	2021-1_cpx4_r1	42.725	4.19	9.5	8.234	0.199	11.167	21.966	0.581	0.012	0.013	98.587	70.7427		LM-2309_avg	47.1254	3.33407	16.7287	10.4488	0.246774	3.73963	8.52692	5.54487	2.78365	1.52	1.1	38.9533		0.709671	0.096653	0.0257478	0.0432231	0.167445	0.000197178	1.04294	0.263897		0.112646	0.649272	0.0159933	-0.0603982	-60.1524	0.0603982		923.811	1134.3
LP2021-1	Lava, tephrite	2021-09-23	2021-1_cpx4_r2	44.248	3.857	8.239	7.887	0.186	11.865	22.43	0.591	0.012	0.019	99.334	72.8417		LM-2309_avg	47.1254	3.33407	16.7287	10.4488	0.246774	3.73963	8.52692	5.54487	2.78365	1.52	1.1	38.9533		0.750014	0.0862486	0.00628495	0.0435303	0.156391	0.00028532	1.04275	0.237905		0.0953834	0.652638	0.00913481	-0.0973759	-84.2023	0.0973759		920.25	1128.93
LP2021-1	Lava, tephrite	2021-09-23	2021-1_cpx4_r3	47.935	2.259	4.957	7.347	0.218	13.743	22.197	0.469	0.015	0.015	99.155	76.9318		LM-2309_avg	47.1254	3.33407	16.7287	10.4488	0.246774	3.73963	8.52692	5.54487	2.78365	1.52	1.1	38.9533		0.800402	0.101928	0	0.0278846	0.0962093	0.000223593	1.02665	0.191332		0.0797552	0.647427	-0.0221724	-0.152975	-120.363	0.152975
LP2021-1	Lava, tephrite	2021-09-23	2021-1_cpx4_r5	44.407	3.663	8.394	7.653	0.145	11.915	22.541	0.591	0.013	0.016	99.338	73.5154		LM-2309_avg	47.1254	3.33407	16.7287	10.4488	0.246774	3.73963	8.52692	5.54487	2.78365	1.52	1.1	38.9533		0.749871	0.0832635	0.0159425	0.0434586	0.14993	0.000239874	1.04271	0.229878		0.095456	0.653536	0.0121924	-0.0963354	-83.5256	0.0963354		929.014	1127.64
LP2021-1	Lava, tephrite	2021-09-23	2021-1_cpx4_r6	44.328	3.698	8.411	7.705	0.17	11.866	22.266	0.626	0.017	0.013	99.1	73.3027		LM-2309_avg	47.1254	3.33407	16.7287	10.4488	0.246774	3.73963	8.52692	5.54487	2.78365	1.52	1.1	38.9533		0.741267	0.0880067	0.0155331	0.0461331	0.149794	0.000195324	1.04093	0.232396		0.0983994	0.652095	0.0103927	-0.0891716	-78.8663	0.0891716		939.283	1131.57
LP2021-1	Lava, tephrite	2021-09-23	LP2021-Cpx4-rimscan1	42.348	4.587	9.929	8.381	0.134	11.027	22.006	0.608	0.017	0.017	99.054	70.1114		LM-2309_avg	47.1254	3.33407	16.7287	10.4488	0.246774	3.73963	8.52692	5.54487	2.78365	1.52	1.1	38.9533		0.700151	0.0982256	0.0217208	0.0450767	0.179476	0.000256965	1.04491	0.272018		0.116485	0.648732	0.0182595	-0.0514187	-54.3122	0.0514187		941.024	1136.42
LP2021-1	Lava, tephrite	2021-09-23	LP2021-Cpx4-rimscan1	44.516	3.58	8.601	7.85	0.171	11.894	22.191	0.666	0.002	0.04	99.511	72.9828		LM-2309_avg	47.1254	3.33407	16.7287	10.4488	0.246774	3.73963	8.52692	5.54487	2.78365	1.52	1.1	38.9533		0.731876	0.0938218	0.0195543	0.0488706	0.147834	0.000598424	1.04256	0.236212		0.101732	0.650224	0.00790992	-0.0816519	-73.9756	0.0816519		948.601	1135.8
LP2021-1	Lava, tephrite	2021-09-23	2021-1_cpx5_r1	43.211	4.325	9.093	8.109	0.204	11.475	22.277	0.66	0.012	0.011	99.377	71.6146		LM-2309_avg	47.1254	3.33407	16.7287	10.4488	0.246774	3.73963	8.52692	5.54487	2.78365	1.52	1.1	38.9533		0.728932	0.0902723	0.00445075	0.0487196	0.175197	0.000165549	1.04774	0.252915		0.102998	0.65138	0.0127258	-0.0775523	-71.3093	0.0775523		962.718	1134.45
LP2021-1	Lava, tephrite	2021-09-23	2021-1_cpx5_r2	42.513	4.321	9.923	8.185	0.128	11.236	22.181	0.619	0.005	0.004	99.115	70.9931		LM-2309_avg	47.1254	3.33407	16.7287	10.4488	0.246774	3.73963	8.52692	5.54487	2.78365	1.52	1.1	38.9533		0.706993	0.0969477	0.0238886	0.0458231	0.176463	6.03711e-05	1.05017	0.260715		0.113196	0.649172	0.0162484	-0.0578209	-58.4761	0.0578209		945.672	1136.14
LP2021-1	Lava, tephrite	2021-09-23	2021-1_cpx5_r3	43.641	4.227	8.978	8.107	0.214	11.348	22.279	0.623	0.007	0.005	99.429	71.3929		LM-2309_avg	47.1254	3.33407	16.7287	10.4488	0.246774	3.73963	8.52692	5.54487	2.78365	1.52	1.1	38.9533		0.729011	0.0857893	0.0147787	0.045906	0.163335	7.5115e-05	1.0389	0.255682		0.103561	0.652778	0.0177718	-0.0762325	-70.4509	0.0762325		954.311	1130.99
LP2021-1	Lava, tephrite	2021-09-23	2021-1_cpx5_r4	41.537	4.234	9.612	8.056	0.153	10.91	22.805	0.623	0.016	0.006	97.952	70.7131		LM-2309_avg	47.1254	3.33407	16.7287	10.4488	0.246774	3.73963	8.52692	5.54487	2.78365	1.52	1.1	38.9533		0.751706	0.07042	0.00452273	0.0468719	0.191836	9.20346e-05	1.06545	0.264274		0.0940362	0.65705	0.0236162	-0.094656	-82.4333	0.094656		1002.01	1123.75
LP2021-1	Lava, tephrite	2021-09-23	LP2021-Cpx5-rimscan1	42.768	4.333	9.088	8.259	0.153	11.133	22.755	0.585	0.004	0.032	99.11	70.6167		LM-2309_avg	47.1254	3.33407	16.7287	10.4488	0.246774	3.73963	8.52692	5.54487	2.78365	1.52	1.1	38.9533		0.749507	0.0750969	0.00371848	0.0434178	0.179575	0.000484214	1.0518	0.265506		0.0956115	0.655836	0.0205146	-0.0936707	-81.7925	0.0936707		959.219	1123.99
LP2021-1	Lava, tephrite	2021-09-23	LP2021-Cpx5-rimscan2	43.027	4.161	9.095	7.735	0.154	11.34	22.507	0.616	0.015	0.017	98.667	72.3284		LM-2309_avg	47.1254	3.33407	16.7287	10.4488	0.246774	3.73963	8.52692	5.54487	2.78365	1.52	1.1	38.9533		0.741045	0.0771429	0.0129783	0.0457488	0.169444	0.000257409	1.04662	0.244122		0.0985698	0.655282	0.0214268	-0.0857632	-76.6495	0.0857632		973.176	1126.68
LP2021-1	Lava, tephrite	2021-09-23	LP2021-Cpx5-rimscan2	44.015	3.713	9.423	8.104	0.184	11.498	22.082	0.696	0	0.067	99.782	71.6678		LM-2309_avg	47.1254	3.33407	16.7287	10.4488	0.246774	3.73963	8.52692	5.54487	2.78365	1.52	1.1	38.9533		0.708804	0.0975583	0.0321424	0.0509988	0.152214	0.00100092	1.04272	0.252253		0.111207	0.648962	0.0136483	-0.0598414	-59.7903	0.0598414		971.122	1139.28
LP2021-1	Lava, tephrite	2021-09-23	LP2021-1_cpx6_r2	44.505	3.871	9.052	7.59	0.176	11.329	22.015	0.772	0.022	0.001	99.333	72.6863		LM-2309_avg	47.1254	3.33407	16.7287	10.4488	0.246774	3.73963	8.52692	5.54487	2.78365	1.52	1.1	38.9533		0.71898	0.0801106	0.0309861	0.0566351	0.14253	1.4957e-05	1.02926	0.239778		0.10569	0.654451	0.0255795	-0.0645285	-62.8387	0.0645285		1038.86	1134.74
LP2021-1	Lava, tephrite	2021-09-23	LP2021-1_cpx6_r4	42.677	4.44	9.501	8.262	0.243	11.255	22.528	0.633	0.02	0.037	99.596	70.8348		LM-2309_avg	47.1254	3.33407	16.7287	10.4488	0.246774	3.73963	8.52692	5.54487	2.78365	1.52	1.1	38.9533		0.728916	0.0866501	0.00520939	0.0467449	0.184664	0.000557067	1.05274	0.262724		0.103419	0.652515	0.0167689	-0.0764013	-70.5607	0.0764013		962.793	1131.84
LP2021-1	Lava, tephrite	2021-09-23	LP2021-1_cpx6_r5	43.08	4.531	9.696	8.171	0.181	11.291	22.287	0.664	0.004	0	99.905	71.1287		LM-2309_avg	47.1254	3.33407	16.7287	10.4488	0.246774	3.73963	8.52692	5.54487	2.78365	1.52	1.1	38.9533		0.7122	0.0919349	0.0151209	0.0487462	0.17685	0	1.04485	0.259002		0.1102	0.650844	0.0182654	-0.061356	-60.7753	0.061356		971.352	1135.76
LP2021-1	Lava, tephrite	2021-09-23	LP2021-1_cpx6_r6	42.906	4.224	8.548	7.725	0.191	11.35	22.555	0.654	0.014	0.023	98.19	72.3719		LM-2309_avg	47.1254	3.33407	16.7287	10.4488	0.246774	3.73963	8.52692	5.54487	2.78365	1.52	1.1	38.9533		0.758113	0.0715579	0	0.0421959	0.173068	0.000350455	1.04529	0.243592		0.0924309	0.656762	0.020873	-0.101351	-86.7879	0.101351
LP2021-1	Lava, tephrite	2021-09-23	LP2021-1_cpx6_r7	48.565	2.52	4.755	7.33	0.257	13.876	22.13	0.473	0.018	0.013	99.937	77.1432		LM-2309_avg	47.1254	3.33407	16.7287	10.4488	0.246774	3.73963	8.52692	5.54487	2.78365	1.52	1.1	38.9533		0.793325	0.104388	0	0.0242896	0.0925677	0.000192038	1.01476	0.18906		0.0834515	0.646535	-0.0209367	-0.146791	-116.341	0.146791
LP2021-1	Lava, tephrite	2021-09-23	LP2021-1_cpx6_r8	48.659	2.432	4.68	6.868	0.248	13.837	22.567	0.5	0.008	0.011	99.81	78.2229		LM-2309_avg	47.1254	3.33407	16.7287	10.4488	0.246774	3.73963	8.52692	5.54487	2.78365	1.52	1.1	38.9533		0.813099	0.0863291	0	0.0250472	0.0905652	0.000162538	1.0152	0.177643		0.0759902	0.652613	-0.0103389	-0.160486	-125.248	0.160486
LP2021-1	Lava, tephrite	2021-09-23	LP2021-1_cpx7_r1	44.838	3.463	8.197	7.583	0.173	12.279	22.942	0.545	0.008	0.003	100.031	74.2731		LM-2309_avg	47.1254	3.33407	16.7287	10.4488	0.246774	3.73963	8.52692	5.54487	2.78365	1.52	1.1	38.9533		0.763824	0.0822774	0.0130326	0.0398026	0.149015	4.46695e-05	1.048	0.221023		0.0906954	0.653826	0.00841802	-0.109998	-92.4118	0.109998
LP2021-1	Lava, tephrite	2021-09-23	LP2021-1_cpx7_r2	42.62	4.453	9.915	8.21	0.144	11.204	22.502	0.627	0.009	0.015	99.699	70.8714		LM-2309_avg	47.1254	3.33407	16.7287	10.4488	0.246774	3.73963	8.52692	5.54487	2.78365	1.52	1.1	38.9533		0.717001	0.0892876	0.0173618	0.0461941	0.181561	0.000225313	1.05163	0.262259		0.108671	0.651693	0.0193835	-0.0653084	-63.3459	0.0653084		961.286	1133.04
LP2021-1	Lava, tephrite	2021-09-23	LP2021-Cpx7-rimscan1	44.395	3.836	8.441	7.972	0.168	12.008	22.519	0.56	0.002	0	99.901	72.8666		LM-2309_avg	47.1254	3.33407	16.7287	10.4488	0.246774	3.73963	8.52692	5.54487	2.78365	1.52	1.1	38.9533		0.743902	0.0919872	0.0114175	0.0410068	0.155942	0	1.04426	0.237605		0.0984338	0.650827	0.0064466	-0.0930749	-81.405	0.0930749		891.877	1129.79
LP2021-1	Lava, tephrite	2021-09-23	LP2021-1_cpx8_r1	47.486	2.472	5.697	7.801	0.196	13.161	22.513	0.444	0.014	0.001	99.785	75.0491		LM-2309_avg	47.1254	3.33407	16.7287	10.4488	0.246774	3.73963	8.52692	5.54487	2.78365	1.52	1.1	38.9533		0.796614	0.0930125	0.0048123	0.032356	0.105192	1.48576e-05	1.032	0.212139		0.0800122	0.650492	-0.0130003	-0.146122	-115.906	0.146122
LP2021-1	Lava, tephrite	2021-09-23	LP2021-1_cpx8_r2	47.873	2.288	5.157	7.163	0.19	13.72	22.47	0.44	0.008	0.007	99.316	77.3495		LM-2309_avg	47.1254	3.33407	16.7287	10.4488	0.246774	3.73963	8.52692	5.54487	2.78365	1.52	1.1	38.9533		0.806842	0.0941848	0	0.0304569	0.0991434	0.00010414	1.03073	0.186853		0.0768	0.650104	-0.0173848	-0.156738	-122.811	0.156738
LP2021-1	Lava, tephrite	2021-09-23	LP2021-1_cpx8_r3	43.215	4.188	8.953	8.075	0.153	11.308	22.253	0.616	0.011	0.006	98.778	71.4015		LM-2309_avg	47.1254	3.33407	16.7287	10.4488	0.246774	3.73963	8.52692	5.54487	2.78365	1.52	1.1	38.9533		0.73346	0.0851396	0.0123093	0.0457156	0.166777	9.07842e-05	1.04349	0.255574		0.101726	0.652975	0.0165859	-0.0804849	-73.2166	0.0804849		953.13	1130.43
LP2021-1	Lava, tephrite	2021-09-23	LP2021-1_cpx8_r4	47.452	2.667	5.853	7.589	0.222	13.236	21.794	0.683	0.144	0	99.64	75.6663		LM-2309_avg	47.1254	3.33407	16.7287	10.4488	0.246774	3.73963	8.52692	5.54487	2.78365	1.52	1.1	38.9533		0.769432	0.10537	0	0.0427915	0.108241	0	1.02584	0.205205		0.0879148	0.646173	-0.0174554	-0.123259	-101.037	0.123259
LP2021-1	Lava, tephrite	2021-09-23	LP2021-1_cpx8_r5	47.635	2.517	5.445	7.461	0.194	13.61	22.593	0.421	0.006	0	99.882	76.483		LM-2309_avg	47.1254	3.33407	16.7287	10.4488	0.246774	3.73963	8.52692	5.54487	2.78365	1.52	1.1	38.9533		0.800988	0.0969372	0	0.0270261	0.106816	0	1.03177	0.1962		0.0797776	0.649175	-0.0171596	-0.151813	-119.607	0.151813
LP2021-1	Lava, tephrite	2021-09-23	LP2021-1_cpx9_r1	46.505	2.677	7.421	7.646	0.184	12.544	22.195	0.708	0.008	0.02	99.908	74.5222		LM-2309_avg	47.1254	3.33407	16.7287	10.4488	0.246774	3.73963	8.52692	5.54487	2.78365	1.52	1.1	38.9533		0.753692	0.0939596	0.0216706	0.0515081	0.116666	0.000296652	1.03779	0.218151		0.0924181	0.650179	-0.00154146	-0.103513	-88.1941	0.103513
LP2021-1	Lava, tephrite	2021-09-23	LP2021-1_cpx9_r2	46.918	2.417	7.026	7.202	0.186	13.118	22.075	0.652	0.014	0.025	99.633	76.4562		LM-2309_avg	47.1254	3.33407	16.7287	10.4488	0.246774	3.73963	8.52692	5.54487	2.78365	1.52	1.1	38.9533		0.755257	0.102117	0.0231467	0.0474193	0.108452	0.0003707	1.03676	0.196492		0.0925294	0.647359	-0.00958708	-0.107897	-91.0453	0.107897
LP2021-1	Lava, tephrite	2021-09-23	LP2021-1_cpx9_r3	44.34	3.7	8.45	7.786	0.161	11.914	22.424	0.565	0.019	0.011	99.37	73.1769		LM-2309_avg	47.1254	3.33407	16.7287	10.4488	0.246774	3.73963	8.52692	5.54487	2.78365	1.52	1.1	38.9533		0.743025	0.0887929	0.0179277	0.041549	0.150162	0.000164923	1.04162	0.233893		0.0986705	0.651849	0.00987767	-0.0911765	-80.1703	0.0911765		904.534	1128.93
LP2021-1	Lava, tephrite	2021-09-23	LP2021-1_cpx9_r4	48.113	2.209	5.14	7.123	0.19	13.93	22.243	0.454	0.023	0	99.425	77.7117		LM-2309_avg	47.1254	3.33407	16.7287	10.4488	0.246774	3.73963	8.52692	5.54487	2.78365	1.52	1.1	38.9533		0.797593	0.102868	0.000808788	0.033049	0.0963888	0	1.03071	0.183009		0.0795003	0.647088	-0.0233678	-0.150504	-118.756	0.150504
LP2021-1	Lava, tephrite	2021-09-23	LP2021-1_cpx9_r5	47.866	2.404	5.211	7.333	0.236	13.78	22.458	0.457	0.017	0	99.762	77.0133		LM-2309_avg	47.1254	3.33407	16.7287	10.4488	0.246774	3.73963	8.52692	5.54487	2.78365	1.52	1.1	38.9533		0.800372	0.100122	0	0.025884	0.102246	0	1.02863	0.190455		0.0803299	0.648069	-0.0197925	-0.152303	-119.927	0.152303
LP2021-1	Lava, tephrite	2021-09-23	LP2021-1_cpx9_r6	44.047	3.976	8.755	8.01	0.152	11.789	22.208	0.578	0.015	0.014	99.544	72.4063		LM-2309_avg	47.1254	3.33407	16.7287	10.4488	0.246774	3.73963	8.52692	5.54487	2.78365	1.52	1.1	38.9533		0.727202	0.0963048	0.0176567	0.0424664	0.156613	0.000209711	1.04045	0.243173		0.105127	0.649391	0.00882192	-0.0778108	-71.4774	0.0778108		903.257	1133.01
LP2021-1	Lava, tephrite	2021-09-23	LP2021-Cpx9-rimscan1	48.5	2.112	4.916	7.176	0.209	13.92	22.37	0.426	0.021	0	99.65	77.5706		LM-2309_avg	47.1254	3.33407	16.7287	10.4488	0.246774	3.73963	8.52692	5.54487	2.78365	1.52	1.1	38.9533		0.804699	0.0986596	0.00263746	0.0309361	0.090399	0	1.02733	0.184503		0.0774457	0.648581	-0.0212139	-0.156117	-122.407	0.156117
LP2021-1	Lava, tephrite	2021-09-23	LP2021-1_cpx10_r1	44.232	3.515	8.848	7.935	0.188	11.967	22.226	0.636	0.013	0.05	99.61	72.891		LM-2309_avg	47.1254	3.33407	16.7287	10.4488	0.246774	3.73963	8.52692	5.54487	2.78365	1.52	1.1	38.9533		0.726571	0.0999009	0.0221207	0.0466714	0.151885	0.000748065	1.0479	0.237313		0.104431	0.648147	0.00453043	-0.0784239	-71.8761	0.0784239		925.369	1136.96
LP2021-1	Lava, tephrite	2021-09-23	LP2021-1_cpx10_r2	44.926	3.37	7.896	7.764	0.14	12.389	22.555	0.567	0.02	0.014	99.641	73.9918		LM-2309_avg	47.1254	3.33407	16.7287	10.4488	0.246774	3.73963	8.52692	5.54487	2.78365	1.52	1.1	38.9533		0.758293	0.0927039	0.008708	0.0415609	0.146421	0.000209221	1.0479	0.22429		0.0924937	0.650593	-0.000210293	-0.1077	-90.9172	0.1077
LP2021-1	Lava, tephrite	2021-09-23	LP2021-1_cpx10_r3	44.461	3.229	7.897	7.757	0.151	12.009	22.777	0.583	0.016	0	98.88	73.4054		LM-2309_avg	47.1254	3.33407	16.7287	10.4488	0.246774	3.73963	8.52692	5.54487	2.78365	1.52	1.1	38.9533		0.775235	0.0777216	0.00859384	0.043133	0.147415	0	1.0521	0.231178		0.0856554	0.655122	0.00793377	-0.120113	-98.9905	0.120113
LP2021-1	Lava, tephrite	2021-09-23	LP2021-1_cpx10_r4	44.013	3.948	8.491	7.837	0.176	11.792	22.093	0.585	0.013	0.002	98.95	72.8454		LM-2309_avg	47.1254	3.33407	16.7287	10.4488	0.246774	3.73963	8.52692	5.54487	2.78365	1.52	1.1	38.9533		0.732699	0.0933052	0.014607	0.0432068	0.154395	3.01163e-05	1.03824	0.23786		0.102606	0.650395	0.00930091	-0.0823041	-74.3997	0.0823041		910.952	1132.15
LP2021-1	Lava, tephrite	2021-09-23	LP2021-1_cpx10_r5	43.776	3.696	8.96	8.05	0.148	11.784	22.189	0.585	0.008	0.024	99.22	72.2982		LM-2309_avg	47.1254	3.33407	16.7287	10.4488	0.246774	3.73963	8.52692	5.54487	2.78365	1.52	1.1	38.9533		0.724634	0.0997866	0.0234969	0.0431399	0.155755	0.000360836	1.04717	0.244491		0.106071	0.648187	0.00628468	-0.076447	-70.5904	0.076447		903.732	1134.81
LP2021-1	Lava, tephrite	2021-09-23	LP2021-1_cpx10_r6	44.191	4.012	8.623	7.869	0.181	12.007	22.439	0.595	0.012	0	99.929	73.1213		LM-2309_avg	47.1254	3.33407	16.7287	10.4488	0.246774	3.73963	8.52692	5.54487	2.78365	1.52	1.1	38.9533		0.737633	0.0933025	0.00853685	0.0435542	0.161532	0	1.04456	0.234555		0.100455	0.650396	0.00715212	-0.0872369	-77.608	0.0872369		911.837	1132.19
LP2021-1	Lava, tephrite	2021-09-23	LP2021-1_cpx10_r7	45.242	3.006	7.851	7.566	0.168	12.401	22.723	0.517	0.009	0.021	99.504	74.5042		LM-2309_avg	47.1254	3.33407	16.7287	10.4488	0.246774	3.73963	8.52692	5.54487	2.78365	1.52	1.1	38.9533		0.764098	0.0869693	0.0221401	0.0378927	0.133805	0.000313805	1.04522	0.218358		0.0910145	0.652417	0.00404525	-0.111681	-93.5063	0.111681
LP2021-1	Lava, tephrite	2021-09-23	LP2021-1_cpx11_r1	48.612	2.455	5.075	7.474	0.206	13.941	22.341	0.452	0.023	0.004	100.583	76.8815		LM-2309_avg	47.1254	3.33407	16.7287	10.4488	0.246774	3.73963	8.52692	5.54487	2.78365	1.52	1.1	38.9533		0.792355	0.106012	0	0.0283367	0.0969444	5.87467e-05	1.02371	0.191875		0.0825948	0.645935	-0.023417	-0.14642	-116.1	0.14642
LP2021-1	Lava, tephrite	2021-09-23	LP2021-1_cpx11_r2	43.935	4.004	8.805	8.074	0.161	11.677	22.278	0.604	0.026	0	99.564	72.0552		LM-2309_avg	47.1254	3.33407	16.7287	10.4488	0.246774	3.73963	8.52692	5.54487	2.78365	1.52	1.1	38.9533		0.730594	0.0927739	0.0151185	0.0444071	0.159433	0	1.04233	0.247467		0.103224	0.65057	0.0104497	-0.0800237	-72.9166	0.0800237		924.304	1132.79
LP2021-1	Lava, tephrite	2021-09-23	LP2021-1_cpx11_r3	46.503	3.083	6.773	7.993	0.196	12.915	22.2	0.519	0.017	0.009	100.208	74.2318		LM-2309_avg	47.1254	3.33407	16.7287	10.4488	0.246774	3.73963	8.52692	5.54487	2.78365	1.52	1.1	38.9533		0.760894	0.105786	0.00506542	0.0377275	0.125712	0.000133385	1.03532	0.221501		0.0923189	0.646019	-0.0134671	-0.114875	-95.5833	0.114875
LP2021-1	Lava, tephrite	2021-09-23	LP2021-1_cpx11_r4	48.395	2.318	4.825	7.314	0.223	13.856	22.58	0.47	0.01	0	99.991	77.1563		LM-2309_avg	47.1254	3.33407	16.7287	10.4488	0.246774	3.73963	8.52692	5.54487	2.78365	1.52	1.1	38.9533		0.809863	0.0957285	0	0.0227003	0.0949922	0	1.02328	0.18892		0.0778601	0.649586	-0.0178683	-0.160277	-125.112	0.160277
LP2021-1	Lava, tephrite	2021-09-23	LP2021-1_cpx11_r5	44.725	3.678	8.424	7.842	0.142	11.958	22.483	0.623	0.011	0.012	99.898	73.1085		LM-2309_avg	47.1254	3.33407	16.7287	10.4488	0.246774	3.73963	8.52692	5.54487	2.78365	1.52	1.1	38.9533		0.743876	0.0878752	0.0155998	0.0455543	0.148838	0.000178895	1.04192	0.234708		0.0974509	0.652136	0.00957568	-0.0917404	-80.537	0.0917404		934.057	1131.07
																												1.1																			0	0
CV21P-B1	Tephra	26/09-10/10/2021	CV21P-B1_CPx_rim_m55	44.41	4.311	8.453	8.433	0.183	11.768	22.682	0.551	0.044	0.009	100.844	71.3299		CV21-B_AVG	46.1715	3.66462	16.468	11.2226	0.235284	4.01731	9.13306	5.32484	2.5472	1.22	1.1	38.9578		0.745032	0.089013	0.000463726	0.040093	0.166432	0.000133516	1.04117	0.256521		0.0970708	0.651824	0.00805785	-0.0932077	-81.4914	0.0932077		891.272	1133.94
CV21P-B1	Tephra	26/09-10/10/2022	CV21P-B1_CPx_rim_m58	43.805	4.095	8.68	8.559	0.152	11.764	22.413	0.586	0.042	0	100.096	71.0186		CV21-B_AVG	46.1715	3.66462	16.468	11.2226	0.235284	4.01731	9.13306	5.32484	2.5472	1.22	1.1	38.9578		0.736716	0.0989142	0.00186476	0.0429965	0.170206	0	1.0507	0.260442		0.0997995	0.648553	0.000885283	-0.0881623	-78.2099	0.0881623		896.307	1139.97
CV21P-B1	Tephra	26/09-10/10/2023	CV21P-B1_CPx_rim_m63	45.403	3.281	7.987	8.105	0.15	12.687	22.53	0.538	0.025	0.017	100.723	73.6203		CV21-B_AVG	46.1715	3.66462	16.468	11.2226	0.235284	4.01731	9.13306	5.32484	2.5472	1.22	1.1	38.9578		0.746289	0.107435	0.0117438	0.0390244	0.144827	0.000251408	1.04957	0.228685		0.0968142	0.645477	-0.0106207	-0.100812	-86.437	0.100812
CV21P-B1	Tephra	26/09-10/10/2024	CV21P-B1_CPx_rim_m65	43.646	4.105	9.154	8.615	0.162	11.827	22.45	0.556	0.036	0.024	100.575	70.9943		CV21-B_AVG	46.1715	3.66462	16.468	11.2226	0.235284	4.01731	9.13306	5.32484	2.5472	1.22	1.1	38.9578		0.722906	0.10636	0.010069	0.0406111	0.172843	0.000357401	1.05315	0.26075		0.106172	0.645879	-0.000188195	-0.0770267	-70.9674	0.0770267		872.904	1141.51
CV21P-B1	Tephra	26/09-10/10/2025	CV21P-B1_CPx_rim_m73	41.079	5.404	10.881	8.817	0.118	10.614	22.811	0.577	0.029	0.025	100.355	68.2161		CV21-B_AVG	46.1715	3.66462	16.468	11.2226	0.235284	4.01731	9.13306	5.32484	2.5472	1.22	1.1	38.9578		0.706094	0.0877593	0.00613601	0.0425185	0.216302	0.000375593	1.05919	0.297362		0.113026	0.652215	0.0252664	-0.0538794	-55.9126	0.0538794		952.559	1136.55
CV21P-B1	Tephra	26/09-10/10/2026	CV21P-B1_CPx_rim_m76	47.06	3.14	5.948	8.206	0.206	13.232	22.597	0.418	0.019	0.023	100.849	74.1926		CV21-B_AVG	46.1715	3.66462	16.468	11.2226	0.235284	4.01731	9.13306	5.32484	2.5472	1.22	1.1	38.9578		0.781307	0.105465	0	0.0178182	0.121895	0.000339293	1.02683	0.221998		0.0898379	0.64621	-0.0156274	-0.135098	-108.736	0.135098
CV21P-B1	Tephra	26/09-10/10/2027	CV21P-B1_CPx_rim_m78	45.792	3.112	7.548	7.401	0.152	12.744	23.208	0.556	0.014	0.132	100.659	75.4299		CV21-B_AVG	46.1715	3.66462	16.468	11.2226	0.235284	4.01731	9.13306	5.32484	2.5472	1.22	1.1	38.9578		0.781518	0.0800481	0.00414954	0.0403002	0.141982	0.00195066	1.04995	0.207887		0.0829993	0.654501	0.00295118	-0.127017	-103.481	0.127017
CV21P-B1	Tephra	26/09-10/10/2028	CV21P-B1_Cpx_m80_line	47.163	2.745	5.72	7.625	0.171	13.779	22.967	0.47	0.019	0.006	100.665	76.3135		CV21-B_AVG	46.1715	3.66462	16.468	11.2226	0.235284	4.01731	9.13306	5.32484	2.5472	1.22	1.1	38.9578		0.798998	0.102971	0	0.0124438	0.119619	8.85468e-05	1.03412	0.198091		0.0859226	0.647119	-0.0170488	-0.15188	-119.651	0.15188
																																															0	0
LP2021-2	Lava, basanite	2021-09-13	LP2021-2_cpx1_r1	42.742	4.759	9.466	8.2	0.196	11.119	22.385	0.584	0.016	0.013	99.48	70.7392		CV21-B_AVG	46.1715	3.66462	16.468	11.2226	0.235284	4.01731	9.13306	5.32484	2.5472	1.22	1.1	38.9578		0.722318	0.0850389	0.00945324	0.0431204	0.181417	0.000195699	1.04154	0.263992		0.106189	0.657157	0.0211502	-0.0651606	-63.2498	0.0651606		928.158	1134.15
LP2021-2	Lava, basanite	2021-09-13	LP2021-2_cpx1_r2	42.628	4.617	10.099	8.305	0.131	11.307	22.343	0.506	0.001	0.014	99.951	70.8228		CV21-B_AVG	46.1715	3.66462	16.468	11.2226	0.235284	4.01731	9.13306	5.32484	2.5472	1.22	1.1	38.9578		0.699678	0.100903	0.0281924	0.037158	0.178632	0.000209607	1.04477	0.262927		0.117903	0.651923	0.0170006	-0.0477559	-51.9299	0.0477559		859.862	1137.01
LP2021-2	Lava, basanite	2021-09-13	LP2021-2_cpx1_r3	43.652	4.547	8.866	8.199	0.145	11.418	22.506	0.593	0.013	0.015	99.954	71.2879		CV21-B_AVG	46.1715	3.66462	16.468	11.2226	0.235284	4.01731	9.13306	5.32484	2.5472	1.22	1.1	38.9578		0.736437	0.0836375	0.00403731	0.043514	0.17194	0.00022441	1.03979	0.257048		0.100164	0.657579	0.0165268	-0.0788586	-72.1588	0.0788586		922.259	1133.28
LP2021-2	Lava, basanite	2021-09-13	LP2021-2_cpx1_r4	45.338	3.656	7.883	8.009	0.125	12.062	22.241	0.5	0.011	0.02	99.845	72.8638		CV21-B_AVG	46.1715	3.66462	16.468	11.2226	0.235284	4.01731	9.13306	5.32484	2.5472	1.22	1.1	38.9578		0.740817	0.0945304	0.021788	0.0365265	0.134977	0.000297881	1.02894	0.237685		0.100045	0.654128	0.0055149	-0.0866891	-77.2517	0.0866891		828.885	1132.63
LP2021-2	Lava, basanite	2021-09-13	LP2021-2_cpx1_r5	43.526	4.77	8.887	8.061	0.151	11.314	22.352	0.578	0.019	0.006	99.664	71.4478		CV21-B_AVG	46.1715	3.66462	16.468	11.2226	0.235284	4.01731	9.13306	5.32484	2.5472	1.22	1.1	38.9578		0.730835	0.0822561	0.00549519	0.0425021	0.171871	8.99517e-05	1.03305	0.255044		0.102725	0.657987	0.0204688	-0.0728476	-68.2493	0.0728476		921.485	1132.25
LP2021-2	Lava, basanite	2021-09-13	LP2021-2_cpx1_r7	44.401	4.073	8.07	7.964	0.179	12.015	22.342	0.586	0.034	0.002	99.666	72.898		CV21-B_AVG	46.1715	3.66462	16.468	11.2226	0.235284	4.01731	9.13306	5.32484	2.5472	1.22	1.1	38.9578		0.747106	0.0916741	0	0.0414818	0.159337	2.99372e-05	1.03963	0.237274		0.096269	0.655072	0.00459493	-0.0920341	-80.728	0.0920341		874.659	1134.82
LP2021-2	Lava, basanite	2021-09-13	LP2021-2_cpx1_r8	44.835	3.702	7.931	8.028	0.179	11.972	22.237	0.533	0.027	0.015	99.459	72.6684		CV21-B_AVG	46.1715	3.66462	16.468	11.2226	0.235284	4.01731	9.13306	5.32484	2.5472	1.22	1.1	38.9578		0.745045	0.0927959	0.0138435	0.0391567	0.143665	0.00022467	1.03473	0.24004		0.0976406	0.654704	0.00484474	-0.0903409	-79.6268	0.0903409		853.615	1133.73
LP2021-2	Lava, basanite	2021-09-13	LP2021-2-Cpx1-rimscan1	43.471	4.657	8.986	8.129	0.168	11.329	22.327	0.568	0.019	0.022	99.676	71.3032		CV21-B_AVG	46.1715	3.66462	16.468	11.2226	0.235284	4.01731	9.13306	5.32484	2.5472	1.22	1.1	38.9578		0.727132	0.0856921	0.00893617	0.0417744	0.171043	0.000329883	1.03491	0.256855		0.104462	0.656959	0.0187695	-0.0701729	-66.5097	0.0701729		909.743	1133.36
LP2021-2	Lava, basanite	2021-09-13	LP2021-2-Cpx1-rimscan1	42.065	4.34	9.191	7.893	0.133	10.886	22.807	0.496	0.015	0.002	97.828	71.0894		CV21-B_AVG	46.1715	3.66462	16.468	11.2226	0.235284	4.01731	9.13306	5.32484	2.5472	1.22	1.1	38.9578		0.755938	0.0645191	0.0132837	0.0372794	0.178033	3.06473e-05	1.04908	0.259547		0.0937064	0.662648	0.0291873	-0.0932903	-81.5451	0.0932903		928.398	1119.17
LP2021-2	Lava, basanite	2021-09-13	LP2021-2_cpx2_r1	47.076	3.112	6.026	7.948	0.156	12.992	22.427	0.439	0.006	0.018	100.2	74.4529		CV21-B_AVG	46.1715	3.66462	16.468	11.2226	0.235284	4.01731	9.13306	5.32484	2.5472	1.22	1.1	38.9578		0.782244	0.0963084	0	0.0302323	0.117953	0.000266635	1.027	0.21899		0.0853072	0.653526	-0.0110013	-0.128718	-104.587	0.128718
LP2021-2	Lava, basanite	2021-09-13	LP2021-2_cpx2_r2	44.785	3.497	8.485	7.56	0.131	12.183	22.413	0.525	0	0.126	99.705	74.181		CV21-B_AVG	46.1715	3.66462	16.468	11.2226	0.235284	4.01731	9.13306	5.32484	2.5472	1.22	1.1	38.9578		0.734391	0.0944841	0.0276889	0.0383875	0.141683	0.00187835	1.03851	0.222132		0.102244	0.654143	0.00775962	-0.0802483	-73.0627	0.0802483		853.532	1134.23
LP2021-2	Lava, basanite	2021-09-13	LP2021-2_cpx2_r4	47.249	2.787	5.711	7.968	0.192	13.352	22.228	0.445	0.007	0	99.939	74.9221		CV21-B_AVG	46.1715	3.66462	16.468	11.2226	0.235284	4.01731	9.13306	5.32484	2.5472	1.22	1.1	38.9578		0.78159	0.108076	0	0.0271587	0.112806	0	1.02963	0.213622		0.0864311	0.649278	-0.021645	-0.132312	-106.924	0.132312
LP2021-2	Lava, basanite	2021-09-13	LP2021-2_cpx3_r1	45.247	3.36	8.177	7.428	0.149	12.453	22.558	0.529	0.02	0.079	100	74.931		CV21-B_AVG	46.1715	3.66462	16.468	11.2226	0.235284	4.01731	9.13306	5.32484	2.5472	1.22	1.1	38.9578		0.745146	0.0928684	0.0235366	0.0385353	0.138237	0.00117329	1.0395	0.213521		0.0977499	0.65468	0.00488151	-0.0904658	-79.708	0.0904658		850.36	1133.32
LP2021-2	Lava, basanite	2021-09-13	LP2021-2_cpx3_r2	47.591	2.604	5.508	7.85	0.188	13.644	22.023	0.428	0.001	0	99.837	75.6026		CV21-B_AVG	46.1715	3.66462	16.468	11.2226	0.235284	4.01731	9.13306	5.32484	2.5472	1.22	1.1	38.9578		0.778171	0.115655	0	0.0291999	0.107183	0	1.03021	0.205954		0.0871389	0.6463	-0.0285157	-0.13187	-106.637	0.13187
LP2021-2	Lava, basanite	2021-09-13	LP2021-2_cpx3_r3	42.595	4.583	9.576	8.319	0.15	11.194	22.402	0.535	0.005	0.008	99.367	70.5799		CV21-B_AVG	46.1715	3.66462	16.468	11.2226	0.235284	4.01731	9.13306	5.32484	2.5472	1.22	1.1	38.9578		0.719879	0.0909523	0.0154058	0.0395612	0.180032	0.00012061	1.04595	0.266029		0.108145	0.655306	0.0171929	-0.0645736	-62.868	0.0645736		888.97	1134.26
LP2021-2	Lava, basanite	2021-09-13	LP2021-2_cpx3_r4	47.263	3.025	5.764	7.915	0.161	13.043	22.353	0.454	0.024	0	100.002	74.6062		CV21-B_AVG	46.1715	3.66462	16.468	11.2226	0.235284	4.01731	9.13306	5.32484	2.5472	1.22	1.1	38.9578		0.785743	0.0962059	0	0.0287349	0.113109	0	1.02379	0.217228		0.0844015	0.653561	-0.0118045	-0.132181	-106.84	0.132181
LP2021-2	Lava, basanite	2021-09-13	LP2021-2_cpx3_r5	47.991	2.732	5.214	7.724	0.143	13.681	22.502	0.417	0.01	0.017	100.431	75.9494		CV21-B_AVG	46.1715	3.66462	16.468	11.2226	0.235284	4.01731	9.13306	5.32484	2.5472	1.22	1.1	38.9578		0.794435	0.103721	0	0.0196769	0.10479	0.000250707	1.02287	0.202101		0.0841685	0.650904	-0.0195523	-0.14353	-114.221	0.14353
LP2021-2	Lava, basanite	2021-09-13	LP2021-2-Cpx3-rimscan1	43.477	4.34	9.273	7.936	0.149	11.47	22.292	0.515	0.018	0	99.47	72.0422		CV21-B_AVG	46.1715	3.66462	16.468	11.2226	0.235284	4.01731	9.13306	5.32484	2.5472	1.22	1.1	38.9578		0.717858	0.0913694	0.0264104	0.0378861	0.161982	0	1.03551	0.247674		0.109493	0.655171	0.0181235	-0.0626874	-61.6413	0.0626874		872.294	1133.3
LP2021-2	Lava, basanite	2021-09-13	LP2021-2-Cpx3-rimscan2	46.301	3.32	6.099	7.839	0.185	13.081	22.383	0.484	0.014	0.008	99.714	74.8434		CV21-B_AVG	46.1715	3.66462	16.468	11.2226	0.235284	4.01731	9.13306	5.32484	2.5472	1.22	1.1	38.9578		0.777788	0.102544	0	0.0176741	0.126735	0.000119288	1.02486	0.214517		0.0916374	0.651333	-0.0109067	-0.126455	-103.115	0.126455
LP2021-2	Lava, basanite	2021-09-13	LP2021-2-Cpx3-rimscan2	46.871	2.797	5.963	7.693	0.176	13.362	22.245	0.434	0.003	0	99.544	75.59		CV21-B_AVG	46.1715	3.66462	16.468	11.2226	0.235284	4.01731	9.13306	5.32484	2.5472	1.22	1.1	38.9578		0.780963	0.105964	0	0.0307145	0.117035	0	1.03468	0.206095		0.0856621	0.650074	-0.0203023	-0.130888	-105.998	0.130888
LP2021-2	Lava, basanite	2021-09-13	LP2021-2_cpx4_r1	44.311	3.836	8.469	7.574	0.114	12.047	22.595	0.506	0.012	0.052	99.516	73.9298		CV21-B_AVG	46.1715	3.66462	16.468	11.2226	0.235284	4.01731	9.13306	5.32484	2.5472	1.22	1.1	38.9578		0.745204	0.0871379	0.017787	0.0371325	0.152539	0.000778005	1.04058	0.225055		0.0980765	0.656514	0.0109386	-0.0886902	-78.5532	0.0886902		856.547	1130.03
LP2021-2	Lava, basanite	2021-09-13	LP2021-2_cpx4_r2	42.553	4.542	9.553	8.103	0.104	11.241	22.474	0.557	0.007	0	99.134	71.2091		CV21-B_AVG	46.1715	3.66462	16.468	11.2226	0.235284	4.01731	9.13306	5.32484	2.5472	1.22	1.1	38.9578		0.725405	0.0867826	0.0142881	0.0412525	0.180123	0	1.04785	0.258038		0.105325	0.656624	0.0185426	-0.0687812	-65.6046	0.0687812		909.702	1133.53
LP2021-2	Lava, basanite	2021-09-13	LP2021-2_cpx4_r3	47.226	2.935	5.233	8.101	0.16	13.41	22.158	0.392	0.017	0.019	99.651	74.6918		CV21-B_AVG	46.1715	3.66462	16.468	11.2226	0.235284	4.01731	9.13306	5.32484	2.5472	1.22	1.1	38.9578		0.784709	0.112108	0	0.0126374	0.109921	0.000283109	1.01966	0.216248		0.0918521	0.647717	-0.0202561	-0.136992	-109.968	0.136992
LP2021-2	Lava, basanite	2021-09-13	LP2021-2_cpx4_r4	42.751	4.463	9.495	8.069	0.154	11.345	22.603	0.54	0.013	0.013	99.446	71.4834		CV21-B_AVG	46.1715	3.66462	16.468	11.2226	0.235284	4.01731	9.13306	5.32484	2.5472	1.22	1.1	38.9578		0.728916	0.0860555	0.0142855	0.0398704	0.178854	0.000195693	1.04818	0.2546		0.104178	0.656848	0.0181221	-0.0720683	-67.7425	0.0720683		898.697	1132.16
LP2021-2	Lava, basanite	2021-09-13	LP2021-2_cpx4_r5	44.357	3.384	8.391	7.438	0.143	12.3	22.385	0.501	0.005	0.195	99.099	74.6726		CV21-B_AVG	46.1715	3.66462	16.468	11.2226	0.235284	4.01731	9.13306	5.32484	2.5472	1.22	1.1	38.9578		0.738446	0.0969804	0.0228292	0.0368825	0.146478	0.0029268	1.04454	0.216468		0.100939	0.653296	0.00395846	-0.0851498	-76.2506	0.0851498		833.31	1133.89
LP2021-2	Lava, basanite	2021-09-13	LP2021-2_cpx4_r6	47.783	2.594	5.236	7.509	0.148	13.802	22.445	0.379	0.005	0.019	99.92	76.6193		CV21-B_AVG	46.1715	3.66462	16.468	11.2226	0.235284	4.01731	9.13306	5.32484	2.5472	1.22	1.1	38.9578		0.795824	0.105159	0	0.0214139	0.104893	0.000281389	1.02757	0.194753		0.0829639	0.650374	-0.0221955	-0.14545	-115.469	0.14545
LP2021-2	Lava, basanite	2021-09-13	LP2021-2_cpx4_r7	47.728	2.445	5.57	7.311	0.178	13.663	22.326	0.395	0.012	0.006	99.634	76.9154		CV21-B_AVG	46.1715	3.66462	16.468	11.2226	0.235284	4.01731	9.13306	5.32484	2.5472	1.22	1.1	38.9578		0.788559	0.102472	0.00809202	0.0287314	0.100681	8.89787e-05	1.02862	0.191546		0.0833515	0.651359	-0.0191208	-0.137201	-110.104	0.137201
LP2021-2	Lava, basanite	2021-09-13	LP2021-2_cpx5_r1	48.464	2.273	5.136	7.313	0.171	14.121	22.407	0.421	0.014	0.031	100.351	77.4909		CV21-B_AVG	46.1715	3.66462	16.468	11.2226	0.235284	4.01731	9.13306	5.32484	2.5472	1.22	1.1	38.9578		0.795071	0.108049	0	0.0291651	0.0980687	0.000456109	1.03081	0.185384		0.0808432	0.649289	-0.0272053	-0.145782	-115.685	0.145782
LP2021-2	Lava, basanite	2021-09-13	LP2021-2_cpx5_r2	48.318	2.478	5.11	7.382	0.143	14.018	22.226	0.411	0.014	0.014	100.114	77.198		CV21-B_AVG	46.1715	3.66462	16.468	11.2226	0.235284	4.01731	9.13306	5.32484	2.5472	1.22	1.1	38.9578		0.789525	0.110206	0	0.0272801	0.0987008	0.000206462	1.02592	0.188509		0.0834012	0.64846	-0.0268045	-0.141065	-112.617	0.141065
LP2021-2	Lava, basanite	2021-09-13	LP2021-2_cpx5_r3	44.473	3.613	8.864	8.008	0.164	11.892	22.162	0.487	0.011	0.016	99.69	72.5847		CV21-B_AVG	46.1715	3.66462	16.468	11.2226	0.235284	4.01731	9.13306	5.32484	2.5472	1.22	1.1	38.9578		0.717158	0.102681	0.0386202	0.0356627	0.140834	0.000238881	1.03519	0.241053		0.110459	0.651283	0.00777847	-0.0658753	-63.7146	0.0658753		823.981	1135.81
LP2021-2	Lava, basanite	2021-09-13	LP2021-2_cpx5_r4	47.592	2.682	5.642	7.7	0.15	13.67	22.34	0.36	0.012	0.003	100.151	75.9915		CV21-B_AVG	46.1715	3.66462	16.468	11.2226	0.235284	4.01731	9.13306	5.32484	2.5472	1.22	1.1	38.9578		0.783845	0.109555	0.00244175	0.0261037	0.108847	4.43503e-05	1.03084	0.201635		0.085897	0.648712	-0.0236585	-0.135133	-108.759	0.135133
LP2021-2	Lava, basanite	2021-09-13	LP2021-2_cpx5_r5	47.25	2.773	5.847	7.894	0.203	13.469	22.191	0.399	0.012	0.01	100.048	75.2598		CV21-B_AVG	46.1715	3.66462	16.468	11.2226	0.235284	4.01731	9.13306	5.32484	2.5472	1.22	1.1	38.9578		0.776558	0.111848	0.000732119	0.0290023	0.11394	0.000148195	1.03223	0.2098		0.0878148	0.64782	-0.0240328	-0.128738	-104.6	0.128738
LP2021-2	Lava, basanite	2021-09-13	LP2021-2_cpx5_r6	45.437	3.246	8.246	7.894	0.127	12.325	21.952	0.537	0.016	0.005	99.785	73.5704		CV21-B_AVG	46.1715	3.66462	16.468	11.2226	0.235284	4.01731	9.13306	5.32484	2.5472	1.22	1.1	38.9578		0.721613	0.109022	0.0359667	0.0391724	0.127269	7.43619e-05	1.03312	0.229273		0.107496	0.648917	-0.00152563	-0.0726958	-68.1506	0.0726958		831.253	1140.4
LP2021-2	Lava, basanite	2021-09-13	LP2021-2-Cpx5-rimscan1	45.469	3.062	7.794	7.866	0.073	12.618	22.565	0.546	0.01	0.041	100.044	74.0929		CV21-B_AVG	46.1715	3.66462	16.468	11.2226	0.235284	4.01731	9.13306	5.32484	2.5472	1.22	1.1	38.9578		0.755853	0.0994981	0.0157113	0.0398139	0.137117	0.000609538	1.0486	0.223155		0.0931535	0.65242	-0.00634457	-0.103433	-88.1415	0.103433
LP2021-2	Lava, basanite	2021-09-13	LP2021-2_cpx6_r1	42.694	4.515	9.582	8.321	0.122	11.279	22.259	0.567	0.003	0	99.342	70.7317		CV21-B_AVG	46.1715	3.66462	16.468	11.2226	0.235284	4.01731	9.13306	5.32484	2.5472	1.22	1.1	38.9578		0.71485	0.0956904	0.0160851	0.0419067	0.178208	0	1.04674	0.264088		0.109725	0.653736	0.014035	-0.0611138	-60.6178	0.0611138		897.838	1137.87
LP2021-2	Lava, basanite	2021-09-13	LP2021-2_cpx6_r2	47.634	2.403	5.983	7.12	0.189	13.735	22.133	0.489	0.009	0.06	99.755	77.4739		CV21-B_AVG	46.1715	3.66462	16.468	11.2226	0.235284	4.01731	9.13306	5.32484	2.5472	1.22	1.1	38.9578		0.772442	0.108366	0.0111812	0.0354839	0.10303	0.000887665	1.03139	0.185564		0.0877081	0.649168	-0.0206575	-0.123274	-101.046	0.123274
LP2021-2	Lava, basanite	2021-09-13	LP2021-2_cpx6_r3	46.467	3.126	6.018	8.086	0.203	13.176	22.16	0.452	0.006	0.002	99.696	74.3929		CV21-B_AVG	46.1715	3.66462	16.468	11.2226	0.235284	4.01731	9.13306	5.32484	2.5472	1.22	1.1	38.9578		0.772238	0.111954	0	0.0206116	0.123484	2.98262e-05	1.02832	0.219681		0.0925009	0.647778	-0.0194534	-0.12446	-101.818	0.12446
LP2021-2	Lava, basanite	2021-09-13	LP2021-2_cpx6_r4	42.467	4.804	9.523	8.309	0.107	11.177	22.37	0.568	0.019	0.008	99.352	70.5733		CV21-B_AVG	46.1715	3.66462	16.468	11.2226	0.235284	4.01731	9.13306	5.32484	2.5472	1.22	1.1	38.9578		0.721353	0.0898038	0.0067311	0.042023	0.186395	0.000120671	1.04643	0.266113		0.106872	0.655675	0.0170677	-0.0656784	-63.5866	0.0656784		909.319	1135.42
LP2021-2	Lava, basanite	2021-09-13	LP2021-2_cpx6_r5	42.804	4.352	9.905	8.018	0.115	11.354	22.262	0.551	0.007	0.046	99.414	71.6285		CV21-B_AVG	46.1715	3.66462	16.468	11.2226	0.235284	4.01731	9.13306	5.32484	2.5472	1.22	1.1	38.9578		0.704449	0.0969277	0.030257	0.0406099	0.171316	0.000691215	1.04425	0.25279		0.114698	0.653314	0.01777	-0.0511353	-54.1279	0.0511353		892.604	1137.86
LP2021-2	Lava, basanite	2021-09-13	LP2021-2_cpx6_r6	47.509	2.741	5.058	7.911	0.175	13.664	21.922	0.397	0.015	0.038	99.43	75.4867		CV21-B_AVG	46.1715	3.66462	16.468	11.2226	0.235284	4.01731	9.13306	5.32484	2.5472	1.22	1.1	38.9578		0.780559	0.11842	0	0.0159043	0.104421	0.000566323	1.01987	0.207251		0.0914625	0.645167	-0.0269573	-0.135391	-108.927	0.135391
LP2021-2	Lava, basanite	2021-09-13	LP2021-2_cpx7_r1	42	5.021	10.031	8.234	0.125	10.979	22.441	0.538	0.018	0.006	99.393	70.3901		CV21-B_AVG	46.1715	3.66462	16.468	11.2226	0.235284	4.01731	9.13306	5.32484	2.5472	1.22	1.1	38.9578		0.71179	0.0877799	0.014081	0.0398056	0.191588	9.05083e-05	1.04514	0.268467		0.111636	0.656314	0.0238558	-0.0554762	-56.9511	0.0554762		906.339	1133.48
LP2021-2	Lava, basanite	2021-09-13	LP2021-2_cpx7_r2	44.938	3.996	8.047	8.113	0.142	11.865	22.154	0.575	0.019	0.008	99.857	72.2792		CV21-B_AVG	46.1715	3.66462	16.468	11.2226	0.235284	4.01731	9.13306	5.32484	2.5472	1.22	1.1	38.9578		0.737603	0.0928825	0.0113057	0.0420637	0.14658	0.000119318	1.03055	0.244769		0.100011	0.654676	0.00712813	-0.0829272	-74.805	0.0829272		879.621	1136.03
LP2021-2	Lava, basanite	2021-09-13	LP2021-2_cpx7_r3	43.834	4.533	8.585	8.282	0.187	11.519	22.279	0.565	0.012	0.006	99.802	71.262		CV21-B_AVG	46.1715	3.66462	16.468	11.2226	0.235284	4.01731	9.13306	5.32484	2.5472	1.22	1.1	38.9578		0.733439	0.0898176	0.00271928	0.0415065	0.168212	8.98658e-05	1.03578	0.257373		0.101869	0.65567	0.0120518	-0.0777688	-71.4501	0.0777688		890.624	1134.62
LP2021-2	Lava, basanite	2021-09-13	LP2021-2_cpx7_r5	47.984	2.721	4.843	7.873	0.193	13.51	22.114	0.464	0.013	0.012	99.727	75.3658		CV21-B_AVG	46.1715	3.66462	16.468	11.2226	0.235284	4.01731	9.13306	5.32484	2.5472	1.22	1.1	38.9578		0.791664	0.106261	0	0.0175114	0.0984824	0.000178243	1.0141	0.208607		0.0861974	0.649963	-0.0200638	-0.1417	-113.03	0.1417
LP2021-2	Lava, basanite	2021-09-13	LP2021-2_cpx7_r6	42.445	4.57	9.985	8.343	0.154	11.442	22.568	0.578	0.005	0.029	100.119	70.9735		CV21-B_AVG	46.1715	3.66462	16.468	11.2226	0.235284	4.01731	9.13306	5.32484	2.5472	1.22	1.1	38.9578		0.714018	0.0983024	0.0115773	0.0424599	0.190128	0.000434335	1.05692	0.261014		0.109948	0.652839	0.011646	-0.0611797	-60.6606	0.0611797		899.354	1139.23
LP2021-2	Lava, basanite	2021-09-13	LP2021-2_cpx8_r1	42.898	4.355	9.267	7.944	0.173	11.471	22.089	0.531	0.016	0.012	98.756	72.0236		CV21-B_AVG	46.1715	3.66462	16.468	11.2226	0.235284	4.01731	9.13306	5.32484	2.5472	1.22	1.1	38.9578		0.716064	0.0961742	0.0196838	0.0393886	0.169549	0.000181482	1.04104	0.247903		0.109862	0.653572	0.0136873	-0.0624926	-61.5146	0.0624926		874.487	1136.28
LP2021-2	Lava, basanite	2021-09-13	LP2021-2_cpx8_r2	47.842	2.437	5.246	7.225	0.169	14.026	22.262	0.406	0	0.01	99.623	77.5841		CV21-B_AVG	46.1715	3.66462	16.468	11.2226	0.235284	4.01731	9.13306	5.32484	2.5472	1.22	1.1	38.9578		0.791619	0.109605	0	0.0262176	0.102835	0.000148257	1.03043	0.184394		0.0829352	0.648693	-0.0266698	-0.142927	-113.828	0.142927
LP2021-2	Lava, basanite	2021-09-13	LP2021-2_cpx8_r3	44.962	3.63	7.362	7.98	0.179	12.188	22.265	0.556	0.023	0.004	99.149	73.1401		CV21-B_AVG	46.1715	3.66462	16.468	11.2226	0.235284	4.01731	9.13306	5.32484	2.5472	1.22	1.1	38.9578		0.7617	0.0914236	0	0.0393785	0.145257	6.01177e-05	1.03782	0.234376		0.0909598	0.655153	-0.00046378	-0.106547	-90.1674	0.106547
LP2021-2	Lava, basanite	2021-09-13	LP2021-2_cpx8_r4	44.094	3.687	8.65	8.1	0.167	11.798	21.859	0.546	0.006	0.005	98.912	72.1978		CV21-B_AVG	46.1715	3.66462	16.468	11.2226	0.235284	4.01731	9.13306	5.32484	2.5472	1.22	1.1	38.9578		0.718175	0.104979	0.0279396	0.0403309	0.146091	7.52993e-05	1.03759	0.245765		0.108683	0.650441	0.0037038	-0.0677339	-64.9234	0.0677339		855.285	1139.99
LP2021-2	Lava, basanite	2021-09-13	LP2021-2_cpx9_r1	42.32	5.17	9.889	8.092	0.131	11.032	22.067	0.544	0.024	0	99.269	70.8509		CV21-B_AVG	46.1715	3.66462	16.468	11.2226	0.235284	4.01731	9.13306	5.32484	2.5472	1.22	1.1	38.9578		0.699202	0.0928083	0.0171493	0.0402034	0.184873	0	1.03424	0.26257		0.117198	0.6547	0.0243893	-0.0445023	-49.8139	0.0445023		901.54	1136.23
LP2021-2	Lava, basanite	2021-09-13	LP2021-2_cpx9_r2	48.241	2.532	4.623	7.59	0.11	13.736	22.538	0.411	0.009	0.001	99.791	76.3401		CV21-B_AVG	46.1715	3.66462	16.468	11.2226	0.235284	4.01731	9.13306	5.32484	2.5472	1.22	1.1	38.9578		0.8108	0.0977632	0	0.0141711	0.095116	1.48296e-05	1.01787	0.197799		0.0805973	0.653026	-0.017166	-0.157774	-123.485	0.157774
LP2021-2	Lava, basanite	2021-09-13	LP2021-2_cpx9_r3	44.064	4.315	8.421	7.956	0.217	11.746	22.077	0.567	0.022	0.01	99.395	72.4684		CV21-B_AVG	46.1715	3.66462	16.468	11.2226	0.235284	4.01731	9.13306	5.32484	2.5472	1.22	1.1	38.9578		0.730159	0.0934857	0.00738704	0.0417246	0.160095	0.000150032	1.033	0.242464		0.103193	0.654476	0.00970762	-0.0756831	-70.0935	0.0756831		883.358	1136.32
LP2021-2	Lava, basanite	2021-09-13	LP2021-2_cpx9_r5	48.115	2.657	4.676	7.489	0.19	13.599	22.466	0.456	0.014	0	99.662	76.401		CV21-B_AVG	46.1715	3.66462	16.468	11.2226	0.235284	4.01731	9.13306	5.32484	2.5472	1.22	1.1	38.9578		0.808075	0.0944045	0	0.0145929	0.0962209	0	1.01329	0.197133		0.0813914	0.65417	-0.0130131	-0.153905	-120.969	0.153905
LP2021-2	Lava, basanite	2021-09-13	LP2021-2_cpx10_r1	47.859	2.632	5.146	7.535	0.22	13.511	22.151	0.441	0.002	0.032	99.529	76.1728		CV21-B_AVG	46.1715	3.66462	16.468	11.2226	0.235284	4.01731	9.13306	5.32484	2.5472	1.22	1.1	38.9578		0.791321	0.101375	0	0.0271533	0.100423	0.00047553	1.02075	0.199636		0.0827707	0.651754	-0.0186048	-0.139567	-111.643	0.139567
LP2021-2	Lava, basanite	2021-09-13	LP2021-2_cpx10_r2	43.342	4.094	9.209	7.91	0.139	11.805	22.239	0.509	0.011	0.071	99.329	72.6835		CV21-B_AVG	46.1715	3.66462	16.468	11.2226	0.235284	4.01731	9.13306	5.32484	2.5472	1.22	1.1	38.9578		0.717059	0.101607	0.0222808	0.037508	0.165218	0.0010667	1.04474	0.239858		0.109953	0.65167	0.00834606	-0.0653886	-63.3981	0.0653886		845.738	1136.84
LP2021-2	Lava, basanite	2021-09-13	LP2021-2_cpx10_r3	44.63	3.571	8.575	7.65	0.095	12.173	22.594	0.535	0.005	0.201	100.029	73.9379		CV21-B_AVG	46.1715	3.66462	16.468	11.2226	0.235284	4.01731	9.13306	5.32484	2.5472	1.22	1.1	38.9578		0.737626	0.0931741	0.021478	0.0390485	0.149221	0.00299104	1.04354	0.224961		0.100722	0.654579	0.00754824	-0.083047	-74.8829	0.083047		861.222	1134.08
																																															0	0
CV-2110	Lava, basanite	2021-10-21	CV-2110_CPx-01_rim_04	48.849	2.029	4.967	6.793	0.157	14.1	23.082	0.444	0.004	0.101	100.526	78.7264		CV21-B_AVG	46.1715	3.66462	16.468	11.2226	0.235284	4.01731	9.13306	5.32484	2.5472	1.22	1.1	38.9578		0.823055	0.0840026	0	0.030435	0.0934249	0.00148191	1.0324	0.172459		0.0709877	0.658564	-0.013015	-0.164491	-127.853	0.164491
CV-2110	Lava, basanite	2021-10-21	CV-2110_CPx-01_rim_05	48.843	2.026	5.047	6.905	0.165	14.024	22.704	0.43	0	0.108	100.252	78.3597		CV21-B_AVG	46.1715	3.66462	16.468	11.2226	0.235284	4.01731	9.13306	5.32484	2.5472	1.22	1.1	38.9578		0.807928	0.0921248	0.00650011	0.0310029	0.0885964	0.00158757	1.02774	0.176252		0.0759866	0.656011	-0.0161382	-0.151917	-119.675	0.151917
CV-2110	Lava, basanite	2021-10-21	CV-2110_CPx-01_rim_06	48.44	2.641	4.632	7.963	0.163	13.328	22.569	0.432	0.018	0.009	100.195	74.9001		CV21-B_AVG	46.1715	3.66462	16.468	11.2226	0.235284	4.01731	9.13306	5.32484	2.5472	1.22	1.1	38.9578		0.811184	0.0907868	0	0.0170493	0.0936234	0.000133137	1.01278	0.213872		0.0791821	0.656447	-0.0116046	-0.154737	-121.509	0.154737
CV-2110	Lava, basanite	2021-10-21	CV-2110_CPx-01_rim_07	45.487	3.594	7.703	8.114	0.167	11.9	22.712	0.556	0.009	0.019	100.261	72.3357		CV21-B_AVG	46.1715	3.66462	16.468	11.2226	0.235284	4.01731	9.13306	5.32484	2.5472	1.22	1.1	38.9578		0.764329	0.0789381	0.0112148	0.0405348	0.139202	0.000282411	1.0345	0.244079		0.089877	0.660041	0.0109388	-0.104287	-88.6975	0.104287
CV-2110	Lava, basanite	2021-10-21	CV-2110_CPx-01_rim_08	48.922	2.557	4.786	7.602	0.22	13.472	22.622	0.436	0.007	0	100.624	75.959		CV21-B_AVG	46.1715	3.66462	16.468	11.2226	0.235284	4.01731	9.13306	5.32484	2.5472	1.22	1.1	38.9578		0.809887	0.0863896	0	0.0277911	0.0909204	0	1.01499	0.201994		0.0760744	0.657837	-0.0103151	-0.152049	-119.761	0.152049
CV-2110	Lava, basanite	2021-10-21	CV-2110_CPx-02_rim_11	42.976	4.597	9.523	8.391	0.127	11.067	22.029	0.592	0.017	0.018	99.337	70.1623		CV21-B_AVG	46.1715	3.66462	16.468	11.2226	0.235284	4.01731	9.13306	5.32484	2.5472	1.22	1.1	38.9578		0.706815	0.0944078	0.0205667	0.0437162	0.171309	0.000271	1.03709	0.271411		0.113036	0.655253	0.0186281	-0.0515618	-54.4053	0.0515618		908.563	1138.98
CV-2110	Lava, basanite	2021-10-21	CV-2110_CPx-02_rim_12	44.232	4.571	8.549	8.41	0.156	11.337	22.504	0.569	0.026	0	100.354	70.6175		CV21-B_AVG	46.1715	3.66462	16.468	11.2226	0.235284	4.01731	9.13306	5.32484	2.5472	1.22	1.1	38.9578		0.739663	0.0811844	0.00518832	0.0415783	0.16389	0	1.0315	0.265547		0.0994732	0.659397	0.0182888	-0.0802664	-73.0745	0.0802664		901.581	1130.94
CV-2110	Lava, basanite	2021-10-21	CV-2110_CPx-02_rim_13	43.633	4.265	9.334	8.572	0.128	11.462	22.441	0.49	0	0.023	100.348	70.4489		CV21-B_AVG	46.1715	3.66462	16.468	11.2226	0.235284	4.01731	9.13306	5.32484	2.5472	1.22	1.1	38.9578		0.716933	0.0989183	0.0246005	0.0358294	0.164924	0.000342884	1.04155	0.26771		0.110727	0.653704	0.0118088	-0.0632293	-61.9937	0.0632293		829.829	1134.72
CV-2110	Lava, basanite	2021-10-21	CV-2110_CPx-02_rime_15	44.537	4.458	8.604	8.265	0.179	11.488	22.132	0.532	0.01	0.022	100.227	71.2489		CV21-B_AVG	46.1715	3.66462	16.468	11.2226	0.235284	4.01731	9.13306	5.32484	2.5472	1.22	1.1	38.9578		0.720645	0.0919629	0.0187613	0.0388156	0.152629	0.00032726	1.02314	0.257538		0.108229	0.656064	0.0162661	-0.0645808	-62.8727	0.0645808		861.71	1134.2
CV-2110	Lava, basanite	2021-10-21	CV-2110_CPx-02_rime_16	41.242	5.259	10.845	8.944	0.152	10.618	22.393	0.53	0.014	0.011	100.008	67.9134		CV21-B_AVG	46.1715	3.66462	16.468	11.2226	0.235284	4.01731	9.13306	5.32484	2.5472	1.22	1.1	38.9578		0.689819	0.098969	0.0184575	0.0391381	0.20538	0.000165612	1.05193	0.301531		0.122109	0.653686	0.0231403	-0.0361329	-44.3704	0.0361329		883.04	1138.27
CV-2110	Lava, basanite	2021-10-21	CV-2110_CPx-03_rime_17	45.886	2.954	7.834	7.636	0.17	12.444	22.706	0.651	0	0.014	100.295	74.3949		CV21-B_AVG	46.1715	3.66462	16.468	11.2226	0.235284	4.01731	9.13306	5.32484	2.5472	1.22	1.1	38.9578		0.762073	0.0861737	0.0180838	0.0472963	0.131253	0.000207372	1.04509	0.219659		0.0894412	0.657904	0.00326754	-0.104169	-88.6207	0.104169
CV-2110	Lava, basanite	2021-10-21	CV-2110_CPx-03_rim_20	45.136	3.163	7.946	7.652	0.122	12.329	22.801	0.547	0.011	0.212	99.919	74.1775		CV21-B_AVG	46.1715	3.66462	16.468	11.2226	0.235284	4.01731	9.13306	5.32484	2.5472	1.22	1.1	38.9578		0.761189	0.0864064	0.0143517	0.0399761	0.142159	0.00315881	1.04724	0.222172		0.0912114	0.657832	0.00480506	-0.103357	-88.0921	0.103357
CV-2110	Lava, basanite	2021-10-21	CV-2110_CPx-03_rim_21	41.938	4.84	10.43	8.872	0.132	10.935	22.263	0.527	0.02	0.017	99.974	68.7251		CV21-B_AVG	46.1715	3.66462	16.468	11.2226	0.235284	4.01731	9.13306	5.32484	2.5472	1.22	1.1	38.9578		0.692343	0.104723	0.0228074	0.0388445	0.191429	0.000255472	1.0504	0.290433		0.121017	0.651609	0.0162938	-0.040734	-47.363	0.040734		863.601	1139.98
CV-2110	Lava, basanite	2021-10-21	CV-2110_CPx-03_rim_22	47.745	2.521	5.381	7.907	0.203	13.565	22.428	0.4	0	0.008	100.158	75.3613		CV21-B_AVG	46.1715	3.66462	16.468	11.2226	0.235284	4.01731	9.13306	5.32484	2.5472	1.22	1.1	38.9578		0.793668	0.105595	0	0.0253489	0.106066	0.000118419	1.0308	0.208658		0.0825991	0.651285	-0.0229959	-0.142384	-113.475	0.142384
CV-2110	Lava, basanite	2021-10-21	CV-2110_CPx-03_rim_23	48.292	2.453	4.987	7.492	0.148	13.723	22.467	0.392	0.01	0.025	99.989	76.5571		CV21-B_AVG	46.1715	3.66462	16.468	11.2226	0.235284	4.01731	9.13306	5.32484	2.5472	1.22	1.1	38.9578		0.802999	0.0982253	0	0.0259447	0.096938	0.000369603	1.02448	0.19543		0.0790114	0.653946	-0.0192139	-0.149053	-117.813	0.149053
CV-2110	Lava, basanite	2021-10-21	CV-2110_CPx-03_rim_24	46.651	2.616	6.912	7.145	0.129	12.926	23.197	0.529	0.005	0.157	100.267	76.3336		CV21-B_AVG	46.1715	3.66462	16.468	11.2226	0.235284	4.01731	9.13306	5.32484	2.5472	1.22	1.1	38.9578		0.794378	0.0750669	0.0118124	0.038374	0.121394	0.00232197	1.04335	0.197871		0.0792079	0.661111	0.00414105	-0.133268	-107.546	0.133268
CV-2110	Lava, basanite	2021-10-21	CV-2110_CPx-03_Line_25_rim	49.083	1.969	5.055	6.8	0.136	14.138	22.735	0.47	0	0.141	100.527	78.7542		CV21-B_AVG	46.1715	3.66462	16.468	11.2226	0.235284	4.01731	9.13306	5.32484	2.5472	1.22	1.1	38.9578		0.807058	0.0923135	0.00571769	0.0337661	0.0877777	0.00206528	1.0287	0.172173		0.0756915	0.655949	-0.016622	-0.151109	-119.15	0.151109
CV-2110	Lava, basanite	2021-10-21	CV-2110_CPx-03_Line_25_rim	48.906	2.094	5.423	6.691	0.126	13.962	22.686	0.503	0.005	0.143	100.539	78.8149		CV21-B_AVG	46.1715	3.66462	16.468	11.2226	0.235284	4.01731	9.13306	5.32484	2.5472	1.22	1.1	38.9578		0.797703	0.090116	0.0115217	0.0361129	0.0887571	0.00209318	1.0263	0.171548		0.0784752	0.656664	-0.0116408	-0.14104	-112.601	0.14104
CV-2110	Lava, basanite	2021-10-21	CV-2110_CPx-03_Line_25_rim	49.11	1.939	4.944	6.695	0.128	14.004	22.929	0.449	0.003	0.12	100.321	78.8551		CV21-B_AVG	46.1715	3.66462	16.468	11.2226	0.235284	4.01731	9.13306	5.32484	2.5472	1.22	1.1	38.9578		0.81834	0.0823073	0.00731153	0.0323208	0.0846947	0.00176113	1.02674	0.171136		0.0721616	0.659069	-0.0101457	-0.159272	-124.459	0.159272
CV-2110	Lava, basanite	2021-10-21	CV-2110_CPx-03_Line_25_rim	48.48	2.493	5.153	7.662	0.194	13.513	22.488	0.395	0.014	0.02	100.412	75.8708		CV21-B_AVG	46.1715	3.66462	16.468	11.2226	0.235284	4.01731	9.13306	5.32484	2.5472	1.22	1.1	38.9578		0.798521	0.0953582	0.00390885	0.0285327	0.0949567	0.000294544	1.02157	0.202971		0.0799171	0.654932	-0.0154411	-0.143588	-114.258	0.143588
CV-2110	Lava, basanite	2021-10-21	CV-2110_CPx-04_rim_29	44.94	3.452	8.272	7.858	0.138	12.286	22.665	0.578	0.011	0.122	100.322	73.5976		CV21-B_AVG	46.1715	3.66462	16.468	11.2226	0.235284	4.01731	9.13306	5.32484	2.5472	1.22	1.1	38.9578		0.748491	0.0932713	0.0126258	0.0421045	0.149465	0.00181191	1.04777	0.228952		0.0957685	0.655633	0.0024972	-0.0928583	-81.2641	0.0928583		868.028	1135.91
CV-2110	Lava, basanite	2021-10-21	CV-2110_CPx-04_rim_30	48.484	2.763	4.499	8.577	0.206	13.074	22.216	0.65	0.045	0.007	100.521	73.1013		CV21-B_AVG	46.1715	3.66462	16.468	11.2226	0.235284	4.01731	9.13306	5.32484	2.5472	1.22	1.1	38.9578		0.797259	0.100099	0	0.0121319	0.0931147	0.000103515	1.00271	0.234839		0.0872737	0.653287	-0.0128252	-0.143973	-114.508	0.143973
CV-2110	Lava, basanite	2021-10-21	CV-2110_CPx-04_rim_31	48.396	2.553	4.699	8.025	0.205	13.257	22.53	0.506	0.022	0	100.193	74.6531		CV21-B_AVG	46.1715	3.66462	16.468	11.2226	0.235284	4.01731	9.13306	5.32484	2.5472	1.22	1.1	38.9578		0.810042	0.0906518	0	0.0195989	0.0938898	0	1.01418	0.216692		0.0785519	0.656491	-0.0121	-0.153551	-120.738	0.153551
CV-2110	Lava, basanite	2021-10-21	CV-2110_CPx-04_rim_32	45.901	3.66	7.231	8.261	0.138	12.028	22.407	0.625	0.018	0.01	100.279	72.1903		CV21-B_AVG	46.1715	3.66462	16.468	11.2226	0.235284	4.01731	9.13306	5.32484	2.5472	1.22	1.1	38.9578		0.76427	0.0845237	0	0.0448972	0.137659	0.000148528	1.0315	0.245857		0.0890399	0.658407	0.00451612	-0.105862	-89.7219	0.105862
CV-2110	Lava, basanite	2021-10-21	CV-2110_CPx-04_rim_33	47.726	2.677	5.469	7.898	0.19	13.611	22.426	0.478	0.008	0.006	100.489	75.4452		CV21-B_AVG	46.1715	3.66462	16.468	11.2226	0.235284	4.01731	9.13306	5.32484	2.5472	1.22	1.1	38.9578		0.787923	0.108112	0	0.0224813	0.109082	8.85496e-05	1.02769	0.207716		0.0857314	0.650334	-0.0223801	-0.137589	-110.356	0.137589
CV-2110	Lava, basanite	2021-10-21	CV-2110_CPx-04_rim_34	48.125	2.459	4.599	7.643	0.18	13.366	22.219	0.481	0.021	0.013	99.106	75.7157		CV21-B_AVG	46.1715	3.66462	16.468	11.2226	0.235284	4.01731	9.13306	5.32484	2.5472	1.22	1.1	38.9578		0.80788	0.0930777	0	0.0224693	0.0911303	0.000194101	1.01475	0.204694		0.0783193	0.655697	-0.0147584	-0.152183	-119.849	0.152183
CV-2110	Lava, basanite	2021-10-21	CV-2110_CPx-05_bright-zone_37	47.798	2.228	6.097	8.522	0.266	11.943	22.646	0.96	0.011	0.004	100.475	71.417		CV21-B_AVG	46.1715	3.66462	16.468	11.2226	0.235284	4.01731	9.13306	5.32484	2.5472	1.22	1.1	38.9578		0.805051	0.0646708	0	0.0607412	0.104287	5.92613e-05	1.03481	0.25543		0.0724456	0.663723	0.00777481	-0.141327	-112.788	0.141327
CV-2110	Lava, basanite	2021-10-21	CV-2110_CPx-05_rim_38	48.766	2.163	4.86	6.835	0.175	14.165	22.776	0.418	0.003	0.067	100.228	78.7002		CV21-B_AVG	46.1715	3.66462	16.468	11.2226	0.235284	4.01731	9.13306	5.32484	2.5472	1.22	1.1	38.9578		0.814337	0.092048	0	0.0276951	0.0927183	0.00098549	1.02778	0.172729		0.0745568	0.656036	-0.0174912	-0.158301	-123.827	0.158301
CV-2110	Lava, basanite	2021-10-21	CV-2110_CPx-05_rim_39	48.932	2.048	4.859	7.095	0.146	14.148	22.718	0.406	0.003	0.014	100.369	78.0471		CV21-B_AVG	46.1715	3.66462	16.468	11.2226	0.235284	4.01731	9.13306	5.32484	2.5472	1.22	1.1	38.9578		0.812676	0.0958666	0.00220153	0.0292565	0.08959	0.000205683	1.0298	0.179515		0.0747501	0.654759	-0.0211164	-0.157917	-123.577	0.157917
CV-2110	Lava, basanite	2021-10-21	CV-2110_CPx-05_rim_40	48.331	2.582	5.215	7.907	0.188	13.486	22.073	0.455	0.015	0.011	100.263	75.2527		CV21-B_AVG	46.1715	3.66462	16.468	11.2226	0.235284	4.01731	9.13306	5.32484	2.5472	1.22	1.1	38.9578		0.784312	0.106432	0.000366274	0.0329263	0.0978712	0.000162293	1.02207	0.20988		0.084019	0.650971	-0.0224126	-0.133341	-107.594	0.133341
CV-2110	Lava, basanite	2021-10-21	CV-2110_CPx-05_rim_41	44.868	3.544	8.462	8.413	0.143	11.925	22.208	0.599	0.003	0.011	100.176	71.6484		CV21-B_AVG	46.1715	3.66462	16.468	11.2226	0.235284	4.01731	9.13306	5.32484	2.5472	1.22	1.1	38.9578		0.72988	0.102197	0.0211773	0.0437289	0.144714	0.000163723	1.04186	0.252543		0.103049	0.652534	0.000852448	-0.0773458	-71.1749	0.0773458		869.791	1140.94
CV-2110	Lava, basanite	2021-10-21	CV-2110_CPx-05_rim_42	48.705	2.198	4.728	7.284	0.136	14.197	22.67	0.427	0	0	100.345	77.6534		CV21-B_AVG	46.1715	3.66462	16.468	11.2226	0.235284	4.01731	9.13306	5.32484	2.5472	1.22	1.1	38.9578		0.811071	0.101865	0	0.0208743	0.0932979	0	1.02711	0.183661		0.0777145	0.652654	-0.0241509	-0.158417	-123.903	0.158417
CV-2110	Lava, basanite	2021-10-21	CV-2110_CPx-05_rim_43	47.78	2.684	5.616	7.874	0.178	13.482	22.272	0.446	0.006	0.003	100.341	75.3249		CV21-B_AVG	46.1715	3.66462	16.468	11.2226	0.235284	4.01731	9.13306	5.32484	2.5472	1.22	1.1	38.9578		0.783314	0.106591	0	0.0315345	0.107824	4.42872e-05	1.02931	0.209066		0.0847342	0.650911	-0.0218567	-0.132403	-106.984	0.132403
CV-2110	Lava, basanite	2021-10-21	CV-2110_CPx-05_rim_44	48.76	2.259	5.22	7.006	0.186	13.958	22.804	0.458	0.006	0.002	100.659	78.0317		CV21-B_AVG	46.1715	3.66462	16.468	11.2226	0.235284	4.01731	9.13306	5.32484	2.5472	1.22	1.1	38.9578		0.808151	0.0902022	0.00268845	0.0329183	0.0948833	2.93074e-05	1.02887	0.179676		0.0754915	0.656636	-0.0147107	-0.151516	-119.414	0.151516
CV-2110	Lava, basanite	2021-10-21	CV-2110_CPx-05_line_45	48.393	2.175	5.021	7.316	0.138	13.941	22.75	0.448	0.003	0.031	100.216	77.2591		CV21-B_AVG	46.1715	3.66462	16.468	11.2226	0.235284	4.01731	9.13306	5.32484	2.5472	1.22	1.1	38.9578		0.811923	0.0959203	0	0.0265043	0.0971506	0.000457243	1.03196	0.187855		0.0756985	0.654741	-0.0202218	-0.157182	-123.099	0.157182
CV-2110	Lava, basanite	2021-10-21	CV-2110_CPx-05_line_45	48.196	2.288	5.005	7.3	0.108	13.925	22.596	0.438	0.002	0.025	99.883	77.2774		CV21-B_AVG	46.1715	3.66462	16.468	11.2226	0.235284	4.01731	9.13306	5.32484	2.5472	1.22	1.1	38.9578		0.807771	0.0988567	0	0.0247127	0.098036	0.000369888	1.02975	0.18766		0.0776612	0.653725	-0.0211955	-0.154046	-121.06	0.154046
CV-2110	Lava, basanite	2021-10-21	CV-2110_CPx-05_line_45	46.966	2.696	5.408	7.895	0.168	13.703	22.567	0.44	0.001	0.017	99.861	75.5768		CV21-B_AVG	46.1715	3.66462	16.468	11.2226	0.235284	4.01731	9.13306	5.32484	2.5472	1.22	1.1	38.9578		0.794404	0.111692	0	0.00842463	0.115784	0.000253032	1.03056	0.206243		0.0917148	0.648946	-0.0199776	-0.145458	-115.474	0.145458
CV-2110	Lava, basanite	2021-10-21	CV-2110_CPx-06_rim_50	49.062	2.06	4.841	7.091	0.11	14.124	22.482	0.51	0.001	0.06	100.341	78.0276		CV21-B_AVG	46.1715	3.66462	16.468	11.2226	0.235284	4.01731	9.13306	5.32484	2.5472	1.22	1.1	38.9578		0.805248	0.0986117	0	0.0345201	0.0887144	0.000881075	1.02798	0.179718		0.0761622	0.653811	-0.0224495	-0.151437	-119.363	0.151437
CV-2110	Lava, basanite	2021-10-21	CV-2110_CPx-06_rim_51	47.779	2.63	5.334	8.023	0.199	13.383	22.39	0.468	0.002	0.005	100.213	74.8363		CV21-B_AVG	46.1715	3.66462	16.468	11.2226	0.235284	4.01731	9.13306	5.32484	2.5472	1.22	1.1	38.9578		0.792891	0.102739	0	0.0246221	0.105396	7.40144e-05	1.02572	0.214598		0.0831175	0.652338	-0.0196211	-0.140553	-112.284	0.140553
CV-2110	Lava, basanite	2021-10-21	CV-2110_CPx-06_rim_52	44.793	3.592	8.426	7.888	0.12	12.266	22.811	0.567	0.008	0.155	100.626	73.4918		CV21-B_AVG	46.1715	3.66462	16.468	11.2226	0.235284	4.01731	9.13306	5.32484	2.5472	1.22	1.1	38.9578		0.748419	0.0921909	0.0102938	0.0412124	0.155243	0.00229695	1.04966	0.230201		0.0959935	0.65599	0.0038026	-0.0924294	-80.9852	0.0924294		865.415	1134.9
CV-2110	Lava, basanite	2021-10-21	CV-2110_CPx-06_rim_53	42.312	5.171	9.881	8.413	0.208	10.831	22.549	0.667	0.026	0.014	100.072	69.6537		CV21-B_AVG	46.1715	3.66462	16.468	11.2226	0.235284	4.01731	9.13306	5.32484	2.5472	1.22	1.1	38.9578		0.719899	0.0800237	0	0.0481147	0.196962	0.000210065	1.04521	0.278052		0.106306	0.659732	0.0262824	-0.0601667	-60.0018	0.0601667		971.504	1135.22
CV-2110	Lava, basanite	2021-10-21	CV-2110_CPx-06_rim_54	45.931	2.943	7.509	7.099	0.132	12.909	22.507	0.588	0.008	0.64	100.266	76.4264		CV21-B_AVG	46.1715	3.66462	16.468	11.2226	0.235284	4.01731	9.13306	5.32484	2.5472	1.22	1.1	38.9578		0.748839	0.0968232	0.00768707	0.0426702	0.136596	0.00946897	1.04208	0.196856		0.0955076	0.654432	-0.00131562	-0.0944066	-82.2711	0.0944066
CV-2110	Lava, basanite	2021-10-21	CV-2110_CPx-06_rim_55	46.204	2.868	7.728	7.819	0.181	12.227	22.562	0.791	0	0.025	100.405	73.6007		CV21-B_AVG	46.1715	3.66462	16.468	11.2226	0.235284	4.01731	9.13306	5.32484	2.5472	1.22	1.1	38.9578		0.762828	0.0821609	0.013229	0.0574128	0.128547	0.000369954	1.04455	0.228915		0.0875624	0.659112	0.00540158	-0.103717	-88.3263	0.103717
CV-2110	Lava, basanite	2021-10-21	CV-2110_CPx-06_rim_56	46.107	2.828	7.865	7.896	0.185	12.091	22.544	0.76	0	0.022	100.298	73.191		CV21-B_AVG	46.1715	3.66462	16.468	11.2226	0.235284	4.01731	9.13306	5.32484	2.5472	1.22	1.1	38.9578		0.75895	0.082086	0.0204114	0.0552316	0.125694	0.000325966	1.0427	0.23377		0.0893333	0.659134	0.00724724	-0.0998161	-85.7894	0.0998161		970.831	1138.5
CV-2110	Lava, basanite	2021-10-21	CV-2110_CPx-06_rim_57	48.1	2.218	5.584	7.005	0.144	13.816	22.435	0.485	0.016	0.122	99.925	77.8584		CV21-B_AVG	46.1715	3.66462	16.468	11.2226	0.235284	4.01731	9.13306	5.32484	2.5472	1.22	1.1	38.9578		0.79065	0.098697	0.00714989	0.0351208	0.0981886	0.00180118	1.03161	0.181497		0.0811986	0.653781	-0.0174983	-0.136869	-109.888	0.136869
CV-2110	Lava, basanite	2021-10-21	CV-2110_CPx-06_rim_58	45.127	3.23	8.008	7.744	0.139	12.285	22.642	0.588	0.007	0.099	99.869	73.879		CV21-B_AVG	46.1715	3.66462	16.468	11.2226	0.235284	4.01731	9.13306	5.32484	2.5472	1.22	1.1	38.9578		0.756805	0.0889559	0.0143908	0.0429857	0.142047	0.00147556	1.04666	0.225649		0.0922911	0.657034	0.00333511	-0.099771	-85.7601	0.099771		878.818	1134.48
CV-2110	Lava, basanite	2021-10-21	CV-2110_CPx-06_rim_59	43.528	4.972	8.823	9.027	0.179	10.898	22.257	0.715	0.011	0.016	100.426	68.2782		CV21-B_AVG	46.1715	3.66462	16.468	11.2226	0.235284	4.01731	9.13306	5.32484	2.5472	1.22	1.1	38.9578		0.72477	0.087585	0	0.0394894	0.176891	0.0002392	1.02897	0.29651		0.10626	0.657466	0.0186748	-0.0673043	-64.644	0.0673043		878.512	1132.78
CV-2110	Lava, basanite	2021-10-21	CV-2110_CPx-07_inner-rim_62	46.231	2.912	7.452	7.308	0.148	12.811	22.856	0.558	0.003	0.176	100.455	75.76		CV21-B_AVG	46.1715	3.66462	16.468	11.2226	0.235284	4.01731	9.13306	5.32484	2.5472	1.22	1.1	38.9578		0.768496	0.0866906	0.0149802	0.040421	0.128878	0.00259933	1.04206	0.204201		0.0883054	0.657744	0.00161488	-0.110751	-92.9017	0.110751
CV-2110	Lava, basanite	2021-10-21	CV-2110_CPx-07_outer-rim_63	43.547	4.326	9.451	8.501	0.15	11.331	22.499	0.597	0.002	0.008	100.412	70.3827		CV21-B_AVG	46.1715	3.66462	16.468	11.2226	0.235284	4.01731	9.13306	5.32484	2.5472	1.22	1.1	38.9578		0.720631	0.0921535	0.018227	0.0436424	0.169939	0.000119234	1.04471	0.268562		0.107003	0.656002	0.0148491	-0.0646293	-62.9042	0.0646293		905.643	1137.53
CV-2110	Lava, basanite	2021-10-21	CV-2110_CPx-07_inner-rim_64	48.963	2.027	5.201	6.706	0.114	14.139	23.008	0.447	0.006	0.159	100.77	78.9874		CV21-B_AVG	46.1715	3.66462	16.468	11.2226	0.235284	4.01731	9.13306	5.32484	2.5472	1.22	1.1	38.9578		0.812089	0.0874396	0.0055221	0.0320534	0.0918042	0.00232455	1.03123	0.169781		0.0743253	0.657511	-0.0131143	-0.154578	-121.406	0.154578
CV-2110	Lava, basanite	2021-10-21	CV-2110_CPx-07_inner-rim_66	48.158	2.7	5.369	8.016	0.175	13.441	22.738	0.454	0.003	0.009	101.063	74.9341		CV21-B_AVG	46.1715	3.66462	16.468	11.2226	0.235284	4.01731	9.13306	5.32484	2.5472	1.22	1.1	38.9578		0.798734	0.0971426	0	0.0233099	0.105835	0.000132113	1.02515	0.213486		0.0813751	0.654322	-0.0157675	-0.144412	-114.794	0.144412
CV-2110	Lava, basanite	2021-10-21	CV-2110_CPx-07_inner-rim_67	48.352	2.296	4.767	7.306	0.16	14.016	22.676	0.402	0.013	0.015	100.003	77.3772		CV21-B_AVG	46.1715	3.66462	16.468	11.2226	0.235284	4.01731	9.13306	5.32484	2.5472	1.22	1.1	38.9578		0.812532	0.098687	0	0.0183659	0.0958722	0.000221748	1.02568	0.186594		0.0781327	0.653785	-0.0205543	-0.158747	-124.117	0.158747
CV-2110	Lava, basanite	2021-10-21	CV-2110_CPx-07_inner-rim_68	46.351	2.988	7.523	7.221	0.151	12.901	23.062	0.533	0.007	0.212	100.949	76.1067		CV21-B_AVG	46.1715	3.66462	16.468	11.2226	0.235284	4.01731	9.13306	5.32484	2.5472	1.22	1.1	38.9578		0.769976	0.0847999	0.0145469	0.0384221	0.131068	0.00311577	1.04193	0.200363		0.088163	0.658324	0.00336311	-0.111652	-93.4873	0.111652
CV-2110	Lava, basanite	2021-10-21	CV-2110_CPx-07_outer-rim_69	45.154	4.171	7.599	8.548	0.187	11.5	22.082	0.637	0.055	0.005	99.938	70.576		CV21-B_AVG	46.1715	3.66462	16.468	11.2226	0.235284	4.01731	9.13306	5.32484	2.5472	1.22	1.1	38.9578		0.747064	0.0854326	0	0.0446395	0.146889	7.46847e-05	1.0241	0.266078		0.0958066	0.658131	0.010374	-0.0889328	-78.711	0.0889328		899.173	1134.45
CV-2110	Lava, basanite	2021-10-21	CV-2110_CPx-08_rim_72	43.769	4.001	9.025	8.239	0.141	11.829	22.506	0.557	0.003	0.126	100.196	71.908		CV21-B_AVG	46.1715	3.66462	16.468	11.2226	0.235284	4.01731	9.13306	5.32484	2.5472	1.22	1.1	38.9578		0.72795	0.0988626	0.0127803	0.0407626	0.167578	0.00187998	1.04981	0.249327		0.104572	0.653723	0.0057097	-0.0742267	-69.1463	0.0742267		862.027	1137.86
CV-2110	Lava, basanite	2021-10-21	CV-2110_CPx-08_rim_73	43.805	4.117	9.136	8.358	0.147	11.522	22.417	0.518	0.002	0.019	100.041	71.0799		CV21-B_AVG	46.1715	3.66462	16.468	11.2226	0.235284	4.01731	9.13306	5.32484	2.5472	1.22	1.1	38.9578		0.722829	0.0951553	0.0241087	0.0379493	0.160344	0.000283794	1.04067	0.259667		0.107516	0.655001	0.0123612	-0.0678276	-64.9844	0.0678276		851.787	1134.7
CV-2110	Lava, basanite	2021-10-21	CV-2110_CPx-08_rim_74	45.257	3.22	8.213	8.248	0.17	11.989	22.463	0.562	0.017	0.018	100.157	72.1567		CV21-B_AVG	46.1715	3.66462	16.468	11.2226	0.235284	4.01731	9.13306	5.32484	2.5472	1.22	1.1	38.9578		0.74384	0.0941661	0.0263914	0.0410058	0.13524	0.000267767	1.04091	0.246268		0.0978941	0.655334	0.00372802	-0.0885055	-78.4331	0.0885055		859.293	1135.69
CV-2110	Lava, basanite	2021-10-21	CV-2110_CPx-08_rim_75	43.466	4.39	9.239	8.334	0.144	11.296	22.53	0.575	0.017	0.012	100.003	70.7306		CV21-B_AVG	46.1715	3.66462	16.468	11.2226	0.235284	4.01731	9.13306	5.32484	2.5472	1.22	1.1	38.9578		0.728528	0.0863191	0.0151005	0.0421962	0.169869	0.000179541	1.04219	0.264102		0.103977	0.657859	0.0176578	-0.0706691	-66.8325	0.0706691		904.533	1133.95
CV-2110	Lava, basanite	2021-10-21	CV-2110_CPx-08_rim_76	45.377	3.579	7.974	7.508	0.132	12.415	22.52	0.583	0.01	0.396	100.494	74.6714		CV21-B_AVG	46.1715	3.66462	16.468	11.2226	0.235284	4.01731	9.13306	5.32484	2.5472	1.22	1.1	38.9578		0.742544	0.092597	0.00785865	0.042308	0.146865	0.00585902	1.03803	0.216481		0.0981283	0.655856	0.00553134	-0.0866884	-77.2512	0.0866884		870.182	1136
CV-2110	Lava, basanite	2021-10-21	CV-2110_CPx-08_rim_77	46.452	2.89	7.377	7.265	0.104	12.754	22.744	0.538	0.009	0.242	100.375	75.7864		CV21-B_AVG	46.1715	3.66462	16.468	11.2226	0.235284	4.01731	9.13306	5.32484	2.5472	1.22	1.1	38.9578		0.763675	0.0866643	0.0206182	0.0389574	0.122259	0.00357272	1.03575	0.203907		0.0904676	0.657752	0.00380337	-0.105923	-89.7611	0.105923
CV-2110	Lava, basanite	2021-10-21	CV-2110_CPx-09_rim_80	43.768	4.166	9.071	8.255	0.145	11.425	22.69	0.555	0.007	0.016	100.098	71.161		CV21-B_AVG	46.1715	3.66462	16.468	11.2226	0.235284	4.01731	9.13306	5.32484	2.5472	1.22	1.1	38.9578		0.73682	0.0838562	0.0173547	0.040665	0.164318	0.000239014	1.04325	0.258645		0.100864	0.658608	0.0170078	-0.0782117	-71.7381	0.0782117		894.17	1131.59
CV-2110	Lava, basanite	2021-10-21	CV-2110_CPx-09_rim_81	42.818	5.124	9.911	8.717	0.169	10.83	22.572	0.626	0.007	0.011	100.785	68.8963		CV21-B_AVG	46.1715	3.66462	16.468	11.2226	0.235284	4.01731	9.13306	5.32484	2.5472	1.22	1.1	38.9578		0.713843	0.0845439	0.00756494	0.0457283	0.189614	0.000163825	1.04146	0.288125		0.109449	0.658401	0.0249055	-0.0554416	-56.9287	0.0554416		946.052	1136.01
CV-2110	Lava, basanite	2021-10-21	CV-2110_CPx-09_rim_82	45.123	3.286	8.042	7.68	0.106	12.294	22.429	0.561	0.01	0.192	99.723	74.0529		CV21-B_AVG	46.1715	3.66462	16.468	11.2226	0.235284	4.01731	9.13306	5.32484	2.5472	1.22	1.1	38.9578		0.745418	0.0941103	0.0186622	0.0410309	0.139591	0.00286302	1.04168	0.22362		0.0972467	0.655353	0.00313635	-0.0900648	-79.4472	0.0900648		857.33	1135.62
CV-2110	Lava, basanite	2021-10-21	CV-2110_CPx-09_rim_83	44.116	4.289	8.541	8.308	0.14	11.645	22.5	0.552	0.011	0.016	100.118	71.4203		CV21-B_AVG	46.1715	3.66462	16.468	11.2226	0.235284	4.01731	9.13306	5.32484	2.5472	1.22	1.1	38.9578		0.740315	0.0888304	0.00575313	0.0404177	0.164111	0.000238851	1.03967	0.255388		0.0994759	0.657074	0.0106455	-0.083241	-75.0091	0.083241		872.861	1133.34
CV-2110	Lava, basanite	2021-10-21	CV-2110_CPx-09_rim_84	44.369	3.763	8.549	8.192	0.137	11.958	22.711	0.575	0.007	0.025	100.286	72.2415		CV21-B_AVG	46.1715	3.66462	16.468	11.2226	0.235284	4.01731	9.13306	5.32484	2.5472	1.22	1.1	38.9578		0.747724	0.0910736	0.00952251	0.0420086	0.159303	0.000372379	1.05	0.24523		0.0960975	0.656354	0.00502388	-0.0913695	-80.2958	0.0913695		875.982	1135.02
CV-2110	Lava, basanite	2021-10-21	CV-2110_CPx-09_rim_85	46.812	2.584	6.847	7.19	0.142	13.002	22.855	0.528	0	0.203	100.163	76.3261		CV21-B_AVG	46.1715	3.66462	16.468	11.2226	0.235284	4.01731	9.13306	5.32484	2.5472	1.22	1.1	38.9578		0.781361	0.0843845	0.0149815	0.0383003	0.116824	0.0030022	1.03885	0.197953		0.0839223	0.658449	-0.000462184	-0.122912	-100.811	0.122912
CV-2110	Lava, basanite	2021-10-21	CV-2110_CPx-09_rim_86	44.152	4.43	8.392	8.564	0.13	11.328	22.397	0.63	0.022	0	100.045	70.223		CV21-B_AVG	46.1715	3.66462	16.468	11.2226	0.235284	4.01731	9.13306	5.32484	2.5472	1.22	1.1	38.9578		0.743156	0.0833677	0	0.0446686	0.164768	0	1.03596	0.270624		0.0973721	0.658754	0.0140044	-0.0844023	-75.7644	0.0844023		915.08	1133.74
CV-2110	Lava, basanite	2021-10-21	CV-2110_CPx-09_line_87_inner_rim	45.913	2.938	7.395	7.333	0.133	12.801	22.587	0.571	0.004	0.19	99.865	75.6828		CV21-B_AVG	46.1715	3.66462	16.468	11.2226	0.235284	4.01731	9.13306	5.32484	2.5472	1.22	1.1	38.9578		0.763825	0.0919787	0.0117076	0.0416121	0.131282	0.00282301	1.04323	0.20506		0.0898484	0.656059	-0.00213029	-0.107766	-90.9602	0.107766
CV-2110	Lava, basanite	2021-10-21	CV-2110_CPx-09_line_87_inner_rim	46.262	2.816	7.253	7.233	0.111	12.868	22.824	0.578	0	0.198	100.143	76.0299		CV21-B_AVG	46.1715	3.66462	16.468	11.2226	0.235284	4.01731	9.13306	5.32484	2.5472	1.22	1.1	38.9578		0.774088	0.0855877	0.0113631	0.0419832	0.127765	0.00293217	1.04372	0.20121		0.0858902	0.658084	0.000302536	-0.116004	-96.3178	0.116004
CV-2110	Lava, basanite	2021-10-21	CV-2110_CPx-09_line_87_outer_rim	44.09	3.844	8.749	8.086	0.138	11.688	22.616	0.556	0.007	0.029	99.803	72.0443		CV21-B_AVG	46.1715	3.66462	16.468	11.2226	0.235284	4.01731	9.13306	5.32484	2.5472	1.22	1.1	38.9578		0.741901	0.0867099	0.0180032	0.0407968	0.156713	0.000433836	1.04456	0.247649		0.0987349	0.657738	0.012025	-0.0841626	-75.6085	0.0841626		882.622	1132.68
CV-2110	Lava, basanite	2021-10-21	CV-2110_CPx-09_line_87_otuer_RIM	43.809	4.925	8.545	8.865	0.158	11.04	22.141	0.673	0.017	0.009	100.182	68.947		CV21-B_AVG	46.1715	3.66462	16.468	11.2226	0.235284	4.01731	9.13306	5.32484	2.5472	1.22	1.1	38.9578		0.726699	0.0883787	0	0.039155	0.170996	0.000134644	1.02536	0.287444		0.105519	0.657217	0.0171399	-0.0694819	-66.0603	0.0694819		870.362	1132.79
																																															0	0
CV-2311	Lava, basanite	2021-11-23	CV 2311_CPx-1_rim_03	46.724	3.373	6.847	8.049	0.167	12.521	22.647	0.456	0.028	0.024	100.836	73.499		CV21P-A_avg	45.4789	3.76167	16.1489	11.9394	0.235996	4.14387	9.14894	4.99946	2.74187	1.4	1.1	38.2255		0.770434	0.0882594	0.0100638	0.0329652	0.123896	0.000353735	1.02597	0.223113		0.0896907	0.662792	0.00143131	-0.107643	-90.8797	0.107643
CV-2311	Lava, basanite	2021-11-23	CV 2311_CPx-1_rim_04	46.09	2.936	7.531	7.031	0.127	12.814	23.009	0.472	0.006	0.43	100.446	76.4667		CV21P-A_avg	45.4789	3.76167	16.1489	11.9394	0.235996	4.14387	9.14894	4.99946	2.74187	1.4	1.1	38.2255		0.76586	0.0836701	0.0190121	0.0341843	0.12967	0.00634934	1.03875	0.190439		0.0911659	0.664216	0.0074958	-0.101644	-86.9782	0.101644
CV-2311	Lava, basanite	2021-11-23	CV 2311_CPx-1_rim_05	46.759	2.631	7.088	6.793	0.123	13.081	23.008	0.474	0.006	0.504	100.467	77.443		CV21P-A_avg	45.4789	3.76167	16.1489	11.9394	0.235996	4.14387	9.14894	4.99946	2.74187	1.4	1.1	38.2255		0.772722	0.0828451	0.0195735	0.0342481	0.118957	0.00742444	1.03577	0.180237		0.0884878	0.664464	0.00564273	-0.108258	-91.2796	0.108258
CV-2311	Lava, basanite	2021-11-23	CV 2311_CPx-1_rim_06	43.237	4.635	9.539	8.236	0.14	11.037	22.758	0.538	0.019	0.029	100.168	70.4947		CV21P-A_avg	45.4789	3.76167	16.1489	11.9394	0.235996	4.14387	9.14894	4.99946	2.74187	1.4	1.1	38.2255		0.728555	0.0768929	0.0199906	0.0394314	0.172786	0.000433345	1.03809	0.258993		0.105125	0.666186	0.0282319	-0.0623694	-61.4345	0.0623694		923.18	1127.55
CV-2311	Lava, basanite	2021-11-23	CV 2311_CPx-1_rim_07	46.958	2.61	6.875	6.713	0.125	13.225	23.417	0.429	0.008	0.474	100.834	77.8387		CV21P-A_avg	45.4789	3.76167	16.1489	11.9394	0.235996	4.14387	9.14894	4.99946	2.74187	1.4	1.1	38.2255		0.790095	0.075452	0.0146342	0.0309008	0.120425	0.00696091	1.03847	0.176175		0.0827731	0.666584	0.00732108	-0.123511	-101.2	0.123511
CV-2311	Lava, basanite	2021-11-23	CV 2311_CPx-1_rim_08	49.473	2.058	4.692	6.701	0.142	14.446	22.623	0.373	0.004	0.206	100.718	79.3539		CV21P-A_avg	45.4789	3.76167	16.1489	11.9394	0.235996	4.14387	9.14894	4.99946	2.74187	1.4	1.1	38.2255		0.803525	0.0994459	0.0048566	0.0267117	0.0839123	0.00300771	1.02146	0.160996		0.0789818	0.659016	-0.0204641	-0.144509	-114.857	0.144509
CV-2311	Lava, basanite	2021-11-23	CV 2311_CPx-1_line_09	44.387	3.129	9.38	8.876	0.22	10.541	22.713	0.876	0.005	0.051	100.178	67.9212		CV21P-A_avg	45.4789	3.76167	16.1489	11.9394	0.235996	4.14387	9.14894	4.99946	2.74187	1.4	1.1	38.2255		0.742737	0.066181	0.032714	0.0642393	0.14423	0.000762505	1.05086	0.292253		0.0947331	0.668969	0.0285521	-0.0737675	-68.8476	0.0737675
CV-2311	Lava, basanite	2021-11-23	CV 2311_CPx-1_line_09	47.515	2.968	5.798	7.917	0.154	13.133	22.635	0.417	0.003	0.015	100.555	74.7315		CV21P-A_avg	45.4789	3.76167	16.1489	11.9394	0.235996	4.14387	9.14894	4.99946	2.74187	1.4	1.1	38.2255		0.791738	0.0930692	0	0.0285439	0.113255	0.000221315	1.02683	0.209228		0.0827777	0.661221	-0.0102915	-0.130517	-105.757	0.130517
CV-2311	Lava, basanite	2021-11-23	CV 2311_CPx-1_line_09	47.661	3.015	5.791	8.009	0.184	13.025	22.688	0.43	0.015	0.023	100.841	74.3556		CV21P-A_avg	45.4789	3.76167	16.1489	11.9394	0.235996	4.14387	9.14894	4.99946	2.74187	1.4	1.1	38.2255		0.792247	0.0901017	0	0.0289118	0.112618	0.000338554	1.02422	0.213414		0.082491	0.662199	-0.00761068	-0.130048	-105.452	0.130048
CV-2311	Lava, basanite	2021-11-23	CV 2311_CPx-1_line_09	46.29	3.536	6.632	8.639	0.19	12.081	22.45	0.571	0.049	0	100.438	71.3731		CV21P-A_avg	45.4789	3.76167	16.1489	11.9394	0.235996	4.14387	9.14894	4.99946	2.74187	1.4	1.1	38.2255		0.773754	0.0872841	0	0.0333273	0.130206	0	1.02457	0.24819		0.0883175	0.663101	0.00103339	-0.110653	-92.8378	0.110653
CV-2311	Lava, basanite	2021-11-23	CV 2311_CPx-2_rim_12	41.557	5.196	10.598	8.796	0.147	10.767	22.951	0.486	0.009	0.071	100.578	68.577		CV21P-A_avg	45.4789	3.76167	16.1489	11.9394	0.235996	4.14387	9.14894	4.99946	2.74187	1.4	1.1	38.2255		0.711919	0.0874954	0.0121957	0.0357039	0.20659	0.00106344	1.05497	0.283539		0.113496	0.663034	0.0260004	-0.0488846	-52.6641	0.0488846		880.854	1130.03
CV-2311	Lava, basanite	2021-11-23	CV 2311_CPx-2_rim_13	41.263	5.192	10.974	8.932	0.163	10.594	22.573	0.517	0.006	0.042	100.256	67.8934		CV21P-A_avg	45.4789	3.76167	16.1489	11.9394	0.235996	4.14387	9.14894	4.99946	2.74187	1.4	1.1	38.2255		0.691808	0.0961344	0.0215847	0.0380947	0.205132	0.000630956	1.05339	0.292625		0.122016	0.660178	0.0258816	-0.0316303	-41.442	0.0316303		892.506	1135.96
CV-2311	Lava, basanite	2021-11-23	CV 2311_CPx-2_rim_14	46.347	2.799	7.281	6.953	0.12	12.948	23.309	0.482	0.005	0.452	100.696	76.8524		CV21P-A_avg	45.4789	3.76167	16.1489	11.9394	0.235996	4.14387	9.14894	4.99946	2.74187	1.4	1.1	38.2255		0.781699	0.0772403	0.0124826	0.0348324	0.130023	0.00665963	1.04294	0.186377		0.0849532	0.666089	0.00771289	-0.11561	-96.0616	0.11561
CV-2311	Lava, basanite	2021-11-23	CV 2311_CPx-2_rim_15	47.393	2.629	5.545	7.816	0.126	13.613	22.749	0.35	0.009	0.094	100.324	75.6407		CV21P-A_avg	45.4789	3.76167	16.1489	11.9394	0.235996	4.14387	9.14894	4.99946	2.74187	1.4	1.1	38.2255		0.797766	0.103205	0	0.0183749	0.113109	0.00139071	1.03385	0.199275		0.083977	0.657651	-0.0192277	-0.140115	-111.999	0.140115
CV-2311	Lava, basanite	2021-11-23	CV 2311_CPx-2_rim_16	40.864	5.363	10.927	9.038	0.156	10.509	22.554	0.515	0.003	0.061	99.99	67.4591		CV21P-A_avg	45.4789	3.76167	16.1489	11.9394	0.235996	4.14387	9.14894	4.99946	2.74187	1.4	1.1	38.2255		0.694674	0.0958577	0.0129999	0.038109	0.2137	0.000920291	1.05626	0.298493		0.120667	0.660274	0.0248098	-0.0344005	-43.2438	0.0344005		891.929	1135.76
CV-2311	Lava, basanite	2021-11-23	CV 2311_CPx-2_rim_17	46.523	2.772	7.17	6.77	0.121	13.344	23.057	0.474	0.006	0.653	100.89	77.8474		CV21P-A_avg	45.4789	3.76167	16.1489	11.9394	0.235996	4.14387	9.14894	4.99946	2.74187	1.4	1.1	38.2255		0.768366	0.0905387	0.00832529	0.0341451	0.131584	0.00959045	1.04255	0.176086		0.0901969	0.662057	-0.000341828	-0.106309	-90.0124	0.106309
CV-2311	Lava, basanite	2021-11-23	CV 2311_CPx-2_rim_18	44.209	3.887	8.737	8.025	0.114	11.813	22.535	0.461	0.004	0.16	99.945	72.4095		CV21P-A_avg	45.4789	3.76167	16.1489	11.9394	0.235996	4.14387	9.14894	4.99946	2.74187	1.4	1.1	38.2255		0.731727	0.0932834	0.024205	0.0337472	0.153313	0.00238799	1.03866	0.23578		0.105347	0.661149	0.0120636	-0.0705776	-66.7729	0.0705776		823.724	1129.99
CV-2311	Lava, basanite	2021-11-23	CV 2311_CPx-2_rim_19	46.388	2.609	6.995	6.816	0.115	13.149	23.191	0.484	0.014	0.447	100.208	77.4745		CV21P-A_avg	45.4789	3.76167	16.1489	11.9394	0.235996	4.14387	9.14894	4.99946	2.74187	1.4	1.1	38.2255		0.786606	0.080157	0.0094576	0.0351195	0.127249	0.0066128	1.0452	0.179912		0.0830731	0.665257	0.0029161	-0.121349	-99.7942	0.121349
CV-2311	Lava, basanite	2021-11-23	CV 2311_CPx-2_rim_20	43.217	4.595	9.571	8.579	0.127	11.033	22.767	0.491	0.018	0.021	100.419	69.6313		CV21P-A_avg	45.4789	3.76167	16.1489	11.9394	0.235996	4.14387	9.14894	4.99946	2.74187	1.4	1.1	38.2255		0.72578	0.0830831	0.0218093	0.0359458	0.173181	0.000313445	1.04011	0.269877		0.107274	0.664393	0.0241911	-0.0613868	-60.7953	0.0613868		879.079	1127.85
CV-2311	Lava, basanite	2021-11-23	CV 2311_CPx-3_rim_23	46.881	2.574	6.998	6.66	0.141	13.26	23.079	0.471	0.007	0.502	100.573	78.0205		CV21P-A_avg	45.4789	3.76167	16.1489	11.9394	0.235996	4.14387	9.14894	4.99946	2.74187	1.4	1.1	38.2255		0.77629	0.0832537	0.0173587	0.0339804	0.119099	0.00738391	1.03737	0.174323		0.0871887	0.664342	0.00393507	-0.111949	-93.6802	0.111949
CV-2311	Lava, basanite	2021-11-23	CV 2311_CPx-3_rim_24	44.032	3.93	8.993	8.174	0.132	11.674	22.761	0.485	0.007	0.143	100.331	71.8015		CV21P-A_avg	45.4789	3.76167	16.1489	11.9394	0.235996	4.14387	9.14894	4.99946	2.74187	1.4	1.1	38.2255		0.734719	0.0892417	0.0227901	0.0354276	0.159153	0.00212967	1.04346	0.243018		0.103571	0.662477	0.0143297	-0.072242	-67.8555	0.072242		849.413	1129.64
CV-2311	Lava, basanite	2021-11-23	CV 2311_CPx-3_rim_25	46.362	2.674	7.349	7.029	0.113	12.947	22.982	0.486	0	0.443	100.385	76.6571		CV21P-A_avg	45.4789	3.76167	16.1489	11.9394	0.235996	4.14387	9.14894	4.99946	2.74187	1.4	1.1	38.2255		0.769057	0.0857168	0.0200319	0.0351963	0.124129	0.00654093	1.04067	0.188429		0.0896725	0.66359	0.00395564	-0.105467	-89.4649	0.105467
CV-2311	Lava, basanite	2021-11-23	CV 2311_CPx-3_line_26	45.788	2.983	7.826	7.254	0.141	12.626	22.955	0.492	0.011	0.279	100.355	75.6288		CV21P-A_avg	45.4789	3.76167	16.1489	11.9394	0.235996	4.14387	9.14894	4.99946	2.74187	1.4	1.1	38.2255		0.76162	0.0849321	0.0231498	0.0357013	0.131598	0.0041276	1.04113	0.199404		0.092458	0.663832	0.00752596	-0.097788	-84.4703	0.097788
CV-2311	Lava, basanite	2021-11-23	CV 2311_CPx-3_line_26	44.247	3.882	8.855	8.047	0.116	11.785	22.844	0.491	0.001	0.183	100.451	72.3073		CV21P-A_avg	45.4789	3.76167	16.1489	11.9394	0.235996	4.14387	9.14894	4.99946	2.74187	1.4	1.1	38.2255		0.739374	0.0871762	0.0205448	0.0357989	0.157782	0.00272029	1.0434	0.236988		0.101499	0.663134	0.0143227	-0.0762396	-70.4554	0.0762396		854.262	1128.93
CV-2311	Lava, basanite	2021-11-23	CV 2311_CPx-3_line_26	44.035	4.24	8.814	8.113	0.142	11.462	22.678	0.549	0.021	0.036	100.09	71.5815		CV21P-A_avg	45.4789	3.76167	16.1489	11.9394	0.235996	4.14387	9.14894	4.99946	2.74187	1.4	1.1	38.2255		0.740891	0.0802251	0.0146763	0.0401903	0.161339	0.000537312	1.03786	0.245665		0.0997523	0.665237	0.0195272	-0.0756533	-70.0742	0.0756533		907.44	1129.12
CV-2311	Lava, basanite	2021-11-23	CV 2311_CPx-4_rim_30	49.231	1.801	4.853	6.263	0.139	14.331	23.266	0.423	0.002	0.316	100.625	80.3133		CV21P-A_avg	45.4789	3.76167	16.1489	11.9394	0.235996	4.14387	9.14894	4.99946	2.74187	1.4	1.1	38.2255		0.826974	0.0785774	0.00254737	0.0303409	0.0880803	0.00462116	1.03114	0.15168		0.0700754	0.665711	-0.00850204	-0.161263	-125.754	0.161263
CV-2311	Lava, basanite	2021-11-23	CV 2311_CPx-4_rim_31	47.02	3.054	6.44	8.089	0.157	12.511	22.885	0.419	0.005	0.021	100.601	73.3867		CV21P-A_avg	45.4789	3.76167	16.1489	11.9394	0.235996	4.14387	9.14894	4.99946	2.74187	1.4	1.1	38.2255		0.789537	0.080224	0.0108439	0.0303652	0.115823	0.000310282	1.0271	0.224401		0.0831138	0.665238	0.00288982	-0.124299	-101.713	0.124299
CV-2311	Lava, basanite	2021-11-23	CV 2311_CPx-4_rim_32	48.925	2.21	4.897	6.951	0.128	14.139	22.86	0.364	0.004	0.139	100.617	78.3856		CV21P-A_avg	45.4789	3.76167	16.1489	11.9394	0.235996	4.14387	9.14894	4.99946	2.74187	1.4	1.1	38.2255		0.812096	0.0924094	0.00157253	0.0261638	0.0923272	0.00203699	1.02661	0.170628		0.0760937	0.661441	-0.0163157	-0.150655	-118.855	0.150655
CV-2311	Lava, basanite	2021-11-23	CV 2311_CPx-4_rim_33	46.337	2.711	7.183	6.992	0.126	12.847	22.869	0.466	0.005	0.349	99.885	76.6128		CV21P-A_avg	45.4789	3.76167	16.1489	11.9394	0.235996	4.14387	9.14894	4.99946	2.74187	1.4	1.1	38.2255		0.772244	0.082821	0.0221207	0.0338967	0.119734	0.00517574	1.03599	0.188896		0.0887572	0.664472	0.00593619	-0.107773	-90.9643	0.107773
CV-2311	Lava, basanite	2021-11-23	CV 2311_CPx-4_rim_35	41.18	5.454	11.079	8.913	0.11	10.335	22.71	0.551	0.002	0.041	100.375	67.3983		CV21P-A_avg	45.4789	3.76167	16.1489	11.9394	0.235996	4.14387	9.14894	4.99946	2.74187	1.4	1.1	38.2255		0.695674	0.0861704	0.0188009	0.0405633	0.208809	0.000615376	1.05063	0.29932		0.119461	0.663449	0.0332907	-0.0322243	-41.8284	0.0322243		934.857	1133.65
CV-2311	Lava, basanite	2021-11-23	CV 2311_CPx-4_rim_36	46.658	2.822	7.227	7.004	0.11	12.977	22.964	0.487	0.003	0.321	100.573	76.7621		CV21P-A_avg	45.4789	3.76167	16.1489	11.9394	0.235996	4.14387	9.14894	4.99946	2.74187	1.4	1.1	38.2255		0.770657	0.0840202	0.0198713	0.0351682	0.121165	0.00472608	1.03561	0.187325		0.0890615	0.66411	0.00504134	-0.106547	-90.167	0.106547
CV-2311	Lava, basanite	2021-11-23	CV 2311_CPx-4_rim_37	42.451	4.8	9.879	8.422	0.119	10.769	22.882	0.48	0.005	0.035	99.842	69.5096		CV21P-A_avg	45.4789	3.76167	16.1489	11.9394	0.235996	4.14387	9.14894	4.99946	2.74187	1.4	1.1	38.2255		0.72796	0.0750953	0.0212611	0.0353832	0.182382	0.000526017	1.04261	0.271433		0.10649	0.666681	0.0313949	-0.0612793	-60.7255	0.0612793		898.819	1123.78
CV-2311	Lava, basanite	2021-11-23	CV 2311_CPx-4_rim_38	43.726	4.622	9.028	8.369	0.105	11.089	23.053	0.49	0.009	0.026	100.517	70.2587		CV21P-A_avg	45.4789	3.76167	16.1489	11.9394	0.235996	4.14387	9.14894	4.99946	2.74187	1.4	1.1	38.2255		0.74794	0.0694445	0.0132182	0.0358065	0.169389	0.00038736	1.03619	0.261941		0.0979395	0.668164	0.028495	-0.0797755	-72.7552	0.0797755		902.527	1120.62
CV-2311	Lava, basanite	2021-11-23	CV 2311_CPx-5_rim_42	46.386	3.04	6.571	8.268	0.165	12.761	22.649	0.389	0.005	0.008	100.242	73.3456		CV21P-A_avg	45.4789	3.76167	16.1489	11.9394	0.235996	4.14387	9.14894	4.99946	2.74187	1.4	1.1	38.2255		0.780319	0.0971022	0.00540639	0.0283368	0.125908	0.000118814	1.03719	0.224874		0.0871363	0.659842	-0.00996596	-0.120476	-99.2267	0.120476
CV-2311	Lava, basanite	2021-11-23	CV 2311_CPx-5_rim_43	46.8	2.877	6.473	8.238	0.142	12.745	22.573	0.411	0.008	0.023	100.29	73.3921		CV21P-A_avg	45.4789	3.76167	16.1489	11.9394	0.235996	4.14387	9.14894	4.99946	2.74187	1.4	1.1	38.2255		0.778542	0.0961574	0.0112316	0.0298832	0.116871	0.000340948	1.03303	0.224339		0.087381	0.66017	-0.00877638	-0.118371	-97.8575	0.118371
CV-2311	Lava, basanite	2021-11-23	CV 2311_CPx-5_rim_45	48.318	2.47	5.192	7.557	0.126	13.558	22.598	0.411	0.011	0.089	100.33	76.1829		CV21P-A_avg	45.4789	3.76167	16.1489	11.9394	0.235996	4.14387	9.14894	4.99946	2.74187	1.4	1.1	38.2255		0.802388	0.0935137	0.00035148	0.0297169	0.0988877	0.00131198	1.02617	0.193454		0.0786126	0.661072	-0.0149011	-0.141316	-112.781	0.141316
CV-2311	Lava, basanite	2021-11-23	CV 2311_CPx-5_rim_46	48.178	2.735	5.406	7.664	0.127	13.376	22.753	0.38	0.011	0.016	100.646	75.6789		CV21P-A_avg	45.4789	3.76167	16.1489	11.9394	0.235996	4.14387	9.14894	4.99946	2.74187	1.4	1.1	38.2255		0.802012	0.0891976	0.00222978	0.0274133	0.102595	0.000235327	1.02368	0.198862		0.0793353	0.662492	-0.00986235	-0.13952	-111.613	0.13952
CV-2311	Lava, basanite	2021-11-23	CV 2311_CPx-5_rim_47	43.212	4.248	9.223	8.228	0.145	11.428	22.673	0.479	0	0.086	99.722	71.2335		CV21P-A_avg	45.4789	3.76167	16.1489	11.9394	0.235996	4.14387	9.14894	4.99946	2.74187	1.4	1.1	38.2255		0.732382	0.0878816	0.0182329	0.0352634	0.170503	0.00129081	1.04555	0.249889		0.104617	0.662912	0.0167356	-0.0694708	-66.0531	0.0694708		855.225	1129.06
CV-2311	Lava, basanite	2021-11-23	CV 2311_CPx-5_rim_48	46.448	2.743	7.135	6.968	0.141	12.957	22.877	0.437	0.002	0.412	100.12	76.8264		CV21P-A_avg	45.4789	3.76167	16.1489	11.9394	0.235996	4.14387	9.14894	4.99946	2.74187	1.4	1.1	38.2255		0.769736	0.0856121	0.0212779	0.0317089	0.12022	0.00609499	1.03465	0.186649		0.0902924	0.663622	0.00468023	-0.106114	-89.8855	0.106114
CV-2311	Lava, basanite	2021-11-23	CV 2311_CPx-6_rim_51	46.799	2.904	6.333	8.11	0.118	12.903	22.944	0.396	0.008	0.011	100.526	73.935		CV21P-A_avg	45.4789	3.76167	16.1489	11.9394	0.235996	4.14387	9.14894	4.99946	2.74187	1.4	1.1	38.2255		0.794843	0.0896	0.0027422	0.0287444	0.122602	0.000162789	1.03869	0.218149		0.0815818	0.662362	-0.00801821	-0.132481	-107.035	0.132481
CV-2311	Lava, basanite	2021-11-23	CV 2311_CPx-6_rim_52	46.222	3.452	6.885	8.122	0.182	12.163	22.758	0.558	0.017	0	100.359	72.7515		CV21P-A_avg	45.4789	3.76167	16.1489	11.9394	0.235996	4.14387	9.14894	4.99946	2.74187	1.4	1.1	38.2255		0.783035	0.0763328	0	0.0398694	0.13238	0	1.03162	0.231764		0.0834088	0.666341	0.00707605	-0.116694	-96.7665	0.116694
CV-2311	Lava, basanite	2021-11-23	CV 2311_CPx-6_rim_53	47.497	2.974	5.936	7.722	0.164	12.837	22.698	0.407	0.009	0.019	100.263	74.772		CV21P-A_avg	45.4789	3.76167	16.1489	11.9394	0.235996	4.14387	9.14894	4.99946	2.74187	1.4	1.1	38.2255		0.79316	0.0820102	0.00839333	0.029511	0.107668	0.000280879	1.02102	0.20878		0.0819985	0.664713	-1.16127e-05	-0.128446	-104.41	0.128446
CV-2311	Lava, basanite	2021-11-23	CV 2311_CPx-6_rim_54	47.954	2.8	5.562	7.788	0.154	13.161	22.429	0.44	0.009	0.019	100.316	75.0804		CV21P-A_avg	45.4789	3.76167	16.1489	11.9394	0.235996	4.14387	9.14894	4.99946	2.74187	1.4	1.1	38.2255		0.790516	0.0925913	0.00330348	0.0318513	0.103144	0.000280416	1.02169	0.205381		0.0823862	0.66138	-0.0102051	-0.129136	-104.859	0.129136
CV-2311	Lava, basanite	2021-11-23	CV 2311_CPx-6_rim_55	43.473	4.471	9.69	8.582	0.115	11.235	23.034	0.505	0.012	0.051	101.168	70.0063		CV21P-A_avg	45.4789	3.76167	16.1489	11.9394	0.235996	4.14387	9.14894	4.99946	2.74187	1.4	1.1	38.2255		0.728676	0.084092	0.020984	0.0367027	0.174712	0.000755704	1.04592	0.265117		0.105804	0.664088	0.0217116	-0.0645878	-62.8773	0.0645878		881.998	1128.74
CV-2311	Lava, basanite	2021-11-23	CV 2311_CPx-6_rim_56	46.151	2.75	7.215	7.002	0.142	12.797	22.987	0.417	0.009	0.368	99.838	76.5171		CV21P-A_avg	45.4789	3.76167	16.1489	11.9394	0.235996	4.14387	9.14894	4.99946	2.74187	1.4	1.1	38.2255		0.775212	0.0806973	0.0227192	0.0303715	0.12181	0.00546454	1.03627	0.189905		0.088528	0.6651	0.00783075	-0.110112	-92.4857	0.110112
CV-2311	Lava, basanite	2021-11-23	CV 2311_CPx-6_rim_57	46.341	3.103	6.504	8.177	0.158	12.699	22.545	0.464	0.004	0.015	100.01	73.4666		CV21P-A_avg	45.4789	3.76167	16.1489	11.9394	0.235996	4.14387	9.14894	4.99946	2.74187	1.4	1.1	38.2255		0.781447	0.0943419	0	0.0331494	0.127714	0.000223222	1.03687	0.223484		0.0854399	0.660792	-0.00890195	-0.120655	-99.3427	0.120655
CV-2311	Lava, basanite	2021-11-23	CV 2311_CPx-6_line_58	44.438	3.866	8.624	8.456	0.129	11.58	22.813	0.478	0.017	0.003	100.404	70.9433		CV21P-A_avg	45.4789	3.76167	16.1489	11.9394	0.235996	4.14387	9.14894	4.99946	2.74187	1.4	1.1	38.2255		0.746625	0.0849597	0.0216311	0.0349062	0.152325	4.46654e-05	1.04049	0.253442		0.0987201	0.663823	0.0137605	-0.082802	-74.7236	0.082802		846.897	1127.06
CV-2311	Lava, basanite	2021-11-23	CV 2311_CPx-6_line_58	45.319	3.181	8.221	8.286	0.142	12.23	22.579	0.485	0.004	0.1	100.547	72.4632		CV21P-A_avg	45.4789	3.76167	16.1489	11.9394	0.235996	4.14387	9.14894	4.99946	2.74187	1.4	1.1	38.2255		0.741588	0.100918	0.0272543	0.0352581	0.136761	0.00148215	1.04326	0.235148		0.100719	0.658487	-0.000199627	-0.0831007	-74.9179	0.0831007		809.777	1133.62
CV-2311	Lava, basanite	2021-11-23	CV 2311_CPx-6_line_58	46.924	2.516	6.802	6.977	0.139	13.183	23.07	0.463	0	0.327	100.401	77.1101		CV21P-A_avg	45.4789	3.76167	16.1489	11.9394	0.235996	4.14387	9.14894	4.99946	2.74187	1.4	1.1	38.2255		0.7846	0.0831591	0.0162989	0.0334922	0.116503	0.00482265	1.03888	0.183687		0.0841813	0.66437	0.00102229	-0.12023	-99.0662	0.12023
CV-2311	Lava, basanite	2021-11-23	CV 2311_CPx-6_line_58	46.391	2.651	7.353	7.29	0.14	12.87	23.09	0.475	0.003	0.243	100.506	75.8894		CV21P-A_avg	45.4789	3.76167	16.1489	11.9394	0.235996	4.14387	9.14894	4.99946	2.74187	1.4	1.1	38.2255		0.775718	0.084241	0.0217529	0.0343939	0.12287	0.00358732	1.04256	0.196595		0.0873079	0.664043	0.00306687	-0.111675	-93.5021	0.111675
																																															0	0
CV-2911A	Lava, basanite	2021-11-29	CV 2911A_CPx-1_rim_04	48.312	2.757	4.819	8.408	0.156	12.848	22.643	0.488	0.02	0	100.451	73.1498		CV21P-A_avg	45.4789	3.76167	16.1489	11.9394	0.235996	4.14387	9.14894	4.99946	2.74187	1.4	1.1	38.2255		0.811619	0.0840704	0	0.0202054	0.0961533	0	1.01205	0.227133		0.0778714	0.658197	-0.00619902	-0.153422	-120.654	0.153422
CV-2911A	Lava, basanite	2021-11-29	CV 2911A_CPx-1_rim_05	42.332	4.631	10.345	8.745	0.135	10.899	22.876	0.476	0.015	0.098	100.552	68.9636		CV21P-A_avg	45.4789	3.76167	16.1489	11.9394	0.235996	4.14387	9.14894	4.99946	2.74187	1.4	1.1	38.2255		0.712211	0.089306	0.0266138	0.0348938	0.186429	0.00146468	1.05092	0.278481		0.113242	0.656578	0.0239358	-0.0556328	-57.053	0.0556328		883.395	1132.21
CV-2911A	Lava, basanite	2021-11-29	CV 2911A_CPx-1_rim_06	41.884	4.88	10.551	8.762	0.095	10.764	22.647	0.521	0.015	0.128	100.247	68.6544		CV21P-A_avg	45.4789	3.76167	16.1489	11.9394	0.235996	4.14387	9.14894	4.99946	2.74187	1.4	1.1	38.2255		0.701953	0.09242	0.0224932	0.0383241	0.194234	0.00191964	1.05134	0.282522		0.116835	0.65557	0.0244154	-0.0463822	-51.0365	0.0463822		911.422	1136.44
CV-2911A	Lava, basanite	2021-11-29	CV 2911A_CPx-1_rim_07	42.519	4.773	9.941	8.7	0.121	10.905	22.484	0.552	0.009	0.05	100.054	69.0857		CV21P-A_avg	45.4789	3.76167	16.1489	11.9394	0.235996	4.14387	9.14894	4.99946	2.74187	1.4	1.1	38.2255		0.711409	0.0907801	0.0174102	0.0406121	0.184577	0.00075	1.04554	0.276896		0.111922	0.656105	0.0211422	-0.0553039	-56.8391	0.0553039		923.867	1137.04
CV-2911A	Lava, basanite	2021-11-29	CV 2911A_CPx-1_rim_08	46.109	3.695	7.225	8.306	0.193	11.656	22.666	0.585	0.034	0.013	100.482	71.4445		CV21P-A_avg	45.4789	3.76167	16.1489	11.9394	0.235996	4.14387	9.14894	4.99946	2.74187	1.4	1.1	38.2255		0.772483	0.0700191	0.00681062	0.0425537	0.131647	0.000192797	1.02371	0.247323		0.0865199	0.662075	0.0165008	-0.110408	-92.6785	0.110408
CV-2911A	Lava, basanite	2021-11-29	CV 2911A_CPx-1_rim_09	42.661	4.516	10.077	8.498	0.158	11.145	22.882	0.528	0.017	0.188	100.67	70.0439		CV21P-A_avg	45.4789	3.76167	16.1489	11.9394	0.235996	4.14387	9.14894	4.99946	2.74187	1.4	1.1	38.2255		0.717378	0.0887474	0.0187738	0.0386192	0.185933	0.00280351	1.05225	0.264642		0.10983	0.656755	0.0210829	-0.0606227	-60.2984	0.0606227		911.314	1134.6
CV-2911A	Lava, basanite	2021-11-29	CV 2911A_CPx-2_rim_13	48.577	2.685	5.224	7.776	0.18	13.012	22.922	0.563	0.018	0.011	100.968	74.8957		CV21P-A_avg	45.4789	3.76167	16.1489	11.9394	0.235996	4.14387	9.14894	4.99946	2.74187	1.4	1.1	38.2255		0.81338	0.0741056	0	0.0320474	0.0982662	0.000161433	1.01796	0.207413		0.0740215	0.661018	-8.40937e-05	-0.152363	-119.965	0.152363
CV-2911A	Lava, basanite	2021-11-29	CV 2911A_CPx-2_rim_14	44.639	3.892	8.039	8.402	0.099	11.903	22.813	0.488	0.007	0.044	100.326	71.6375		CV21P-A_avg	45.4789	3.76167	16.1489	11.9394	0.235996	4.14387	9.14894	4.99946	2.74187	1.4	1.1	38.2255		0.759985	0.0868788	0.00414125	0.0356656	0.156597	0.000655629	1.04392	0.24499		0.0928082	0.65734	0.00592939	-0.102645	-87.6294	0.102645
CV-2911A	Lava, basanite	2021-11-29	CV 2911A_CPx-2_rim_15	48.406	2.666	5.279	7.77	0.157	13.496	22.712	0.431	0.006	0.026	100.949	75.5904		CV21P-A_avg	45.4789	3.76167	16.1489	11.9394	0.235996	4.14387	9.14894	4.99946	2.74187	1.4	1.1	38.2255		0.800732	0.0934835	0	0.0270914	0.10189	0.000381379	1.02358	0.19982		0.0796312	0.655219	-0.0138523	-0.145513	-115.51	0.145513
CV-2911A	Lava, basanite	2021-11-29	CV 2911A_CPx-2_rim_16	43.238	4.707	9.576	8.593	0.129	11.078	22.767	0.52	0.014	0.005	100.627	69.6829		CV21P-A_avg	45.4789	3.76167	16.1489	11.9394	0.235996	4.14387	9.14894	4.99946	2.74187	1.4	1.1	38.2255		0.72557	0.0838145	0.0168128	0.0379957	0.176854	7.44862e-05	1.04112	0.269219		0.106433	0.658274	0.0226186	-0.0672964	-64.6389	0.0672964		910.766	1131.8
CV-2911A	Lava, basanite	2021-11-29	CV 2911A_CPx-2_rim_18	48.034	2.888	5.752	7.859	0.163	12.593	22.683	0.55	0.026	0	100.548	74.0719		CV21P-A_avg	45.4789	3.76167	16.1489	11.9394	0.235996	4.14387	9.14894	4.99946	2.74187	1.4	1.1	38.2255		0.799686	0.0726738	0.00399926	0.0397608	0.102504	0	1.01862	0.216601		0.077236	0.661395	0.00456217	-0.138291	-110.813	0.138291
CV-2911A	Lava, basanite	2021-11-29	CV 2911A_CPx-2_rim_17	47.964	2.728	5.497	7.902	0.108	13.197	22.696	0.403	0.006	0.014	100.515	74.8589		CV21P-A_avg	45.4789	3.76167	16.1489	11.9394	0.235996	4.14387	9.14894	4.99946	2.74187	1.4	1.1	38.2255		0.800619	0.0898666	0.00163691	0.0291458	0.104621	0.000206431	1.0261	0.207819		0.0791333	0.656399	-0.0107333	-0.14422	-114.669	0.14422
CV-2911A	Lava, basanite	2021-11-29	CV 2911A_CPx-3_rim_23	47.501	2.919	5.844	8.226	0.163	13.131	22.734	0.38	0.007	0.019	100.924	73.9988		CV21P-A_avg	45.4789	3.76167	16.1489	11.9394	0.235996	4.14387	9.14894	4.99946	2.74187	1.4	1.1	38.2255		0.791808	0.0968198	0	0.0260097	0.115279	0.000279776	1.0302	0.217427		0.08321	0.654091	-0.0136098	-0.137717	-110.44	0.137717
CV-2911A	Lava, basanite	2021-11-29	CV 2911A_CPx-3_rim_24	47.908	2.828	5.532	7.907	0.18	13.201	22.691	0.415	0.007	0	100.669	74.8527		CV21P-A_avg	45.4789	3.76167	16.1489	11.9394	0.235996	4.14387	9.14894	4.99946	2.74187	1.4	1.1	38.2255		0.79859	0.0905772	0	0.028193	0.107381	0	1.02474	0.207887		0.0801075	0.65617	-0.0104698	-0.14242	-113.499	0.14242
CV-2911A	Lava, basanite	2021-11-29	CV 2911A_CPx-3_rim_25	43.449	4.598	9.329	8.356	0.133	11.209	22.859	0.5	0.01	0.03	100.473	70.5155		CV21P-A_avg	45.4789	3.76167	16.1489	11.9394	0.235996	4.14387	9.14894	4.99946	2.74187	1.4	1.1	38.2255		0.733998	0.0797471	0.0161654	0.0365508	0.172832	0.000447119	1.03974	0.258735		0.103223	0.659463	0.0234757	-0.0745356	-69.3472	0.0745356		903.843	1128.64
CV-2911A	Lava, basanite	2021-11-29	CV 2911A_CPx-3_rim_26	43.457	4.448	9.482	8.291	0.133	11.271	22.821	0.539	0.005	0.011	100.458	70.7918		CV21P-A_avg	45.4789	3.76167	16.1489	11.9394	0.235996	4.14387	9.14894	4.99946	2.74187	1.4	1.1	38.2255		0.73045	0.0820414	0.0195231	0.0393844	0.171364	0.000163871	1.04293	0.25531		0.10398	0.658799	0.0219384	-0.0716512	-67.4712	0.0716512		923.554	1131.84
CV-2911A	Lava, basanite	2021-11-29	CV 2911A_CPx-3_rim_28	41.812	4.957	10.682	8.833	0.09	10.751	22.725	0.494	0.011	0.09	100.445	68.4544		CV21P-A_avg	45.4789	3.76167	16.1489	11.9394	0.235996	4.14387	9.14894	4.99946	2.74187	1.4	1.1	38.2255		0.700668	0.0931227	0.0244181	0.0362809	0.195884	0.00134762	1.05172	0.285156		0.118063	0.655339	0.0249403	-0.0453298	-50.352	0.0453298		894.362	1135.23
CV-2911A	Lava, basanite	2021-11-29	CV 2911A_CPx-3_rim_29	41.647	5.206	10.864	8.779	0.148	10.608	22.603	0.543	0.009	0.023	100.43	68.2974		CV21P-A_avg	45.4789	3.76167	16.1489	11.9394	0.235996	4.14387	9.14894	4.99946	2.74187	1.4	1.1	38.2255		0.694487	0.0913395	0.0227815	0.0398813	0.199793	0.000344407	1.04863	0.287233		0.119806	0.655924	0.0284668	-0.038563	-45.951	0.038563		932.104	1137.42
CV-2911A	Lava, basanite	2021-11-29	CV 2911A_CPx-3_rim_30	40.95	5.63	11.267	8.808	0.099	10.308	22.799	0.529	0.009	0.016	100.415	67.6009		CV21P-A_avg	45.4789	3.76167	16.1489	11.9394	0.235996	4.14387	9.14894	4.99946	2.74187	1.4	1.1	38.2255		0.69444	0.0842234	0.0194794	0.0389317	0.213075	0.000240073	1.05039	0.296569		0.120115	0.658151	0.0358916	-0.0362888	-44.4719	0.0362888		945.84	1133.86
CV-2911A	Lava, basanite	2021-11-29	CV 2911A_CPx-3_line_32_rim	47.907	2.626	5.493	7.863	0.113	13.398	22.72	0.413	0.005	0.052	100.59	75.2346		CV21P-A_avg	45.4789	3.76167	16.1489	11.9394	0.235996	4.14387	9.14894	4.99946	2.74187	1.4	1.1	38.2255		0.799916	0.0949626	0	0.0275155	0.106928	0.000766379	1.03009	0.203691		0.07981	0.654723	-0.0151525	-0.145192	-115.302	0.145192
CV-2911A	Lava, basanite	2021-11-29	CV 2911A_CPx-3_line_32_rim	47.468	2.942	5.862	8.022	0.149	13.137	22.611	0.378	0.008	0.019	100.596	74.4877		CV21P-A_avg	45.4789	3.76167	16.1489	11.9394	0.235996	4.14387	9.14894	4.99946	2.74187	1.4	1.1	38.2255		0.788648	0.0963214	0.00207587	0.0273526	0.113172	0.000280308	1.02785	0.211938		0.0839933	0.654262	-0.0123281	-0.134386	-108.274	0.134386
CV-2911A	Lava, basanite	2021-11-29	CV 2911A_CPx-3_line_32_rim	47.878	2.734	5.611	7.879	0.168	13.323	22.864	0.397	0.013	0.003	100.87	75.0919		CV21P-A_avg	45.4789	3.76167	16.1489	11.9394	0.235996	4.14387	9.14894	4.99946	2.74187	1.4	1.1	38.2255		0.801964	0.0910426	0	0.0272479	0.109389	4.4119e-05	1.02969	0.205254		0.0791456	0.65602	-0.011897	-0.145944	-115.791	0.145944
CV-2911A	Lava, basanite	2021-11-29	CV 2911A_CPx-4_rim_37	43.582	4.737	9.39	8.403	0.146	11.152	22.611	0.573	0.002	0.021	100.617	70.2924		CV21P-A_avg	45.4789	3.76167	16.1489	11.9394	0.235996	4.14387	9.14894	4.99946	2.74187	1.4	1.1	38.2255		0.723891	0.0829959	0.0142814	0.0417985	0.173005	0.000312321	1.03628	0.26152		0.106172	0.658517	0.0231764	-0.065374	-63.3886	0.065374		941.271	1134.15
CV-2911A	Lava, basanite	2021-11-29	CV 2911A_CPx-4_rim_38	45.529	3.736	8.015	8.544	0.173	11.741	22.533	0.557	0.007	0	100.835	71.0145		CV21P-A_avg	45.4789	3.76167	16.1489	11.9394	0.235996	4.14387	9.14894	4.99946	2.74187	1.4	1.1	38.2255		0.746955	0.0877266	0.0169134	0.0404146	0.139632	0	1.03164	0.252568		0.096894	0.657076	0.00916744	-0.0898787	-79.3262	0.0898787		894.573	1134.32
CV-2911A	Lava, basanite	2021-11-29	CV 2911A_CPx-4_rim_39	43.513	4.86	9.242	8.42	0.12	11.173	22.791	0.493	0.016	0.015	100.643	70.2894		CV21P-A_avg	45.4789	3.76167	16.1489	11.9394	0.235996	4.14387	9.14894	4.99946	2.74187	1.4	1.1	38.2255		0.73194	0.080035	0.0118919	0.0359795	0.175118	0.00022319	1.03519	0.261556		0.104257	0.65938	0.0242217	-0.0725593	-68.0618	0.0725593		898.14	1128.42
CV-2911A	Lava, basanite	2021-11-29	CV 2911A_CPx-4_rim_40	48.354	2.653	5.296	8.045	0.171	13.125	22.947	0.436	0.01	0.02	101.057	74.4159		CV21P-A_avg	45.4789	3.76167	16.1489	11.9394	0.235996	4.14387	9.14894	4.99946	2.74187	1.4	1.1	38.2255		0.810908	0.0828618	0	0.0278199	0.102007	0.000293645	1.02389	0.21274		0.0758394	0.658557	-0.00702236	-0.152351	-119.957	0.152351
CV-2911A	Lava, basanite	2021-11-29	CV 2911A_CPx-4_rim_41	48.649	2.579	4.774	7.785	0.206	13.307	22.832	0.449	0.02	0	100.601	75.2934		CV21P-A_avg	45.4789	3.76167	16.1489	11.9394	0.235996	4.14387	9.14894	4.99946	2.74187	1.4	1.1	38.2255		0.817601	0.0820005	0	0.0220419	0.0937873	0	1.01543	0.203049		0.0751324	0.658811	-0.00686806	-0.15879	-124.145	0.15879
CV-2911A	Lava, basanite	2021-11-29	CV 2911A_CPx-4_rim_42	48.626	2.734	5.026	7.78	0.182	13.537	22.74	0.39	0.008	0.002	101.025	75.6226		CV21P-A_avg	45.4789	3.76167	16.1489	11.9394	0.235996	4.14387	9.14894	4.99946	2.74187	1.4	1.1	38.2255		0.804618	0.0923741	0	0.0223299	0.0986371	2.93099e-05	1.01799	0.199471		0.0796629	0.655585	-0.0127112	-0.149033	-117.8	0.149033
CV-2911A	Lava, basanite	2021-11-29	CV 2911A_CPx-4_rim_43	41.945	4.941	10.589	8.647	0.083	10.943	22.688	0.487	0.013	0.109	100.445	69.2901		CV21P-A_avg	45.4789	3.76167	16.1489	11.9394	0.235996	4.14387	9.14894	4.99946	2.74187	1.4	1.1	38.2255		0.699907	0.0954731	0.0235234	0.0357262	0.194712	0.00163027	1.05097	0.274253		0.118596	0.654551	0.0231232	-0.0453564	-50.3693	0.0453564		883.623	1135.73
CV-2911A	Lava, basanite	2021-11-29	CV 2911A_CPx-4_line_44	43.618	4.773	9.139	8.414	0.18	11.204	22.945	0.564	0.013	0.015	100.865	70.3621		CV21P-A_avg	45.4789	3.76167	16.1489	11.9394	0.235996	4.14387	9.14894	4.99946	2.74187	1.4	1.1	38.2255		0.741998	0.0751629	0.00331614	0.0411041	0.178566	0.000222881	1.04037	0.260647		0.098753	0.660735	0.0235901	-0.0812629	-73.7226	0.0812629		947.596	1129.48
CV-2911A	Lava, basanite	2021-11-29	CV 2911A_CPx-4_line_44	43.192	5.089	9.283	8.603	0.137	11.007	22.628	0.575	0.005	0.006	100.525	69.5222		CV21P-A_avg	45.4789	3.76167	16.1489	11.9394	0.235996	4.14387	9.14894	4.99946	2.74187	1.4	1.1	38.2255		0.729495	0.0806478	0.000889067	0.0420742	0.184524	8.95106e-05	1.03772	0.271271		0.103723	0.659204	0.0230749	-0.0702907	-66.5864	0.0702907		946.426	1133.1
CV-2911A	Lava, basanite	2021-11-29	CV 2911A_CPx-4_line_44	44.984	4.3	8.201	8.568	0.152	11.431	22.627	0.634	0.015	0.004	100.916	70.4022		CV21P-A_avg	45.4789	3.76167	16.1489	11.9394	0.235996	4.14387	9.14894	4.99946	2.74187	1.4	1.1	38.2255		0.750233	0.0783457	0.00147343	0.0460554	0.156565	5.92416e-05	1.03273	0.260147		0.0944028	0.659859	0.0160571	-0.0903736	-79.6481	0.0903736		960.442	1133.79
																																															0	0
CV21P-A1	Tephra	1-2/12/2021	CV21P-A1_CPx_rim_m40	43.235	4.07	9.382	8.204	0.139	11.714	22.36	0.533	0.014	0.007	99.658	71.7965		CV21P-A_avg	45.4789	3.76167	16.1489	11.9394	0.235996	4.14387	9.14894	4.99946	2.74187	1.4	1.1	38.2255		0.718843	0.102094	0.0210599	0.0392158	0.169134	0.000105004	1.05045	0.243077		0.108578	0.650579	0.00648386	-0.0682631	-65.2676	0.0682631		895.537	1139.46
CV21P-A2	Tephra	1-2/12/2022	CV21P-A1_Cpx_rim_m41_line	47.818	2.677	5.776	7.46	0.107	13.709	22.924	0.452	0.025	0.018	100.966	76.6155		CV21P-A_avg	45.4789	3.76167	16.1489	11.9394	0.235996	4.14387	9.14894	4.99946	2.74187	1.4	1.1	38.2255		0.798532	0.0957096	0	0.0271929	0.112718	0.000264055	1.03442	0.188867		0.0800739	0.652806	-0.0156357	-0.145726	-115.649	0.145726
CV21P-A3	Tephra	1-2/12/2023	CV21P-A1_CPx_rim_m43	43.53	4.142	9.133	7.959	0.125	11.951	22.392	0.533	0.024	0.001	99.79	72.8048		CV21P-A_avg	45.4789	3.76167	16.1489	11.9394	0.235996	4.14387	9.14894	4.99946	2.74187	1.4	1.1	38.2255		0.723841	0.101157	0.015659	0.0391098	0.168468	1.49601e-05	1.04825	0.231141		0.106442	0.650915	0.00528558	-0.0729264	-68.3006	0.0729264		891.966	1138.86
CV21P-A4	Tephra	1-2/12/2024	CV21P-A1_CPx_rim_m45_line	42.198	4.723	10.243	8.296	0.105	11.211	22.621	0.542	0.013	0.01	99.962	70.6688		CV21P-A_avg	45.4789	3.76167	16.1489	11.9394	0.235996	4.14387	9.14894	4.99946	2.74187	1.4	1.1	38.2255		0.710397	0.0934922	0.0192971	0.0398729	0.189793	0.000149987	1.053	0.256831		0.112114	0.653548	0.0186215	-0.0568491	-57.8441	0.0568491		931.365	1137.1
CV21P-A5	Tephra	1-2/12/2025	CV21P-A1_CPx_rim_m45_line	43.095	4.372	9.379	7.938	0.153	11.688	22.643	0.504	0.021	0.002	99.795	72.4148		CV21P-A_avg	45.4789	3.76167	16.1489	11.9394	0.235996	4.14387	9.14894	4.99946	2.74187	1.4	1.1	38.2255		0.728534	0.0917348	0.0152828	0.0370368	0.175677	2.99646e-05	1.0483	0.235719		0.10499	0.654123	0.0132552	-0.0744102	-69.2656	0.0744102		896.968	1133.67
CV21P-A6	Tephra	1-2/12/2026	CV21P-A1_CPx_rim_m48	41.774	4.774	10.493	8.436	0.149	11.264	22.756	0.545	0.037	0.022	100.25	70.419		CV21P-A_avg	45.4789	3.76167	16.1489	11.9394	0.235996	4.14387	9.14894	4.99946	2.74187	1.4	1.1	38.2255		0.709861	0.097248	0.0131353	0.040073	0.201324	0.000329802	1.06197	0.259936		0.112296	0.652282	0.0150483	-0.0575792	-58.3189	0.0575792		926.52	1138.67
[truncated: 16 more columns]

## Sheet: SM5.2-CPx cores
SM5.2. Clinopyroxene core thermobarometry
																																								Thermobarometry after Putirka et al. (2008)
Sample	Type	Emplacement date	Notes	Clinopyroxene composition (wt.%)													Liquid (glass) composition (wt.%)														Observed Cpx Components (Putirka et al., 1996)									Predicted Cpx components (Mollo et al. 2013)							Filtered for multiple components, ∆DiHd (Mollo), and KD(FeMg)
				SiO2	TiO2	Al2O3	FeOT	MnO	MgO	CaO	Na2O	K2O	Cr2O3	Sum	Mg#		Glass	SiO2	TiO2	Al2O3	FeOT	MnO	MgO	CaO	Na2O	K2O	P2O5	H2O	Mg#		DiHd	EnFs	CaTs	Jd	CaTi	CrCaTs	Sum	KD(Fe-Mg)		EnFs	DiHd	∆EnFs	∆DiHd	∆T	∆DiHd		P (Mpa) eq. 31	T (°C) eq. 31
LM-2309	Tephra	2021-09-23	CPx_core_m03	46.567	2.595	7.314	7.349	0.123	13.067	22.206	0.649	0.005	0.062	99.937	76.0196		LM-2309_avg	47.3144	3.35145	16.7912	10.2624	0.244715	3.74648	8.47644	5.50275	2.78631	1.52	1.1	39.4259		0.75235	0.103717	0.0198489	0.0471292	0.118015	0.000917936	1.04198	0.205317		0.0959024	0.663619	-0.00781506	-0.0887305	-78.5794	0.0887305		834.101	1132.72
PAR-2309-1	Tephra	2021-09-23	CPx_mantle_m12_next to MI	45.774	3.152	8.038	7.451	0.184	12.748	22.274	0.577	0.021	0.163	100.382	75.3108		PAR-2309_avg	48.6223	3.01726	17.3126	9.60764	0.238877	3.65264	7.75556	5.43883	2.96878	1.39	1.1	40.3987		0.733495	0.104876	0.023214	0.0418155	0.132926	0.00240838	1.03873	0.22221		0.110837	0.677702	0.00596137	-0.0557935	-57.1576	0.0557935		798.247	1117.15
PAR-2309-1	Tephra	2021-09-23	CPx_mantle_m18	46.87	2.643	6.51	8.146	0.229	12.95	22.514	0.654	0.022	0.041	100.579	73.9197		PAR-2309_avg	48.6223	3.01726	17.3126	9.60764	0.238877	3.65264	7.75556	5.43883	2.96878	1.39	1.1	40.3987		0.778848	0.0991973	0	0.040804	0.123138	0.000606419	1.04259	0.239147		0.0914647	0.679891	-0.00773261	-0.0989567	-85.2304	0.0989567		765.887	1112.94
PAR-2309-1	Tephra	2021-09-23	CPx_core_sector_m25	46.151	2.889	5.987	9.221	0.229	13.122	21.621	0.524	0.008	0.037	99.789	71.7285		PAR-2309_avg	48.6223	3.01726	17.3126	9.60764	0.238877	3.65264	7.75556	5.43883	2.96878	1.39	1.1	40.3987		0.750766	0.141082	0	0.0151367	0.126051	0.000553935	1.03359	0.267158		0.113767	0.661109	-0.0273147	-0.0896578	-79.1825	0.0896578		395.735	1099.57
PAR-2309-2	Tephra	2021-09-23	CPx_core_m32	45.413	3.023	7.564	7.595	0.135	12.755	22.698	0.636	0.05	0.003	99.872	74.9634		PAR-2309_avg	48.6223	3.01726	17.3126	9.60764	0.238877	3.65264	7.75556	5.43883	2.96878	1.39	1.1	40.3987		0.771786	0.0921199	0.00107421	0.0464747	0.143681	4.46947e-05	1.05518	0.22638		0.0932282	0.682459	0.00110832	-0.0893272	-78.9675	0.0893272		837.752	1114.13
PAR-2309-2	Tephra	2021-09-23	CPx_rim34_line_core	44.977	3.204	8.35	7.904	0.164	12.047	22.387	0.728	0.019	0.016	99.796	73.0995		PAR-2309_avg	48.6223	3.01726	17.3126	9.60764	0.238877	3.65264	7.75556	5.43883	2.96878	1.39	1.1	40.3987		0.746021	0.0906554	0.015758	0.0532748	0.143324	0.000238718	1.04927	0.249436		0.102812	0.682968	0.0121567	-0.0630535	-61.8794	0.0630535		901.84	1118.18
PAR-2309-2	Tephra	2021-09-23	CPx_m34_line_core	46.991	2.612	5.729	8.422	0.212	13.449	22.442	0.509	0.011	0.012	100.389	74.0061		PAR-2309_avg	48.6223	3.01726	17.3126	9.60764	0.238877	3.65264	7.75556	5.43883	2.96878	1.39	1.1	40.3987		0.784041	0.116371	0	0.0169802	0.118212	0.000178026	1.03578	0.238076		0.0970647	0.672921	-0.0193064	-0.11112	-93.1413	0.11112
CV-2309A	Lava, tephrite	2021-09-23	CPx-04_core_27	44.205	3.5	9.741	7.903	0.149	11.956	22.44	0.648	0	0.327	100.869	72.9526		LM-2309_avg	47.1254	3.33407	16.7287	10.4488	0.246774	3.73963	8.52692	5.54487	2.78365	1.52	1.1	38.9533		0.702819	0.105236	0.0345502	0.0469634	0.156537	0.00483178	1.05094	0.236573		0.115964	0.651506	0.0107273	-0.0513132	-54.2436	0.0513132		892.17	1140.5
CV-2309C	Lava, tephrite	2021-09-23	Cpx-06_hrgl_core_50	44.826	3.231	8.619	7.962	0.135	12.334	22.524	0.722	0.003	0.01	100.366	73.4175		LM-2309_avg	47.1254	3.33407	16.7287	10.4488	0.246774	3.73963	8.52692	5.54487	2.78365	1.52	1.1	38.9533		0.741764	0.0994375	0.0124676	0.0525746	0.152	0.000148462	1.05839	0.231035		0.0979693	0.653625	-0.00146817	-0.088139	-78.1947	0.088139		911.797	1140.11
CV-2309C	Lava, tephrite	2021-09-23	CPx-10_core_82_line	44.858	3.339	8.542	8.242	0.178	11.834	22.745	0.751	0.008	0	100.497	71.9092		LM-2309_avg	47.1254	3.33407	16.7287	10.4488	0.246774	3.73963	8.52692	5.54487	2.78365	1.52	1.1	38.9533		0.754171	0.0840041	0.00976239	0.0547302	0.152075	0	1.05474	0.249265		0.0926502	0.658708	0.00864609	-0.0954628	-82.958	0.0954628		955.187	1134.73
CV-2309C	Lava, tephrite	2021-09-23	CPx-10_core_82_line	45.228	3.216	8.403	8.357	0.108	12.062	22.543	0.732	0.001	0.003	100.653	72.0147		LM-2309_avg	47.1254	3.33407	16.7287	10.4488	0.246774	3.73963	8.52692	5.54487	2.78365	1.52	1.1	38.9533		0.746273	0.0948285	0.0132183	0.0531955	0.145784	4.44489e-05	1.05334	0.247965		0.0960368	0.655228	0.00120828	-0.0910445	-80.0844	0.0910445		921.535	1138.57
LP2021-1	Lava, tephrite	2021-09-23	Cpx5-1	45.236	3.32	7.994	7.81	0.189	11.657	22.685	0.747	0.01	0	99.648	72.6856		LM-2309_avg	47.1254	3.33407	16.7287	10.4488	0.246774	3.73963	8.52692	5.54487	2.78365	1.52	1.1	38.9533		0.768194	0.0678603	0.0116311	0.0547557	0.139086	0	1.04153	0.239786		0.0875152	0.665663	0.0196549	-0.102531	-87.5551	0.102531
LP2021-1	Lava, tephrite	2021-09-23	Cpx5-3	44.636	3.569	8.36	8.515	0.185	11.347	22.375	0.744	0	0.017	99.748	70.3778		LM-2309_avg	47.1254	3.33407	16.7287	10.4488	0.246774	3.73963	8.52692	5.54487	2.78365	1.52	1.1	38.9533		0.748891	0.0809988	0.0102327	0.0546652	0.149126	0.000254661	1.04417	0.268574		0.0950218	0.662102	0.0140229	-0.0867884	-77.3163	0.0867884		951.386	1133.23
LP2021-1	Lava, tephrite	2021-09-23	Cpx7-3	47.273	2.512	6.779	7.345	0.147	12.891	22.477	0.725	0.008	0	100.157	75.7815		LM-2309_avg	47.1254	3.33407	16.7287	10.4488	0.246774	3.73963	8.52692	5.54487	2.78365	1.52	1.1	38.9533		0.776827	0.085354	0.0122779	0.0525209	0.11072	0	1.0377	0.203922		0.0846206	0.660788	-0.00073335	-0.116039	-96.3406	0.116039
LP2021-1	Lava, tephrite	2021-09-23	Cpx7-4	46.79	2.719	7.355	7.606	0.148	12.52	22.223	0.655	0	0.01	100.026	74.5854		LM-2309_avg	47.1254	3.33407	16.7287	10.4488	0.246774	3.73963	8.52692	5.54487	2.78365	1.52	1.1	38.9533		0.752716	0.0920402	0.0285008	0.0475397	0.109977	0.000147976	1.03092	0.217426		0.0947363	0.658643	0.0026961	-0.0940735	-82.0544	0.0940735		866.932	1133.77
CV21P-B	Tephra	26/09-10/10/2021	CPx_core_m54	46.533	3.268	6.641	8.512	0.166	12.882	22.775	0.458	0.011	0	101.246	72.9598		CV21-B_avg	46.1715	3.66462	16.468	11.2226	0.235284	4.01731	9.13306	5.32484	2.5472	1.22	1.1	38.9578		0.776047	0.102339	0	0.0253426	0.133136	0	1.03686	0.236533		0.0904756	0.664636	-0.0118631	-0.111411	-93.3303	0.111411
CV21P-B	Tephra	26/09-10/10/2021	CPx_core_m64	44.235	3.884	8.56	7.762	0.118	12.212	22.641	0.577	0.021	0.357	100.367	73.7189		CV21-B_avg	46.1715	3.66462	16.468	11.2226	0.235284	4.01731	9.13306	5.32484	2.5472	1.22	1.1	38.9578		0.738547	0.0952447	0.00147193	0.0420844	0.167243	0.00530871	1.0499	0.227525		0.101147	0.667196	0.00590262	-0.0713518	-67.2765	0.0713518		812.566	1134.95
CV21P-B	Tephra	26/09-10/10/2021	CPx_core_m71	46.378	2.996	6.945	8.375	0.196	12.464	22.284	0.588	0.016	0.058	100.3	72.6279		CV21-B_avg	46.1715	3.66462	16.468	11.2226	0.235284	4.01731	9.13306	5.32484	2.5472	1.22	1.1	38.9578		0.763276	0.0986257	0.00566189	0.0428009	0.126586	0.000860754	1.03781	0.240531		0.091019	0.665997	-0.0076067	-0.097279	-84.1393	0.097279		781.354	1135.75
CV21P-B	Tephra	26/09-10/10/2021	CPx_mantle_m72	49.178	2.199	4.842	7.915	0.198	14.072	22.103	0.459	0.016	0.024	101.006	76.0178		CV21-B_avg	46.1715	3.66462	16.468	11.2226	0.235284	4.01731	9.13306	5.32484	2.5472	1.22	1.1	38.9578		0.785767	0.117688	0	0.0308215	0.090167	0.000351038	1.02479	0.201344		0.0850922	0.658509	-0.0325958	-0.127257	-103.637	0.127257
CV21P-B	Tephra	26/09-10/10/2021	CPx_mantle_m72	49.034	2.134	4.88	7.95	0.229	14.093	22.149	0.49	0.017	0.027	101.003	75.9645		CV21-B_avg	46.1715	3.66462	16.468	11.2226	0.235284	4.01731	9.13306	5.32484	2.5472	1.22	1.1	38.9578		0.786515	0.118902	0	0.0290053	0.0920011	0.00039528	1.02682	0.201933		0.0852921	0.657991	-0.0336104	-0.128525	-104.461	0.128525
LP-2021-2	Lava, basanite	2021-10-14	Cpx6-1	46.563	2.584	7.481	7.255	0.186	12.883	22.289	0.653	0.004	0.022	99.92	75.9958		CV21-B_avg	46.1715	3.66462	16.468	11.2226	0.235284	4.01731	9.13306	5.32484	2.5472	1.22	1.1	38.9578		0.752658	0.0969076	0.0265797	0.047415	0.114811	0.000325687	1.0387	0.201587		0.0933321	0.644934	-0.00357554	-0.107723	-90.9323	0.107723
LP-2021-2	Lava, basanite	2021-10-14	Cpx6-2	45.83	3.049	8.179	7.26	0.167	12.649	22.116	0.679	0.007	0.021	99.957	75.6471		CV21-B_avg	46.1715	3.66462	16.468	11.2226	0.235284	4.01731	9.13306	5.32484	2.5472	1.22	1.1	38.9578		0.731511	0.101181	0.028716	0.0493191	0.127186	0.000310985	1.03822	0.205458		0.101482	0.643453	0.000301269	-0.0880583	-78.1422	0.0880583		900.831	1150.45
LP-2021-2	Lava, basanite	2021-10-14	Cpx6-6	43.622	3.943	10.11	7.854	0.161	11.829	22.075	0.703	0	0.014	100.311	72.8645		CV21-B_avg	46.1715	3.66462	16.468	11.2226	0.235284	4.01731	9.13306	5.32484	2.5472	1.22	1.1	38.9578		0.690027	0.109526	0.0348692	0.0511971	0.163312	0.000207871	1.04914	0.237676		0.119119	0.640386	0.00959268	-0.0496416	-53.1564	0.0496416		932.047	1156.08
LP-2021-2	Lava, basanite	2021-10-14	Cpx6-7	44.518	3.189	9.005	7.381	0.137	12.245	22.223	0.654	0.002	0.009	99.363	74.7333		CV21-B_avg	46.1715	3.66462	16.468	11.2226	0.235284	4.01731	9.13306	5.32484	2.5472	1.22	1.1	38.9578		0.723192	0.100008	0.03573	0.0479241	0.140866	0.00013446	1.04786	0.215774		0.105248	0.643865	0.00523947	-0.0793271	-72.4635	0.0793271		907.246	1149.54
LP-2021-2	Lava, basanite	2021-10-14	Cpx6-8	45.513	3.048	8.249	7.486	0.181	12.296	22.39	0.735	0.011	0.011	99.92	74.5446		CV21-B_avg	46.1715	3.66462	16.468	11.2226	0.235284	4.01731	9.13306	5.32484	2.5472	1.22	1.1	38.9578		0.745466	0.0893246	0.0221584	0.0535534	0.13374	0.000163406	1.04441	0.217936		0.0950807	0.647414	0.00575614	-0.0980527	-84.6425	0.0980527		948.585	1147.71
LP-2021-2	Lava, basanite	2021-10-14	Cpx6-10	45.776	2.983	7.706	7.19	0.222	12.814	22.462	0.618	0.009	0.002	99.782	76.0619		CV21-B_avg	46.1715	3.66462	16.468	11.2226	0.235284	4.01731	9.13306	5.32484	2.5472	1.22	1.1	38.9578		0.756359	0.0937976	0.0167767	0.0450343	0.131379	2.9714e-05	1.04338	0.200857		0.0923351	0.645974	-0.00146248	-0.110385	-92.663	0.110385
LP-2021-2	Lava, basanite	2021-10-14	Cpx7-3	44.938	3.665	8.613	7.745	0.142	12.038	22.691	0.652	0.006	0	100.49	73.4826		CV21-B_avg	46.1715	3.66462	16.468	11.2226	0.235284	4.01731	9.13306	5.32484	2.5472	1.22	1.1	38.9578		0.744583	0.0853297	0.0170789	0.0473734	0.149439	0	1.0438	0.230309		0.0965404	0.648642	0.0112108	-0.0959406	-83.2688	0.0959406		924.72	1142.63
LP-2021-2	Lava, basanite	2021-10-14	Cpx7-4	45.823	3.042	7.533	7.524	0.151	12.418	22.451	0.663	0	0.013	99.618	74.6357		CV21-B_avg	46.1715	3.66462	16.468	11.2226	0.235284	4.01731	9.13306	5.32484	2.5472	1.22	1.1	38.9578		0.7634	0.0857649	0.0133403	0.0484517	0.129752	0.000193693	1.0409	0.21689		0.0890063	0.648511	0.00324145	-0.114889	-95.5927	0.114889
LP-2021-2	Lava, basanite	2021-10-14	Cpx8-7	44.274	3.258	8.772	8.163	0.169	11.283	22.351	0.816	0.011	0.001	99.098	71.1343		CV21-B_avg	46.1715	3.66462	16.468	11.2226	0.235284	4.01731	9.13306	5.32484	2.5472	1.22	1.1	38.9578		0.745531	0.0776679	0.0202763	0.0602731	0.146517	1.50594e-05	1.05028	0.258981		0.0940095	0.650847	0.0163416	-0.0946842	-82.4517	0.0946842		1022.21	1145.97
LP-2021-2	Lava, basanite	2021-10-14	Cpx8-8	43.922	3.287	9.069	8.245	0.194	11.105	22.413	0.847	0.002	0.005	99.089	70.5996		CV21-B_avg	46.1715	3.66462	16.468	11.2226	0.235284	4.01731	9.13306	5.32484	2.5472	1.22	1.1	38.9578		0.743496	0.075549	0.0206758	0.0626486	0.151876	7.54004e-05	1.05432	0.265776		0.0944622	0.651421	0.0189133	-0.0920747	-80.7545	0.0920747		1044.06	1146.13
LP-2021-2	Lava, basanite	2021-10-14	Cpx9-7	45.235	2.755	7.773	8.347	0.2	11.768	22.224	0.823	0	0.025	99.15	71.5391		CV21-B_avg	46.1715	3.66462	16.468	11.2226	0.235284	4.01731	9.13306	5.32484	2.5472	1.22	1.1	38.9578		0.761731	0.0856952	0.00903413	0.0607152	0.134896	0.000376022	1.05245	0.253905		0.0870119	0.652847	0.00131673	-0.108884	-91.6872	0.108884
LP-2021-2	Lava, basanite	2021-10-14	Cpx9-10	45.21	2.885	7.841	8.63	0.262	11.494	22.316	0.813	0.004	0.006	99.461	70.3665		CV21-B_avg	46.1715	3.66462	16.468	11.2226	0.235284	4.01731	9.13306	5.32484	2.5472	1.22	1.1	38.9578		0.762832	0.0812443	0.00912562	0.0598956	0.136499	9.01221e-05	1.04969	0.268771		0.0867157	0.654159	0.00547135	-0.108672	-91.5493	0.108672
LP-2021-2	Lava, basanite	2021-10-14	Cpx9-18	44.951	3.186	8.143	8.584	0.25	11.12	22.066	0.859	0.003	0	99.162	69.7849		CV21-B_avg	46.1715	3.66462	16.468	11.2226	0.235284	4.01731	9.13306	5.32484	2.5472	1.22	1.1	38.9578		0.749425	0.0776799	0.01412	0.0634326	0.136925	0	1.04158	0.27633		0.0915971	0.659294	0.0139172	-0.0901302	-79.4898	0.0901302		1042.53	1140.64
CV-2110	Lava, basanite	2021-10-21	CPx-01_mantle_03	46.358	2.582	7.631	8.604	0.209	11.514	22.364	0.829	0	0.052	100.143	70.4655		CV21-B_avg	46.1715	3.66462	16.468	11.2226	0.235284	4.01731	9.13306	5.32484	2.5472	1.22	1.1	38.9578		0.761903	0.0773603	0.0222994	0.0604803	0.116668	0.000773461	1.03948	0.267496		0.088104	0.659608	0.0107437	-0.102295	-87.4016	0.102295
CV-2110	Lava, basanite	2021-10-21	CPx-02_mantle_14	45.831	2.999	7.95	7.793	0.138	12.255	22.601	0.613	0.002	0	100.182	73.7098		CV21-B_avg	46.1715	3.66462	16.468	11.2226	0.235284	4.01731	9.13306	5.32484	2.5472	1.22	1.1	38.9578		0.754969	0.0874278	0.0261774	0.0445855	0.127274	0	1.04043	0.227633		0.0933283	0.656631	0.00590052	-0.0983386	-84.8284	0.0983386		868.663	1137.89
CV-2110	Lava, basanite	2021-10-21	CPx-03_mantle_18	45.43	3.019	7.967	7.755	0.171	12.208	22.62	0.694	0.009	0.016	99.889	73.73		CV21-B_avg	46.1715	3.66462	16.468	11.2226	0.235284	4.01731	9.13306	5.32484	2.5472	1.22	1.1	38.9578		0.761366	0.084335	0.0147296	0.0506967	0.136809	0.000238295	1.04817	0.227395		0.0897522	0.657582	0.0054172	-0.103784	-88.3701	0.103784
CV-2110	Lava, basanite	2021-10-21	CPx-03_bright-zone_19	41.49	4.877	10.799	9.242	0.178	10.369	22.031	0.64	0.009	0.023	99.658	66.6699		CV21-B_avg	46.1715	3.66462	16.468	11.2226	0.235284	4.01731	9.13306	5.32484	2.5472	1.22	1.1	38.9578		0.682255	0.101919	0.0245284	0.0474206	0.194954	0.000347449	1.05142	0.31906		0.124132	0.651737	0.0222136	-0.0305187	-40.7191	0.0305187		914.195	1148
CV-2110	Lava, basanite	2021-10-21	CPx-03_Line_25_core	47.678	2.36	6.858	7.539	0.201	12.87	22.487	0.671	0.008	0.021	100.693	75.2695		CV21-B_avg	46.1715	3.66462	16.468	11.2226	0.235284	4.01731	9.13306	5.32484	2.5472	1.22	1.1	38.9578		0.769004	0.0891138	0.0236992	0.0483438	0.102303	0.00030847	1.03277	0.20969		0.0872551	0.656098	-0.00185865	-0.112905	-94.3026	0.112905
CV-2110	Lava, basanite	2021-10-21	CPx-03_Line_25_core	47.44	2.384	6.853	7.56	0.161	12.728	22.722	0.646	0.003	0.025	100.522	75.0103		CV21-B_avg	46.1715	3.66462	16.468	11.2226	0.235284	4.01731	9.13306	5.32484	2.5472	1.22	1.1	38.9578		0.779672	0.0814795	0.0220432	0.046672	0.105103	0.000368247	1.03534	0.21262		0.0835887	0.658432	0.00210917	-0.12124	-99.723	0.12124
CV-2110	Lava, basanite	2021-10-21	CPx-05_line_45	44.879	3.585	8.525	8.377	0.154	11.556	22.267	0.628	0.029	0.006	100.006	71.0938		CV21-B_avg	46.1715	3.66462	16.468	11.2226	0.235284	4.01731	9.13306	5.32484	2.5472	1.22	1.1	38.9578		0.733256	0.0903715	0.0257513	0.0459249	0.140766	8.94571e-05	1.03616	0.259492		0.101853	0.655694	0.0114813	-0.0775613	-71.3151	0.0775613		886.276	1140.72
CV-2110	Lava, basanite	2021-10-21	CPx-06_core_46	47.016	2.949	7.571	7.564	0.211	12.409	22.604	0.811	0.009	0.066	101.21	74.5215		CV21-B_avg	46.1715	3.66462	16.468	11.2226	0.235284	4.01731	9.13306	5.32484	2.5472	1.22	1.1	38.9578		0.760172	0.0797825	0.0142538	0.0582573	0.121914	0.000966604	1.03535	0.218201		0.089057	0.658923	0.00927446	-0.101249	-86.7212	0.101249
CV-2311	Lava, basanite	2021-10-21	CPx-1_core_01	45.392	2.715	8.578	8.411	0.254	10.799	22.819	0.834	0.003	0.132	99.937	69.5962		CV21-B_avg	46.1715	3.66462	16.468	11.2226	0.235284	4.01731	9.13306	5.32484	2.5472	1.22	1.1	38.9578		0.761381	0.0563332	0.0359819	0.0610971	0.124464	0.00197153	1.04123	0.278809		0.0880514	0.645655	0.0317182	-0.115727	-96.1374	0.115727
CV-2311	Lava, basanite	2021-10-21	CPx-1_core_02	43.009	3.773	10.765	8.973	0.211	9.821	22.712	0.832	0.006	0.04	100.142	66.1174		CV21-B_avg	46.1715	3.66462	16.468	11.2226	0.235284	4.01731	9.13306	5.32484	2.5472	1.22	1.1	38.9578		0.71215	0.0637547	0.0506617	0.0611649	0.159288	0.000599534	1.04762	0.327058		0.107637	0.644093	0.0438819	-0.0680567	-65.1334	0.0680567		1102.02	1147.17
CV-2311	Lava, basanite	2021-10-21	CPx-5_core_40	44.365	3.419	9.039	9.022	0.222	10.766	22.775	0.806	0.013	0.014	100.441	68.0258		CV21-B_avg	46.1715	3.66462	16.468	11.2226	0.235284	4.01731	9.13306	5.32484	2.5472	1.22	1.1	38.9578		0.749851	0.0706907	0.0191615	0.0590285	0.152524	0.00020904	1.05146	0.299979		0.0927065	0.642463	0.0220158	-0.107388	-90.7138	0.107388
CV-2311	Lava, basanite	2021-10-21	CPx-6_core_49	45.811	2.956	7.952	7.89	0.111	11.997	22.805	0.612	0.003	0.014	100.151	73.0525		CV21-B_avg	46.1715	3.66462	16.468	11.2226	0.235284	4.01731	9.13306	5.32484	2.5472	1.22	1.1	38.9578		0.763801	0.0778733	0.0280313	0.0445665	0.125686	0.000207855	1.04017	0.235422		0.0897345	0.640604	0.0118612	-0.123197	-100.996	0.123197
CV-2311	Lava, basanite	2021-10-21	CPx-6_core_50	46.364	2.797	7.757	7.939	0.173	12.212	22.616	0.707	0.008	0.015	100.588	73.2797		CV21-B_avg	46.1715	3.66462	16.468	11.2226	0.235284	4.01731	9.13306	5.32484	2.5472	1.22	1.1	38.9578		0.760006	0.0841475	0.0227415	0.0512183	0.122446	0.00022155	1.04078	0.232714		0.0900184	0.638837	0.00587082	-0.121169	-99.6774	0.121169
CV-2311	Lava, basanite	2021-10-21	CPx-6_line_58	46.583	2.898	7.246	7.455	0.159	12.744	22.761	0.616	0.012	0.012	100.486	75.2949		CV21-B_avg	46.1715	3.66462	16.468	11.2226	0.235284	4.01731	9.13306	5.32484	2.5472	1.22	1.1	38.9578		0.773189	0.0844321	0.0133945	0.04459	0.123728	0.000177098	1.03951	0.209404		0.0861866	0.638753	0.00175444	-0.134435	-108.305	0.134435
CV-2311	Lava, basanite	2021-10-21	CPx-6_line_58	46.052	2.949	7.88	7.645	0.159	12.343	22.641	0.69	0.015	0.005	100.379	74.2168		CV21-B_avg	46.1715	3.66462	16.468	11.2226	0.235284	4.01731	9.13306	5.32484	2.5472	1.22	1.1	38.9578		0.758953	0.0844152	0.0207194	0.0500608	0.128012	7.39595e-05	1.04223	0.221717		0.0906127	0.638758	0.00619753	-0.120194	-99.0432	0.120194
CV21P-A	Tephra	1-2/12/2021	CPx_mantle_m47	42.507	4.376	10.243	8.035	0.147	11.694	22.316	0.568	0.008	0.227	100.121	72.1818		CV21-B_avg	46.1715	3.66462	16.468	11.2226	0.235284	4.01731	9.13306	5.32484	2.5472	1.22	1.1	38.9578		0.693131	0.109953	0.0216187	0.0416314	0.185747	0.00339214	1.05547	0.245961		0.120437	0.651259	0.0104842	-0.0418717	-48.1029	0.0418717		851.125	1144.59
[truncated: 8 more columns]

## Sheet: SM5.3-Kaersutites
SM5.3. Kaersutite thermobarometry
Sample	Type	Reference	Zone		Group	Amphibole composition (wt%)											moles in 100 g														13 cations apfu														Amphibole total calculation (wt.%)
						SiO2	TiO2	Al2O3	Cr2O3	FeO	MnO	MgO	CaO	Na2O	K2O	Sum	Si	Ti	Al	Cr	Fe	Mn	Mg	Ca	Na	K	F	Cl	Si to Mg sum	Xal	Si	Ti	Al	Cr	Fe	Mn	Mg	Ca	Na	K	F	Cl	sum		H2O	Fe2O3	FeO	Total
CV-2309A	Lava, tephrite	Am-01_mantle_03	mantle		Low-P	39.043	5.407	13.382	0.009	13.507	0.299	11.344	11.951	2.592	1.136	98.67	0.649807	0.0676738	0.262493	0.000118429	0.187999	0.00421501	0.281461	0.21311	0.0836412	0.0241202	0	0	1.45377	0.147913	5.81076	0.605158	2.34728	0.00105902	1.68114	0.0376918	2.5169	1.90569	0.747944	0.21569	0	0	15.8693		1.90108	0.400067	13.147	100.611
CV-2309A	Lava, tephrite	Am-01_mantle_05	mantle		Low-P	39.412	5.709	13.304	0.003	12.201	0.239	12.314	12.366	2.688	1.136	99.372	0.655948	0.0714536	0.260963	3.94762e-05	0.169822	0.00336919	0.305528	0.22051	0.0867391	0.0241202	0	0	1.46712	0.145101	5.81228	0.633142	2.31236	0.000349794	1.50477	0.029854	2.70725	1.95392	0.768584	0.213726	0	0	15.9362		1.91855	0	12.201	101.291
CV-2309A	Lava, tephrite	Am-01_rim_02	rim		Low-P	39.009	5.732	13.678	0.007	13.222	0.238	11.499	12.036	2.641	1.034	99.096	0.649241	0.0717415	0.268299	9.21112e-05	0.184033	0.00335509	0.285307	0.214626	0.0852224	0.0219545	0	0	1.46207	0.150403	5.77274	0.637891	2.38558	0.000819008	1.63633	0.0298318	2.53681	1.90835	0.757757	0.195208	0	0	15.8613		1.91193	0.203641	13.0388	101.028
CV-2309A	Lava, tephrite	Am-02_rim_21	rim		Low-P	39.548	5.81	13.619	0.031	11.465	0.147	12.633	12.124	2.639	1.018	99.034	0.658212	0.0727177	0.267141	0.000407921	0.159577	0.00207226	0.313443	0.216195	0.0851579	0.0216147	0	0	1.47357	0.148698	5.80681	0.641523	2.35675	0.00359872	1.40781	0.0182817	2.76523	1.90729	0.751272	0.190687	0	0	15.8493		1.92698	0	11.465	100.961
CV-2309A	Lava, tephrite	Am-03_core_21	core		Low-P	39.489	5.847	13.618	0.003	11.359	0.176	12.852	12.144	2.546	1.058	99.092	0.65723	0.0731808	0.267122	3.94762e-05	0.158102	0.00248107	0.318877	0.216552	0.0821569	0.022464	0	0	1.47703	0.148549	5.78457	0.644096	2.35106	0.000347448	1.39153	0.021837	2.80657	1.90597	0.723098	0.197716	0	0	15.8268		1.9315	0.530931	10.8813	101.077
CV-2309A	Lava, tephrite	Am-03_rim_21	rim		Low-P	39.395	5.906	13.643	0.009	11	0.123	12.876	12.107	2.582	1.083	98.724	0.655665	0.0739192	0.267612	0.000118429	0.153105	0.00173393	0.319472	0.215892	0.0833185	0.0229949	0	0	1.47163	0.149185	5.79199	0.652985	2.36402	0.00104617	1.3525	0.0153172	2.82214	1.90714	0.736016	0.203131	0	0	15.8463		1.92443	0	11	100.648
CV-2309A	Lava, tephrite	Am-04_core_33	core		Low-P	39.337	5.955	13.771	0.005	11.573	0.186	12.528	12.183	2.597	1.002	99.137	0.6547	0.0745325	0.270123	6.57937e-05	0.161081	0.00262204	0.310838	0.217247	0.0838026	0.021275	0	0	1.47396	0.150379	5.7743	0.65736	2.38242	0.000580285	1.42069	0.0231258	2.74152	1.91607	0.739119	0.187641	0	0	15.8428		1.92749	0	11.573	101.064
CV-2309A	Lava, tephrite	Am-04_rim_34	rim		Low-P	39.096	5.923	13.873	0	11.633	0.185	12.532	12.199	2.624	1.004	99.069	0.650689	0.074132	0.272124	0	0.161916	0.00260795	0.310937	0.217532	0.0846738	0.0213175	0	0	1.47241	0.151522	5.74499	0.654518	2.4026	0	1.42957	0.0230258	2.74529	1.92061	0.747593	0.188214	0	0	15.8564		1.92545	0.192988	11.4593	101.014
CV-2309C	Lava, tephrite	Am-05_core_44	core		Low-P	39.38	5.987	13.724	0.034	10.903	0.187	13.056	12.194	2.505	1.015	98.985	0.655416	0.074933	0.269201	0.000447397	0.151755	0.00263614	0.323938	0.217443	0.0808338	0.021551	0	0	1.47833	0.14971	5.76355	0.658941	2.36728	0.00393429	1.33449	0.0231815	2.84862	1.91214	0.710831	0.189514	0	0	15.8125		1.9332	0.537453	10.4194	100.972
CV-2309C	Lava, tephrite	Am-05_rim_45	rim		Low-P	39.416	6.043	13.83	0.024	10.595	0.097	13.167	12.421	2.507	1.056	99.156	0.656015	0.0756339	0.27128	0.00031581	0.147468	0.00136741	0.326692	0.221491	0.0808984	0.0224216	0	0	1.47877	0.150412	5.76708	0.664904	2.38484	0.00277631	1.2964	0.012021	2.87197	1.94714	0.711184	0.19711	0	0	15.8554		1.93378	0	10.595	101.09
CV-2309C	Lava, tephrite	Am-06_core_46	core		Low-P	38.883	5.972	14.122	0	11.921	0.149	12.336	12.202	2.456	1.091	99.132	0.647144	0.0747453	0.277008	0	0.165924	0.00210046	0.306074	0.217586	0.0792527	0.0231647	0	0	1.473	0.154494	5.7114	0.659668	2.44475	0	1.46437	0.0185377	2.70127	1.92032	0.699448	0.204441	0	0	15.8242		1.92623	0.620539	11.3626	101.12
CV-2309C	Lava, tephrite	Am-06_core_47	core		Low-P	38.972	6.067	14.167	0.004	11.713	0.154	12.338	12.404	2.462	1.118	99.399	0.648625	0.0759343	0.277891	5.2635e-05	0.163029	0.00217094	0.306123	0.221188	0.0794463	0.023738	0	0	1.47383	0.154538	5.72125	0.669785	2.45116	0.000464271	1.43801	0.0191489	2.70019	1.95101	0.700762	0.209383	0	0	15.8612		1.92731	0	11.713	101.326
CV-2309C	Lava, tephrite	Am-06_rim_48	rim		Low-P	38.993	6.202	14.083	0.011	11.037	0.107	12.806	12.285	2.443	1.145	99.112	0.648975	0.077624	0.276243	0.000144746	0.15362	0.00150838	0.317735	0.219066	0.0788332	0.0243113	0	0	1.47585	0.153634	5.71648	0.683749	2.43328	0.00127499	1.35316	0.0132865	2.79876	1.92964	0.6944	0.214145	0	0	15.8382		1.92996	0	11.037	101.042
CV-2309C	Lava, tephrite	Am-06_rim_49	rim		Low-P	39.293	5.866	13.944	0	11.606	0.164	12.785	12.152	2.455	1.117	99.382	0.653968	0.0734186	0.273516	0	0.16154	0.00231191	0.317214	0.216694	0.0792204	0.0237168	0	0	1.48197	0.151819	5.73668	0.644036	2.39932	0	1.41705	0.0202803	2.78264	1.90087	0.69493	0.208046	0	0	15.8038		1.93796	1.2246	10.5041	101.443
CV-2309C	Lava, tephrite	Am-07_core_67	core		Low-P	39.263	5.768	13.777	0.002	11.126	0.14	12.881	12.174	2.521	1.155	98.807	0.653468	0.072192	0.270241	2.63175e-05	0.154859	0.00197358	0.319596	0.217087	0.0813501	0.0245236	0	0	1.47236	0.150525	5.76973	0.637411	2.38606	0.000232367	1.36731	0.0174255	2.82184	1.91674	0.718272	0.216528	0	0	15.8515		1.92539	0.281719	10.8725	100.761
CV-2309C	Lava, tephrite	Am-07_rim_68	rim		Low-P	39.514	5.959	13.735	0.007	11.233	0.132	12.958	12.273	2.436	1.161	99.408	0.657646	0.0745826	0.269417	9.21112e-05	0.156348	0.00186081	0.321507	0.218852	0.0786073	0.024651	0	0	1.48145	0.14938	5.77095	0.654475	2.36418	0.000808291	1.37198	0.0163289	2.82127	1.92046	0.689792	0.216317	0	0	15.8266		1.93728	0.337777	10.9291	101.379
CV-2309C	Lava, tephrite	Am-08_70			Low-P	39.979	5.587	13.309	0.009	11.636	0.178	12.892	12.188	2.668	1.03	99.476	0.665385	0.0699267	0.261061	0.000118429	0.161958	0.00250927	0.319869	0.217336	0.0860937	0.0218695	0	0	1.48083	0.144542	5.84134	0.613878	2.29182	0.00103967	1.42181	0.0220286	2.80809	1.90797	0.755806	0.19199	0	0	15.8558		1.93647	0.299936	11.3661	101.443
CV-2309C	Lava, tephrite	Am-08_71			Low-P	39.362	5.789	13.684	0.012	11.774	0.193	12.734	12.295	2.634	1.067	99.544	0.655116	0.0724549	0.268416	0.000157905	0.163878	0.00272072	0.315949	0.219244	0.0849965	0.0226551	0	0	1.47869	0.148659	5.75948	0.63699	2.35979	0.00138823	1.44074	0.0239194	2.77768	1.9275	0.747251	0.199174	0	0	15.8739		1.93368	0.403691	11.4108	101.518
CV-2309C	Lava, tephrite	Am-08_core_69	core		Low-P	39.794	5.596	13.666	0.01	11.811	0.213	12.783	12.323	2.574	1.033	99.803	0.662306	0.0700393	0.268063	0.000131587	0.164393	0.00300266	0.317165	0.219744	0.0830604	0.0219332	0	0	1.4851	0.148115	5.79757	0.613097	2.34652	0.00115187	1.43904	0.0262842	2.77634	1.92355	0.727079	0.191995	0	0	15.8426		1.94205	0.591174	11.2791	101.804
CV-2309C	Lava, tephrite	Am-08_rim_72	rim		Low-P	39.502	5.784	13.645	0	11.347	0.161	13.058	12.261	2.5	1.095	99.353	0.657446	0.0723923	0.267651	0	0.157935	0.00226962	0.323988	0.218638	0.0806725	0.0232496	0	0	1.48168	0.148346	5.76831	0.635156	2.34832	0	1.38569	0.0199132	2.84261	1.91829	0.707805	0.203988	0	0	15.8301		1.93758	0.87707	10.5578	101.378
CV-2309C	Lava, tephrite	Am-09_78			Low-P	38.82	5.892	14.095	0	12.21	0.2	12.155	12.042	2.633	1.107	99.154	0.646095	0.073744	0.276478	0	0.169947	0.0028194	0.301583	0.214733	0.0849643	0.0235044	0	0	1.47067	0.154124	5.71118	0.651862	2.44394	0	1.50225	0.0249222	2.66585	1.89814	0.751044	0.207768	0	0	15.8569		1.92318	0.676534	11.6012	101.145
CV-2309C	Lava, tephrite	Am-09_dark_rim_79	rim		Low-P	39.569	6.012	13.615	0.047	10.369	0.114	13.52	12.716	2.581	1.114	99.657	0.658561	0.0752459	0.267063	0.000618461	0.144323	0.00160706	0.335451	0.226752	0.0832863	0.0236531	0	0	1.48287	0.147016	5.77347	0.659665	2.34128	0.00542192	1.26525	0.0140888	2.94082	1.98788	0.730153	0.207361	0	0	15.9254		1.93914	0	10.369	101.596
CV-2309C	Lava, tephrite	Am-10__80			Low-P	39.227	6.39	13.848	0.044	9.947	0.13	13.395	12.421	2.53	1.021	98.953	0.652869	0.079977	0.271633	0.000578985	0.138449	0.00183261	0.332349	0.221491	0.0816406	0.0216784	0	0	1.47769	0.150698	5.74363	0.703599	2.3897	0.00509363	1.21801	0.0161224	2.92385	1.94857	0.718234	0.190716	0	0	15.8575		1.93236	0	9.947	100.885
CV-2309C	Lava, tephrite	Am-10_rim_81			Low-P	39.451	5.888	13.671	0.051	11.971	0.167	12.623	12.304	2.664	1.041	99.831	0.656597	0.073694	0.268161	0.000671096	0.16662	0.0023542	0.313195	0.219405	0.0859646	0.0221031	0	0	1.48129	0.148257	5.76238	0.646747	2.35342	0.00588962	1.46228	0.0206607	2.74863	1.92552	0.754435	0.193979	0	0	15.8739		1.93708	0.209188	11.7828	101.789
CV-2309C	Lava, tephrite	Cpx-06_Am-incl_55	inclusion		Low-P	39.549	5.996	13.779	0.029	10.454	0.12	13.587	12.193	2.322	1.169	99.198	0.658228	0.0750457	0.27028	0.000381604	0.145506	0.00169164	0.337113	0.217425	0.0749286	0.0248209	0	0	1.48825	0.149705	5.7497	0.655533	2.36093	0.00333335	1.27101	0.0147767	2.94472	1.89924	0.65451	0.216813	0	0	15.7706		1.94617	1.42116	9.17522	101.287
CV-2309C	Lava, tephrite	Cpx-06_Am-incl_56	inclusion		Low-P	39.672	5.983	13.952	0.01	10.37	0.12	13.7	12.284	2.471	1.177	99.739	0.660276	0.074883	0.273673	0.000131587	0.144336	0.00169164	0.339917	0.219048	0.0797367	0.0249907	0	0	1.49491	0.150479	5.74188	0.651196	2.37991	0.00114431	1.25518	0.0147108	2.95598	1.90488	0.693405	0.217324	0	0	15.8156		1.95488	1.03105	9.44224	101.797
CV-2309C	Lava, tephrite	Cpx-06_Am-incl_57	inclusion		Low-P	39.466	5.997	13.839	0.004	10.304	0.107	13.7	12.188	2.431	1.172	99.208	0.656847	0.0750582	0.271457	5.2635e-05	0.143418	0.00150838	0.339917	0.217336	0.0784459	0.0248845	0	0	1.48826	0.150065	5.73759	0.655637	2.37119	0.000459769	1.25276	0.0131758	2.96919	1.89844	0.685229	0.217368	0	0	15.801		1.94618	1.30181	9.13262	101.285
LP201-1	Lava, tephrite	amph12_c1	core		High-P	39.345	5.453	13.674	0.014	11.575	0.197	12.127	11.939	2.635	1.047	98.006	0.654833	0.0682495	0.26822	0.000184222	0.161108	0.00277711	0.300888	0.212896	0.0850288	0.0222305	0	0	1.45626	0.150989	5.84568	0.609261	2.39439	0.00164455	1.43821	0.0247912	2.68602	1.90052	0.75905	0.198451	0	0	15.858		1.90434	0	11.575	99.9103
LP201-1	Lava, tephrite	amph12_c2	core		High-P	39.077	5.74	13.596	0.008	11.735	0.212	12.063	11.777	2.729	1.033	97.97	0.650373	0.0718416	0.26669	0.00010527	0.163335	0.00298857	0.2993	0.210007	0.0880621	0.0219332	0	0	1.45463	0.150279	5.81235	0.642045	2.3834	0.000940793	1.45972	0.0267087	2.67483	1.87683	0.787007	0.196016	0	0	15.8598		1.90221	0	11.735	99.8722
LP201-1	Lava, tephrite	amph12_r1	rim		Low-P	39.229	5.632	13.678	0.009	11.074	0.183	12.219	12	2.584	1.059	97.667	0.652903	0.0704899	0.268299	0.000118429	0.154135	0.00257975	0.303171	0.213984	0.0833831	0.0224853	0	0	1.4517	0.151449	5.84677	0.63124	2.40263	0.00106053	1.38029	0.0231018	2.71491	1.91624	0.746699	0.201357	0	0	15.8643		1.89837	0	11.074	99.5654
LP201-1	Lava, tephrite	amph12_r2	rim		Low-P	39.335	5.512	13.716	0	11.651	0.18	12.273	11.964	2.534	1.041	98.206	0.654667	0.068988	0.269044	0	0.162166	0.00253746	0.304511	0.213342	0.0817696	0.0221031	0	0	1.46191	0.151222	5.8216	0.613472	2.39246	0	1.44206	0.0225643	2.70785	1.89713	0.727133	0.196551	0	0	15.8208		1.91173	0.174646	11.4939	100.135
LP201-1	Lava, tephrite	amph12_r3	rim		High-P	39.143	5.57	13.57	0.015	11.613	0.184	12.301	11.84	2.711	1.038	97.985	0.651471	0.0697139	0.26618	0.000197381	0.161637	0.00259385	0.305205	0.211131	0.0874812	0.0220394	0	0	1.457	0.149737	5.81272	0.622018	2.37498	0.00176112	1.4422	0.0231435	2.72318	1.8838	0.780547	0.196645	0	0	15.861		1.90531	0.0804517	11.5406	99.8984
LP201-1	Lava, tephrite	amph12_r4	rim		Low-P	38.982	5.721	13.8	0	11.241	0.215	12.146	11.919	2.648	0.996	97.668	0.648792	0.0716038	0.270692	0	0.15646	0.00303086	0.30136	0.212539	0.0854483	0.0211476	0	0	1.45194	0.152841	5.80899	0.641108	2.42365	0	1.40087	0.027137	2.69824	1.90298	0.765066	0.189346	0	0	15.8574		1.89869	0	11.241	99.5667
LP201-1	Lava, tephrite	amph13_c1	core		Low-P	39.01	5.859	14.111	0.012	10.453	0.11	13.093	12.021	2.44	1.105	98.214	0.649258	0.073331	0.276792	0.000157905	0.145492	0.00155067	0.324856	0.214358	0.0787363	0.023462	0	0	1.47144	0.154806	5.73613	0.647872	2.44543	0.00139507	1.2854	0.0137	2.87007	1.89383	0.695628	0.207284	0	0	15.7967		1.92419	0.854923	9.68373	100.224
LP201-1	Lava, tephrite	amph13_c2	core		Low-P	39.095	5.899	13.861	0.008	10.314	0.109	13.081	12.025	2.453	1.122	97.967	0.650672	0.0738316	0.271888	0.00010527	0.143557	0.00153657	0.324558	0.21443	0.0791558	0.0238229	0	0	1.46615	0.152442	5.76936	0.654648	2.41077	0.000933404	1.27289	0.0136244	2.87778	1.9013	0.701856	0.211232	0	0	15.8144		1.91727	0.221575	10.1146	99.9065
LP201-1	Lava, tephrite	amph13_c3	core		Low-P	39.205	5.999	14.034	0	10.481	0.163	12.939	12.139	2.56	1.098	98.618	0.652503	0.0750832	0.275282	0	0.145881	0.00229781	0.321035	0.216462	0.0826086	0.0233133	0	0	1.47208	0.153406	5.76227	0.663062	2.43102	0	1.28828	0.0202921	2.83507	1.91159	0.729519	0.205881	0	0	15.847		1.92503	0	10.481	100.543
LP201-1	Lava, tephrite	amph13_r1	rim		Low-P	38.898	6.045	14.035	0.106	10.452	0.099	13.178	12.366	2.388	1.049	98.616	0.647394	0.075659	0.275301	0.00139483	0.145478	0.0013956	0.326965	0.22051	0.0770584	0.0222729	0	0	1.47359	0.153506	5.71131	0.667464	2.42871	0.0123052	1.28341	0.012312	2.88449	1.94534	0.67981	0.196492	0	0	15.8216		1.927	0.311713	10.1715	100.574
LP201-1	Lava, tephrite	amph13_r2	rim		Low-P	38.825	6.564	13.722	0	10.393	0.141	12.757	12.362	2.484	0.928	98.176	0.646179	0.0821547	0.269162	0	0.144657	0.00198768	0.316519	0.220439	0.0801562	0.0197038	0	0	1.46066	0.151133	5.75105	0.731185	2.39556	0	1.28746	0.0176905	2.81705	1.96193	0.713397	0.175366	0	0	15.8507		1.91009	0	10.393	100.086
LP201-1	Lava, tephrite	amph13_r3	rim		Low-P	38.471	6.696	13.906	0.011	10.69	0.164	12.567	12.293	2.465	0.948	98.211	0.640287	0.0838069	0.272771	0.000144746	0.14879	0.00231191	0.311805	0.219209	0.0795431	0.0201285	0	0	1.45992	0.153346	5.70151	0.746268	2.42892	0.00128891	1.32492	0.0205867	2.77651	1.95197	0.7083	0.179236	0	0	15.8395		1.90912	0	10.69	100.12
LP201-1	Lava, tephrite	amph13_r4	rim		Low-P	38.532	6.49	13.768	0.001	10.558	0.14	12.935	12.221	2.429	0.934	98.008	0.641302	0.0812286	0.270064	1.31587e-05	0.146953	0.00197358	0.320936	0.217925	0.0783814	0.0198312	0	0	1.46247	0.15184	5.70058	0.722046	2.40062	0.000116969	1.30628	0.0175433	2.85282	1.93715	0.696737	0.176281	0	0	15.8102		1.91246	0.0602112	10.5038	99.9265
LP201-1	Lava, tephrite	amph13_r5	rim		Low-P	38.476	6.744	13.761	0	10.486	0.198	12.709	12.228	2.439	0.91	97.951	0.64037	0.0844076	0.269927	0	0.145951	0.00279121	0.315329	0.21805	0.0787041	0.0193216	0	0	1.45878	0.152084	5.70671	0.752206	2.40548	0	1.30066	0.0248741	2.81008	1.94317	0.701378	0.172186	0	0	15.8167		1.90763	0	10.486	99.8586
LP201-1	Lava, tephrite	amph13_r6	rim		Low-P	39.313	6.092	13.785	0.039	10.309	0.106	13.214	12.113	2.51	1.03	98.511	0.654301	0.0762472	0.270398	0.000513191	0.143487	0.00149428	0.327858	0.215999	0.0809952	0.0218695	0	0	1.4743	0.150794	5.76946	0.672329	2.3843	0.00452519	1.26524	0.0131762	2.89097	1.90462	0.714195	0.19284	0	0	15.8117		1.92793	0.102427	10.2168	100.449
LP201-1	Lava, tephrite	amph15_c1	core		High-P	38.937	5.354	13.576	0	13.922	0.374	10.716	11.571	2.529	1.122	98.101	0.648043	0.0670104	0.266298	0	0.193776	0.00527228	0.265879	0.206334	0.0816083	0.0238229	0	0	1.44628	0.151474	5.82499	0.602329	2.39364	0	1.74177	0.0473904	2.38988	1.85465	0.733543	0.214134	0	0	15.8023		1.89129	0.841584	13.1647	100.077
LP201-1	Lava, tephrite	amph15_c2	core		Low-P	38.66	5.442	13.329	0	14.058	0.265	10.644	11.822	2.557	1.138	97.915	0.643433	0.0681118	0.261453	0	0.195669	0.00373571	0.264093	0.21081	0.0825118	0.0241626	0	0	1.43649	0.149063	5.82294	0.616399	2.3661	0	1.77076	0.0338075	2.38999	1.90779	0.746716	0.218667	0	0	15.8732		1.87849	0	14.058	99.7935
LP201-1	Lava, tephrite	amph15_r1	rim		Low-P	38.551	5.773	13.687	0.008	11.426	0.185	12.436	12.077	2.553	1.03	97.726	0.641618	0.0722546	0.268475	0.00010527	0.159035	0.00260795	0.308555	0.215357	0.0823827	0.0218695	0	0	1.45265	0.151487	5.74194	0.646618	2.40263	0.000942077	1.42323	0.0233389	2.76131	1.92726	0.737256	0.195714	0	0	15.8602		1.89962	0.283861	11.1706	99.6541
LP201-1	Lava, tephrite	amph15_r2	rim		Low-P	39.412	5.561	13.11	0.007	11.256	0.184	12.658	12.061	2.634	0.933	97.816	0.655948	0.0696012	0.257157	9.21112e-05	0.156668	0.00259385	0.314063	0.215072	0.0849965	0.01981	0	0	1.45612	0.144796	5.85618	0.621387	2.29585	0.000822351	1.39871	0.0231574	2.8039	1.92012	0.758833	0.17686	0	0	15.8558		1.90416	0	11.256	99.7202
LP201-1	Lava, tephrite	amph15_r3	rim		Low-P	39.276	6.007	13.481	0.01	10.19	0.158	13.51	12.112	2.642	0.925	98.311	0.653685	0.0751834	0.264434	0.000131587	0.141831	0.00222733	0.335202	0.215981	0.0852547	0.0196401	0	0	1.4727	0.147435	5.77031	0.66367	2.33426	0.00116157	1.25199	0.0196614	2.95895	1.90654	0.752573	0.17337	0	0	15.8325		1.92583	0.521038	9.72116	100.289
LP201-1	Lava, tephrite	amph15_r4	rim		Low-P	38.787	5.892	13.838	0.011	11.712	0.133	12.269	11.873	2.521	1	98.036	0.645546	0.073744	0.271437	0.000144746	0.163015	0.0018749	0.304411	0.211719	0.0813501	0.0212325	0	0	1.46017	0.152968	5.74733	0.656547	2.41662	0.00128868	1.45133	0.0166924	2.71019	1.88495	0.724264	0.189034	0	0	15.7982		1.90946	0.817447	10.9765	100.027
LP201-1	Lava, tephrite	amph15_r5	rim		Low-P	38.504	6.025	13.763	0.012	11.427	0.201	12.284	11.78	2.552	1.085	97.633	0.640836	0.0754086	0.269966	0.000157905	0.159049	0.0028335	0.304784	0.210061	0.0823505	0.0230373	0	0	1.45303	0.152654	5.73343	0.674666	2.41533	0.00141274	1.42297	0.0253507	2.72684	1.87937	0.736773	0.20611	0	0	15.8223		1.90012	0.584035	10.9015	99.5916
LP201-1	Lava, tephrite	Amph15-scan1	rim		High-P	38.257	5.6	13.614	0.006	13.1	0.3	10.967	11.736	2.641	1.127	97.348	0.636725	0.0700894	0.267043	7.89525e-05	0.182334	0.0042291	0.272107	0.209276	0.0852224	0.0239291	0	0	1.43261	0.152506	5.77788	0.636016	2.42325	0.000716443	1.65457	0.0383764	2.4692	1.89905	0.773339	0.217141	0	0	15.8895		1.87341	0	13.1	99.2214
LP201-1	Lava, tephrite	Amph15-scan1	core		High-P	38.58	5.495	13.57	0	13.538	0.303	10.898	11.659	2.684	1.137	97.864	0.642101	0.0687752	0.26618	0	0.188431	0.0042714	0.270395	0.207903	0.08661	0.0241414	0	0	1.44015	0.151341	5.79613	0.620821	2.40276	0	1.70093	0.0385571	2.44081	1.8767	0.781812	0.21792	0	0	15.8764		1.88328	0.0902772	13.4568	99.7563
LP201-1	Lava, tephrite	Amph15-scan1	core		High-P	38.422	5.447	13.613	0	13.198	0.327	10.903	11.483	2.662	1.062	97.117	0.639471	0.0681744	0.267024	0	0.183698	0.00460972	0.270519	0.204765	0.0859001	0.022549	0	0	1.4335	0.152872	5.7992	0.618256	2.42157	0	1.66591	0.0418044	2.45327	1.85696	0.779005	0.204491	0	0	15.8405		1.87457	0.406081	12.8326	99.0323
LP201-1	Lava, tephrite	Amph15-scan1	core		High-P	38.494	5.332	13.546	0.004	13.345	0.361	10.762	11.927	2.635	1.074	97.48	0.64067	0.0667351	0.265709	5.2635e-05	0.185745	0.00508902	0.267021	0.212682	0.0850288	0.0228038	0	0	1.43102	0.151701	5.82011	0.60625	2.41382	0.000478158	1.68738	0.0462308	2.42573	1.93209	0.772438	0.207159	0	0	15.9117		1.87134	0	13.345	99.3513
LP201-1	Lava, tephrite	Amph15-scan1	core		High-P	38.397	5.505	13.214	0.006	13.208	0.298	10.809	11.778	2.653	1.068	96.936	0.639055	0.0689003	0.259197	7.89525e-05	0.183838	0.00420091	0.268187	0.210025	0.0856096	0.0226764	0	0	1.42346	0.148813	5.8363	0.629246	2.36717	0.000721049	1.67893	0.0383656	2.44927	1.9181	0.781847	0.207096	0	0	15.907		1.86144	0	13.208	98.7974
LP201-1	Lava, tephrite	Amph15-scan1	core		High-P	38.752	5.479	13.556	0.013	12.967	0.288	11.166	11.648	2.715	1.127	97.711	0.644964	0.0685749	0.265906	0.000171064	0.180483	0.00405994	0.277044	0.207707	0.0876103	0.0239291	0	0	1.4412	0.151044	5.81773	0.618563	2.39853	0.00154304	1.628	0.0366216	2.49901	1.87357	0.790266	0.215846	0	0	15.8797		1.88465	0	12.967	99.5957
LP201-1	Lava, tephrite	Amph15-scan1	core		High-P	38.388	5.428	13.596	0.018	13.662	0.296	10.79	11.652	2.592	1.119	97.541	0.638906	0.0679366	0.26669	0.000236857	0.190157	0.00417272	0.267715	0.207778	0.0836412	0.0237592	0	0	1.43581	0.152308	5.78471	0.615105	2.41464	0.00214453	1.7217	0.0377802	2.42392	1.88125	0.757296	0.215118	0	0	15.8537		1.8776	0.429265	13.2757	99.4616
LP201-1	Lava, tephrite	Amph15-scan1	core		High-P	38.233	5.415	13.423	0.03	13.67	0.37	10.641	11.746	2.54	1.074	97.142	0.636326	0.0677739	0.263297	0.000394762	0.190268	0.0052159	0.264018	0.209455	0.0819632	0.0228038	0	0	1.42729	0.151188	5.79575	0.617295	2.39815	0.00359555	1.73299	0.0475071	2.40472	1.90774	0.746533	0.2077	0	0	15.862		1.86646	0.0215109	13.6506	99.0106
LP201-1	Lava, tephrite	Amph15-scan1	core		High-P	38.445	5.519	13.64	0.004	13.145	0.315	11.074	11.888	2.63	1.09	97.75	0.639854	0.0690756	0.267553	5.2635e-05	0.182961	0.00444056	0.274762	0.211987	0.0848675	0.0231435	0	0	1.4387	0.152132	5.78169	0.624163	2.4176	0.000475607	1.65322	0.0401246	2.48273	1.9155	0.766857	0.209123	0	0	15.8915		1.88138	0	13.145	99.6314
LP201-1	Lava, tephrite	Amph15-scan1	core		High-P	38.713	5.284	13.364	0.011	12.828	0.27	11.168	11.564	2.621	1.052	96.875	0.644315	0.0661343	0.262139	0.000144746	0.178549	0.00380619	0.277094	0.206209	0.084577	0.0223366	0	0	1.43218	0.150197	5.84848	0.600305	2.37946	0.00131387	1.6207	0.034549	2.5152	1.87177	0.767711	0.202751	0	0	15.8422		1.87285	0.0673045	12.7674	98.7546
LP201-1	Lava, tephrite	Amph15-scan1	core		High-P	38.316	5.424	13.736	0.013	13.856	0.341	10.977	11.398	2.612	1.125	97.798	0.637707	0.0678866	0.269436	0.000171064	0.192857	0.00480708	0.272355	0.203249	0.0842866	0.0238866	0	0	1.44522	0.153381	5.73628	0.610651	2.42363	0.00153875	1.73478	0.0432405	2.44988	1.82826	0.758172	0.214864	0	0	15.8013		1.8899	2.23166	11.8479	99.9115
LP201-1	Lava, tephrite	Amph15-scan1	core		High-P	38.24	5.421	13.644	0	13.512	0.306	10.944	11.804	2.628	1.108	97.607	0.636442	0.067849	0.267632	0	0.188069	0.00431369	0.271536	0.210489	0.0848029	0.0235257	0	0	1.43584	0.152526	5.7623	0.6143	2.42312	0	1.70276	0.0390558	2.45847	1.90575	0.767799	0.213	0	0	15.8865		1.87764	0.276838	13.2629	99.5124
LP201-1	Lava, tephrite	Amph15-scan1	core		Low-P	38.432	5.388	13.504	0	13.479	0.3	10.827	11.678	2.545	1.08	97.233	0.639638	0.067436	0.264886	0	0.18761	0.0042291	0.268633	0.208242	0.0821246	0.0229312	0	0	1.43243	0.151733	5.80502	0.612014	2.40396	0	1.70265	0.0383811	2.43798	1.8899	0.74532	0.208111	0	0	15.8433		1.87318	0.252944	13.2514	99.1315
LP201-1	Lava, tephrite	Amph15-scan1	core		Low-P	38.424	5.347	13.488	0.011	13.903	0.27	10.663	11.778	2.499	1.11	97.493	0.639505	0.0669228	0.264572	0.000144746	0.193511	0.00380619	0.264564	0.210025	0.0806402	0.0235681	0	0	1.43303	0.151421	5.8014	0.607105	2.40012	0.0013131	1.75548	0.0345287	2.40005	1.90529	0.731545	0.213803	0	0	15.8506		1.87396	0.225537	13.7001	99.3896
LP201-1	Lava, tephrite	Amph15-scan1	core		Low-P	38.624	5.309	13.541	0.015	13.761	0.397	10.412	11.781	2.558	1.088	97.486	0.642833	0.0664472	0.265611	0.000197381	0.191535	0.00559652	0.258337	0.210079	0.0825441	0.023101	0	0	1.43056	0.152101	5.84166	0.60383	2.41371	0.00179368	1.74055	0.0508576	2.3476	1.90906	0.750109	0.209927	0	0	15.8691		1.87073	0	13.761	99.3567
LP201-1	Lava, tephrite	Amph15-scan1	core		Low-P	38.43	5.509	13.358	0.002	13.551	0.331	11.029	11.853	2.602	1.108	97.773	0.639605	0.0689504	0.262022	2.63175e-05	0.188612	0.00466611	0.273645	0.211363	0.0839639	0.0235257	0	0	1.43753	0.149183	5.78414	0.62354	2.36954	0.000237997	1.70568	0.0421971	2.47466	1.91142	0.759312	0.21275	0	0	15.8835		1.87984	0.176146	13.3925	99.6705
LP201-1	Lava, tephrite	Amph15-scan1	core		Low-P	38.538	5.342	13.541	0	13.143	0.289	10.775	11.569	2.533	1.081	96.811	0.641402	0.0668602	0.265611	0	0.182933	0.00407404	0.267343	0.206298	0.0817374	0.0229524	0	0	1.42822	0.152719	5.83818	0.608576	2.41765	0	1.66509	0.0370828	2.43342	1.87777	0.743991	0.208918	0	0	15.8307		1.86768	0	13.143	98.6787
LP201-1	Lava, tephrite	Amph15-scan1	rim		Low-P	38.517	5.9	13.495	0.007	10.703	0.118	12.555	11.88	2.433	1.056	96.664	0.641053	0.0738442	0.264709	9.21112e-05	0.148971	0.00166345	0.311508	0.211844	0.0785105	0.0224216	0	0	1.44184	0.150864	5.77989	0.665798	2.38668	0.000830498	1.34316	0.0149981	2.80863	1.91004	0.70787	0.202159	0	0	15.8201		1.88548	0	10.703	98.5495
LP201-1	Lava, tephrite	Amph16-1	core		High-P	39.127	5.795	13.34	0.061	10.954	0.2	12.186	11.745	2.664	1.051	97.123	0.651205	0.07253	0.261669	0.000802683	0.152465	0.0028194	0.302352	0.209437	0.0859646	0.0223154	0	0	1.44384	0.148544	5.86329	0.653042	2.356	0.00722716	1.37276	0.0253852	2.7223	1.88572	0.774004	0.200922	0	0	15.8606		1.8881	0	10.954	99.0111
LP201-1	Lava, tephrite	Amph16-2	core		High-P	39.608	5.724	13.747	0.064	11.407	0.144	12.347	12.192	2.717	1.047	98.997	0.65921	0.0716413	0.269652	0.00084216	0.15877	0.00202997	0.306347	0.217408	0.0876749	0.0222305	0	0	1.46849	0.150157	5.83574	0.634213	2.38713	0.00745531	1.40553	0.0179705	2.71197	1.92463	0.776152	0.196798	0	0	15.8976		1.92034	0	11.407	100.917
LP201-1	Lava, tephrite	Amph16-3	core		Low-P	39.281	6.002	13.39	0.045	9.683	0.119	13.009	11.966	2.508	1.095	97.098	0.653768	0.0751208	0.262649	0.000592143	0.134774	0.00167754	0.322772	0.213378	0.0809306	0.0232496	0	0	1.45135	0.148481	5.8559	0.672868	2.35259	0.00530392	1.20719	0.015026	2.89112	1.91126	0.724908	0.208251	0	0	15.8444		1.89792	0	9.683	98.9959
LP201-1	Lava, tephrite	Amph16-4	core		Low-P	38.987	5.827	13.454	0.042	9.512	0.147	13.496	11.987	2.543	1.083	97.078	0.648875	0.0729305	0.263905	0.000552667	0.132394	0.00207226	0.334855	0.213752	0.0820601	0.0229949	0	0	1.45558	0.14873	5.79518	0.651351	2.35697	0.00493594	1.18243	0.0185076	2.99063	1.90904	0.732888	0.20537	0	0	15.8473		1.90346	0	9.512	98.9815
LP201-1	Lava, tephrite	Amph16-5	core		Low-P	39.305	5.799	13.202	0.07	9.589	0.105	13.277	12.127	2.459	1.141	97.074	0.654167	0.07258	0.258962	0.000921112	0.133466	0.00148019	0.329421	0.216249	0.0793495	0.0242263	0	0	1.451	0.146238	5.86092	0.65027	2.32013	0.00825257	1.19577	0.0132615	2.9514	1.93745	0.71092	0.217052	0	0	15.8654		1.89746	0	9.589	98.9715
LP201-1	Lava, tephrite	Amph16-6	core		Low-P	39.134	5.516	13.476	0.054	11.612	0.123	11.938	11.655	2.506	1.066	97.08	0.651321	0.069038	0.264336	0.000710572	0.161623	0.00173393	0.296199	0.207832	0.0808661	0.0226339	0	0	1.44496	0.150508	5.85979	0.621119	2.37817	0.00639286	1.45409	0.0155998	2.66483	1.86982	0.727534	0.203632	0	0	15.801		1.88957	0	11.612	98.9696
LP201-1	Lava, tephrite	Amph16-7	core		Low-P	39.119	5.581	13.32	0.06	11.87	0.23	11.972	11.613	2.547	1.088	97.4	0.651072	0.0698516	0.261276	0.000789525	0.165214	0.00324231	0.297042	0.207083	0.0821891	0.023101	0	0	1.44849	0.14838	5.84329	0.626909	2.34492	0.00708588	1.48278	0.0290994	2.66592	1.85854	0.737637	0.207329	0	0	15.8035		1.89418	0.405247	11.5054	99.3348
LP201-1	Lava, tephrite	Amph16-8	rim		Low-P	38.893	6.064	13.316	0.017	9.858	0.127	13.289	12.267	2.377	0.918	97.126	0.64731	0.0758968	0.261198	0.000223699	0.13721	0.00179032	0.329719	0.218745	0.0767034	0.0194915	0	0	1.45335	0.147712	5.7901	0.678886	2.33638	0.00200095	1.22733	0.0160142	2.94929	1.95664	0.686101	0.174349	0	0	15.8171		1.90053	0	9.858	99.0265
LP201-1	Lava, tephrite	Amph17-1	core		Low-P	38.475	5.839	13.645	0.013	11.337	0.24	11.94	11.813	2.523	0.958	96.783	0.640354	0.0730807	0.267651	0.000171064	0.157796	0.00338328	0.296249	0.210649	0.0814147	0.0203408	0	0	1.43868	0.152849	5.78626	0.66036	2.41851	0.00154574	1.42585	0.0305715	2.67691	1.90343	0.735666	0.1838	0	0	15.8229		1.88136	0	11.337	98.6644
LP201-1	Lava, tephrite	Amph17-2	core		Low-P	38.825	5.586	13.691	0.02	11.337	0.147	11.947	11.722	2.592	0.968	96.835	0.646179	0.0699141	0.268554	0.000263175	0.157796	0.00207226	0.296422	0.209027	0.0836412	0.0205531	0	0	1.4412	0.153073	5.8287	0.630644	2.42242	0.00237391	1.42336	0.0186923	2.67381	1.88547	0.754466	0.185394	0	0	15.8253		1.88465	0	11.337	98.7196
LP201-1	Lava, tephrite	Amph17-3	core		Low-P	38.593	5.757	13.509	0	11.146	0.213	12.163	11.758	2.6	0.993	96.732	0.642317	0.0720544	0.264984	0	0.155137	0.00300266	0.301781	0.209669	0.0838994	0.0210839	0	0	1.43928	0.15108	5.80161	0.650818	2.39342	0	1.40125	0.027121	2.72578	1.89379	0.757806	0.190437	0	0	15.842		1.88213	0	11.146	98.6141
PAR-2309-1	Tephra	Krs_core_m28			Low-P	39.336	5.705	13.525	0.021	10.531	0.096	13.203	12.046	2.512	1.146	98.121	0.654683	0.0714035	0.265298	0.000276334	0.146577	0.00135331	0.327585	0.214804	0.0810597	0.0243325	0	0	1.46718	0.148429	5.80086	0.632675	2.35068	0.00244847	1.29876	0.0119911	2.90259	1.90328	0.718234	0.215599	0	0	15.8371		1.91862	0.35507	10.2115	100.075
PAR-2309-1	Tephra	Krs_rim_m29			Low-P	39.209	5.868	13.073	0.042	10.303	0.116	13.661	12.179	2.527	1.047	98.025	0.65257	0.0734436	0.256431	0.000552667	0.143404	0.00163525	0.338949	0.217176	0.0815437	0.0222305	0	0	1.46699	0.143423	5.78288	0.650836	2.27242	0.00489758	1.2708	0.0144911	3.00367	1.92455	0.722617	0.197	0	0	15.8442		1.91837	0.779641	9.60147	100.021
PAR-2309-1	Tephra	Krs_core_m09			Low-P	38.604	5.604	13.595	0.012	13.334	0.311	11.212	12.086	2.647	1.091	98.496	0.6425	0.0701394	0.266671	0.000157905	0.185591	0.00438417	0.278186	0.215517	0.085416	0.0231647	0	0	1.44763	0.150514	5.76978	0.629866	2.39475	0.00141802	1.66665	0.0393707	2.49816	1.93539	0.767053	0.208024	0	0	15.9105		1.89305	0	13.334	100.389
PAR-2309-1	Tephra	Krs_core_m13	core		High-P	39.447	5.477	12.99	0.02	12.395	0.276	11.957	11.729	2.755	1.16	98.206	0.656531	0.0685499	0.254803	0.000263175	0.172522	0.00389078	0.29667	0.209151	0.0889011	0.0246298	0	0	1.45323	0.143477	5.87306	0.613219	2.27937	0.00235425	1.54331	0.0348053	2.65389	1.87098	0.795273	0.220328	0	0	15.8866		1.90038	0	12.395	100.106
PAR-2309-1	Tephra	Krs_core_m21	core		High-P	38.602	5.558	13.574	0.022	13.139	0.214	11.538	11.959	2.685	1.102	98.393	0.642467	0.0695637	0.266259	0.000289492	0.182877	0.00301676	0.286274	0.213253	0.0866422	0.0233983	0	0	1.45075	0.150086	5.75708	0.623353	2.38592	0.00259411	1.63874	0.0270329	2.56528	1.91094	0.776392	0.20967	0	0	15.897		1.89713	0.380315	12.7968	100.328
PAR-2309-1	Tephra	Krs_rim_m10			Low-P	38.778	5.799	13.344	0.025	10.264	0.156	13.303	12.108	2.47	1.132	97.379	0.645396	0.07258	0.261747	0.000328969	0.142861	0.00219913	0.330066	0.21591	0.0797044	0.0240352	0	0	1.45518	0.147477	5.76572	0.648402	2.33835	0.00293888	1.27627	0.0196462	2.94868	1.92885	0.712048	0.214721	0	0	15.8556		1.90293	0.411149	9.89404	99.3231
PAR-2309-1	Tephra	Krs_rim_m14			Low-P	39.053	6.46	13.478	0.001	10.205	0.157	13.774	12.373	2.459	0.981	98.941	0.649973	0.0808531	0.264376	1.31587e-05	0.14204	0.00221323	0.341753	0.220635	0.0793495	0.0208291	0	0	1.48122	0.146709	5.70452	0.709611	2.3203	0.000115488	1.24662	0.0194245	2.99941	1.93641	0.696414	0.182808	0	0	15.8156		1.93698	0.903132	9.39235	100.968
PAR-2309-1	Tephra	Krs_rim_m22			Low-P	39.396	5.963	12.485	0.009	10.716	0.178	13.825	12.096	2.512	0.954	98.134	0.655682	0.0746327	0.244898	0.000118429	0.149152	0.00250927	0.343018	0.215696	0.0810597	0.0202559	0	0	1.47001	0.137042	5.79851	0.660012	2.16575	0.00104732	1.31903	0.0221907	3.03347	1.9075	0.71685	0.179132	0	0	15.8035		1.92232	1.85258	9.04903	100.242
PAR-2309-2	Tephra	CPx_core_m36	core		High-P	37.81	5.385	14.059	0.018	14.844	0.281	10.223	11.88	2.668	1.136	98.304	0.629286	0.0673984	0.275772	0.000236857	0.206609	0.00396126	0.253647	0.211844	0.0860937	0.0241202	0	0	1.43691	0.156781	5.69327	0.609766	2.49496	0.00214289	1.86923	0.0358383	2.2948	1.91659	0.778906	0.21822	0	0	15.9137		1.87904	0.587026	14.3158	100.242
PAR-2309-2	Tephra	CPx_core_m37			Low-P	39.631	5.899	12.847	0	10.362	0.142	13.646	12.143	2.684	0.985	98.339	0.659593	0.0738316	0.251998	0	0.144225	0.00200178	0.338577	0.216534	0.08661	0.0209141	0	0	1.47023	0.140445	5.83224	0.652832	2.22821	0	1.27526	0.0177001	2.99375	1.91463	0.76582	0.184926	0	0	15.8654		1.9226	0.195449	10.1861	100.281
PAR-2309-2	Tephra	CPx_core_m38	core		High-P	37.723	5.409	14.341	0.004	14.599	0.302	10.2	11.847	2.776	1.101	98.302	0.627838	0.0676988	0.281304	5.2635e-05	0.203199	0.0042573	0.253077	0.211256	0.0895787	0.023377	0	0	1.43743	0.159683	5.67813	0.612265	2.5441	0.000476028	1.83772	0.0385028	2.28881	1.91058	0.810145	0.211421	0	0	15.9322		1.87971	0.281634	14.3456	100.21
PAR-2309-2	Tephra	Krs_rim_m31			Low-P	38.946	5.853	13.597	0.02	10.45	0.135	13.571	12.11	2.51	1.111	98.303	0.648193	0.0732559	0.26671	0.000263175	0.14545	0.0019031	0.336716	0.215945	0.0809952	0.0235894	0	0	1.47249	0.148749	5.72262	0.646746	2.35467	0.00232346	1.28412	0.0168016	2.97272	1.90649	0.715072	0.208261	0	0	15.8298		1.92556	1.51905	9.08314	100.381
[truncated: 14 more columns]
