# Supplementary material for: Bubble-enhanced basanite–tephrite mixing in the early stages of the Cumbre Vieja 2021 eruption, La Palma, Canary Islands
Source: Sci Rep. 2023 Sep 8;13:14839. doi: 10.1038/s41598-023-41595-3 (PMC10491805; doi:10.1038/s41598-023-41595-3)
Supplement: Supplementary file 6 — Supplementary Information 6. [file 41598_2023_41595_MOESM6_ESM.xlsx]

## Sheet: Profile A
Profile A
Results of the fininite differences diffusion model for profiles A, B and C
Al2O3 (wt%)		Time (s)								FeO (wt%)		Time (s)								CaO (wt%)		Time (s)
x (µm)	Initial	2	6	12	20	30	60	120		x (µm)	Initial	2	6	12	20	30	60	120		x (µm)	Initial	2	6	12	20	30	60	120
0	17.197	17.168	17.132	17.0756	17.0168	16.9701	16.9089	16.8748		0	10.155	10.4716	10.6213	10.7881	10.899	10.9634	11.0124	10.9659		0	7.345	7.58314	7.7169	7.76856	7.76934	7.74624	7.67659	7.58709
0.237	16.9965	17.1598	17.1155	17.0541	16.9941	16.949	16.8929	16.8639		0.237	10.8319	10.5275	10.6768	10.8406	10.943	10.9997	11.0359	10.9787		0.237	7.36638	7.60849	7.73664	7.78229	7.7784	7.75223	7.67924	7.58844
0.474	17.32	17.1489	17.0957	17.0299	16.9696	16.9269	16.8766	16.8529		0.474	10.7981	10.5874	10.7364	10.8954	10.988	11.0365	11.0594	10.9914		0.474	7.28727	7.63549	7.75679	7.79608	7.78741	7.75814	7.68183	7.58975
0.711	17.0181	17.1343	17.0723	17.003	16.9435	16.9039	16.8601	16.8419		0.711	10.5634	10.6509	10.8002	10.9522	11.0338	11.0735	11.0828	11.0039		0.711	7.95512	7.66412	7.77733	7.8099	7.79636	7.76397	7.68436	7.59103
0.948	17.3307	17.1142	17.045	16.9732	16.9158	16.88	16.8433	16.8309		0.948	10.5435	10.7177	10.868	11.0108	11.0804	11.1109	11.1062	11.0163		0.948	7.58164	7.69432	7.79821	7.82374	7.80522	7.76972	7.68684	7.59228
1.185	16.9618	17.0873	17.0135	16.9407	16.8865	16.8555	16.8264	16.8199		1.185	10.6642	10.7879	10.9399	11.0711	11.1275	11.1485	11.1294	11.0285		1.185	7.84037	7.72604	7.81938	7.83758	7.814	7.77538	7.68926	7.5935
1.422	17.336	17.0527	16.9776	16.9053	16.856	16.8304	16.8093	16.809		1.422	10.8922	10.8614	11.0157	11.1328	11.1751	11.1861	11.1524	11.0405		1.422	7.28727	7.75918	7.84082	7.85138	7.82268	7.78093	7.69163	7.59469
1.658	17.1355	17.0103	16.9373	16.8674	16.8242	16.8048	16.7921	16.7981		1.658	11.0931	10.9386	11.0952	11.1956	11.2229	11.2238	11.1752	11.0523		1.658	7.47401	7.79363	7.86246	7.86513	7.83124	7.78639	7.69394	7.59584
1.895	17.0126	16.9611	16.8926	16.827	16.7916	16.7789	16.7749	16.7872		1.895	11.2469	11.0201	11.1783	11.2593	11.2709	11.2614	11.1978	11.0639		1.895	7.87601	7.82925	7.88426	7.87881	7.83968	7.79173	7.69618	7.59696
2.132	16.7937	16.9062	16.8435	16.7844	16.7582	16.7528	16.7578	16.7764		2.132	10.9725	11.1063	11.2646	11.3235	11.3188	11.2988	11.2201	11.0752		2.132	7.51749	7.86589	7.90617	7.89238	7.84798	7.79697	7.69836	7.59805
2.369	16.759	16.8473	16.7903	16.7401	16.7244	16.7266	16.7407	16.7658		2.369	10.999	11.1981	11.3536	11.3879	11.3666	11.3359	11.2421	11.0864		2.369	8.01286	7.90335	7.92813	7.90582	7.85614	7.80208	7.70048	7.59911
2.606	16.7882	16.7853	16.7333	16.6945	16.6906	16.7007	16.7237	16.7552		2.606	10.5369	11.2961	11.4449	11.4522	11.414	11.3727	11.2638	11.0972		2.606	7.85462	7.94144	7.95009	7.9191	7.86413	7.80707	7.70254	7.60013
2.843	16.8738	16.7206	16.673	16.6481	16.6569	16.675	16.7069	16.7448		2.843	11.2874	11.4011	11.5378	11.516	11.4608	11.4091	11.2851	11.1079		2.843	7.89739	7.97991	7.97199	7.93221	7.87196	7.81192	7.70453	7.60112
3.08	16.6413	16.653	16.61	16.6015	16.6238	16.6498	16.6903	16.7346		3.08	11.2271	11.5136	11.6316	11.5789	11.5071	11.4449	11.3059	11.1182		3.08	7.71065	8.01854	7.99378	7.94511	7.8796	7.81664	7.70646	7.60208
3.317	16.5131	16.5817	16.5451	16.5554	16.5915	16.6253	16.674	16.7246		3.317	11.7773	11.634	11.7255	11.6405	11.5525	11.4801	11.3263	11.1283		3.317	7.8475	8.05707	8.01539	7.95778	7.88705	7.82122	7.70831	7.60301
3.554	16.7989	16.5058	16.4795	16.5106	16.5605	16.6015	16.658	16.7147		3.554	11.9716	11.7624	11.8185	11.7006	11.5968	11.5146	11.3462	11.1381		3.554	7.56025	8.09522	8.03678	7.9702	7.89429	7.82566	7.7101	7.6039
3.791	16.0325	16.4246	16.4141	16.4678	16.531	16.5786	16.6424	16.7051		3.791	11.6427	11.8987	11.9097	11.7586	11.6401	11.5483	11.3656	11.1476		3.791	8.11336	8.13272	8.05787	7.98233	7.90132	7.82994	7.71182	7.60476
4.028	16.6681	16.3381	16.3506	16.4277	16.5034	16.5567	16.6271	16.6957		4.028	12.0724	12.0421	11.9979	11.8144	11.6821	11.581	11.3844	11.1568		4.028	8.21386	8.16932	8.07862	7.99415	7.90812	7.83406	7.71347	7.60558
4.265	16.4143	16.2474	16.2906	16.3911	16.4778	16.536	16.6124	16.6866		4.265	11.7369	12.1914	12.0819	11.8676	11.7227	11.6128	11.4026	11.1657		4.265	8.09839	8.20476	8.09896	8.00563	7.91468	7.83803	7.71504	7.60637
4.501	16.3181	16.1552	16.2357	16.3587	16.4546	16.5166	16.5981	16.6778		4.501	12.0054	12.3446	12.1607	11.9178	11.7617	11.6435	11.4202	11.1742		4.501	8.17038	8.23878	8.11884	8.01676	7.921	7.84183	7.71655	7.60713
4.738	15.8271	16.0654	16.1877	16.3311	16.4339	16.4984	16.5844	16.6692		4.738	12.441	12.4988	12.233	11.965	11.7991	11.6731	11.4371	11.1824		4.738	8.69497	8.27117	8.13819	8.0275	7.92706	7.84547	7.71798	7.60785
4.975	15.7417	15.9828	16.1486	16.3087	16.4157	16.4817	16.5712	16.661		4.975	12.3475	12.6501	12.2979	12.0088	11.8347	11.7015	11.4534	11.1902		4.975	8.63724	8.30174	8.15697	8.03784	7.93285	7.84892	7.71934	7.60854
5.212	15.7656	15.9131	16.1199	16.2919	16.4003	16.4663	16.5586	16.6531		5.212	12.6425	12.7939	12.3543	12.049	11.8685	11.7286	11.4689	11.1977		5.212	8.9031	8.33032	8.17511	8.04774	7.93837	7.85221	7.72062	7.6092
5.449	15.9046	15.862	16.1029	16.2809	16.3875	16.4523	16.5467	16.6455		5.449	13.153	12.9248	12.4014	12.0857	11.9003	11.7544	11.4837	11.2048		5.449	8.51535	8.35679	8.19257	8.05719	7.9436	7.85531	7.72183	7.60982
5.686	15.5683	15.8347	16.0985	16.2756	16.3774	16.4398	16.5355	16.6383		5.686	12.8978	13.0367	12.4386	12.1186	11.9301	11.7787	11.4977	11.2116		5.686	8.68071	8.38108	8.20929	8.06617	7.94854	7.85822	7.72296	7.61041
5.923	15.7204	15.8354	16.1072	16.2759	16.3697	16.4286	16.5249	16.6315		5.923	14.0467	13.1237	12.4656	12.1479	11.9578	11.8016	11.511	11.2179		5.923	8.7021	8.40315	8.22521	8.07464	7.95317	7.86095	7.72401	7.61096
6.16	15.4403	15.8667	16.1286	16.2814	16.3643	16.4187	16.515	16.6251		6.16	13.7172	13.1798	12.4821	12.1735	11.9834	11.8229	11.5234	11.2239		6.16	9.31293	8.423	8.2403	8.0826	7.9575	7.86349	7.72498	7.61148
6.397	15.4936	15.9288	16.162	16.2914	16.361	16.4102	16.5059	16.619		6.397	14.719	13.2002	12.4884	12.1954	12.0069	11.8427	11.5349	11.2295		6.397	9.17608	8.4407	8.25449	8.09002	7.96151	7.86583	7.72588	7.61196
6.634	15.6108	16.0189	16.2056	16.3052	16.3595	16.4028	16.4975	16.6134		6.634	14.3093	13.1813	12.4849	12.2139	12.0281	11.8608	11.5456	11.2347		6.634	9.48542	8.45633	8.26776	8.09689	7.96519	7.86797	7.7267	7.61241
6.871	16.166	16.1314	16.2573	16.3218	16.3595	16.3965	16.4899	16.6082		6.871	14.7734	13.1215	12.4725	12.2291	12.0471	11.8773	11.5554	11.2395		6.871	9.33432	8.47004	8.28005	8.10319	7.96855	7.86992	7.72744	7.61283
7.108	16.361	16.2584	16.3145	16.3403	16.3606	16.3913	16.4831	16.6034		7.108	14.6116	13.0215	12.4522	12.2411	12.0639	11.8921	11.5644	11.2438		7.108	9.07558	8.48198	8.29133	8.10889	7.97157	7.87166	7.7281	7.61321
7.344	16.4437	16.391	16.374	16.3596	16.3625	16.3871	16.477	16.5991		7.344	14.2151	12.884	12.4253	12.2502	12.0784	11.9052	11.5724	11.2478		7.344	9.44266	8.49235	8.30156	8.114	7.97425	7.8732	7.72868	7.61355
7.581	16.7561	16.5204	16.4326	16.3784	16.3649	16.3837	16.4717	16.5952		7.581	13.0722	12.7147	12.3934	12.2566	12.0907	11.9166	11.5795	11.2513		7.581	9.12619	8.50135	8.31069	8.11849	7.97658	7.87453	7.72918	7.61386
7.818	16.5932	16.6385	16.4872	16.3959	16.3675	16.381	16.4672	16.5917		7.818	13.3274	12.5212	12.3581	12.2606	12.1008	11.9262	11.5856	11.2544		7.818	8.65149	8.50919	8.31871	8.12235	7.97857	7.87565	7.7296	7.61414
8.055	17.0073	16.7392	16.5344	16.4109	16.37	16.3791	16.4636	16.5887		8.055	12.5557	12.3131	12.3213	12.2623	12.1087	11.934	11.5908	11.2571		8.055	8.56525	8.51608	8.32558	8.12558	7.9802	7.87656	7.72994	7.61438
8.292	16.9886	16.8178	16.5718	16.4227	16.3721	16.3778	16.4607	16.5862		8.292	11.9113	12.1013	12.2848	12.2621	12.1144	11.94	11.595	11.2593		8.292	8.42198	8.52219	8.33128	8.12816	7.98147	7.87727	7.73019	7.61459
8.529	17.2425	16.8714	16.5971	16.4307	16.3737	16.3772	16.4586	16.5841		8.529	11.2469	11.8974	12.2502	12.26	12.1179	11.9442	11.5983	11.2612		8.529	7.56738	8.5277	8.33578	8.13008	7.98239	7.87776	7.73037	7.61477
8.766	16.9618	16.898	16.6089	16.4343	16.3747	16.377	16.4573	16.5825		8.766	10.8253	11.7132	12.2192	12.2564	12.1192	11.9467	11.6006	11.2625		8.766	7.76125	8.53273	8.33906	8.13135	7.98294	7.87804	7.73047	7.6149
9.003	17.0662	16.8967	16.6062	16.4335	16.3751	16.3774	16.4568	16.5813		9.003	10.1484	11.5593	12.193	12.2514	12.1185	11.9473	11.6019	11.2635		9.003	7.92661	8.53737	8.3411	8.13195	7.98314	7.87811	7.73048	7.61501
9.24	17.2264	16.8673	16.5893	16.4282	16.3747	16.3784	16.457	16.5806		9.24	10.1079	11.4453	12.1729	12.2451	12.1156	11.9462	11.6023	11.264		9.24	7.69639	8.54164	8.34189	8.13188	7.98297	7.87796	7.73041	7.61508
9.477	16.692	16.8101	16.559	16.4189	16.3738	16.3798	16.4581	16.5804		9.477	10.1683	11.3785	12.1594	12.2377	12.1107	11.9433	11.6017	11.2641		9.477	7.38064	8.54553	8.34143	8.13115	7.98244	7.8776	7.73026	7.61512
9.714	17.0288	16.7264	16.5169	16.4061	16.3725	16.3818	16.4599	16.5806		9.714	9.84671	11.3636	12.1528	12.229	12.1037	11.9387	11.6001	11.2637		9.714	7.81899	8.54898	8.3397	8.12975	7.98154	7.87703	7.73003	7.61512
9.951	16.9353	16.6187	16.4655	16.3905	16.3709	16.3844	16.4624	16.5813		9.951	9.974	11.4022	12.1531	12.2192	12.0947	11.9323	11.5976	11.2629		9.951	7.92661	8.55183	8.33671	8.12768	7.98029	7.87625	7.72972	7.61509
10.188	16.8391	16.4916	16.4076	16.3732	16.3693	16.3877	16.4657	16.5824		10.188	10.2021	11.4927	12.1598	12.2083	12.0838	11.9243	11.5942	11.2617		10.188	8.09126	8.55393	8.33245	8.12496	7.97868	7.87526	7.72933	7.61502
10.424	16.3531	16.3519	16.3467	16.3551	16.368	16.3916	16.4696	16.584		10.424	10.0343	11.63	12.172	12.1961	12.0709	11.9145	11.5897	11.26		10.424	8.15612	8.55504	8.32693	8.12157	7.97671	7.87406	7.72886	7.61492
10.661	16.006	16.2083	16.2863	16.3373	16.3673	16.3963	16.4743	16.586		10.661	10.517	11.8061	12.1885	12.1825	12.0561	11.9032	11.5844	11.2579		10.661	7.83324	8.55489	8.32017	8.11754	7.97439	7.87265	7.7283	7.61479
10.898	15.9818	16.071	16.23	16.3211	16.3675	16.4019	16.4797	16.5885		10.898	10.8989	12.0101	12.2077	12.1674	12.0394	11.8902	11.5781	11.2554		10.898	8.1996	8.55319	8.31216	8.11287	7.97171	7.87103	7.72767	7.61462
11.135	15.795	15.9505	16.1811	16.3074	16.3689	16.4083	16.4857	16.5913		11.135	11.3477	12.2292	12.2279	12.1507	12.0209	11.8757	11.571	11.2524		11.135	8.40773	8.54964	8.30294	8.10757	7.9687	7.86921	7.72696	7.61442
11.372	15.547	15.8563	16.1426	16.2972	16.3718	16.4157	16.4924	16.5946		11.372	12.5557	12.4493	12.2473	12.1322	12.0006	11.8597	11.5629	11.2491		11.372	8.66646	8.54391	8.29252	8.10165	7.96534	7.86718	7.72617	7.61418
11.609	15.3202	15.796	16.1166	16.2913	16.3764	16.424	16.4997	16.5983		11.609	13.7709	12.6562	12.264	12.1116	11.9785	11.8422	11.554	11.2453		11.609	8.88171	8.53571	8.28093	8.09512	7.96164	7.86496	7.7253	7.61391
11.846	15.4561	15.774	16.1047	16.2904	16.383	16.4334	16.5076	16.6024		11.846	14.8205	12.8365	12.2761	12.0889	11.9547	11.8233	11.5442	11.2411		11.846	9.94586	8.52474	8.26821	8.08801	7.95762	7.86253	7.72435	7.61361
12.083	15.3896	15.7913	16.1074	16.2949	16.3916	16.4438	16.516	16.6068		12.083	15.1632	12.9787	12.2819	12.0639	11.9293	11.803	11.5336	11.2365		12.083	10.0606	8.51077	8.25437	8.08031	7.95327	7.85991	7.72333	7.61328
12.32	15.5202	15.8449	16.1247	16.3049	16.4025	16.4554	16.525	16.6116		12.32	15.5942	13.0743	12.28	12.0365	11.9022	11.7814	11.5222	11.2315		12.32	10.1326	8.49358	8.23947	8.07207	7.94861	7.8571	7.72222	7.61291
12.557	15.6615	15.9291	16.1555	16.3204	16.4156	16.468	16.5345	16.6168		12.557	15.3184	13.1176	12.2691	12.0064	11.8736	11.7586	11.51	11.2261		12.557	10.2837	8.47303	8.22355	8.06328	7.94364	7.8541	7.72105	7.61251
12.794	16.0512	16.0356	16.1981	16.3412	16.431	16.4816	16.5445	16.6223		12.794	14.9411	13.1067	12.2484	11.9737	11.8434	11.7346	11.4971	11.2203		12.794	9.7299	8.44903	8.20664	8.05397	7.93837	7.85091	7.71979	7.61207
13.031	16.4839	16.1556	16.2504	16.3668	16.4485	16.4963	16.5549	16.6282		13.031	14.2151	13.0433	12.2173	11.9383	11.8119	11.7095	11.4834	11.2142		13.031	9.52177	8.42156	8.18881	8.04417	7.9328	7.84755	7.71847	7.61161
13.267	16.2569	16.2801	16.3098	16.3967	16.4681	16.5119	16.5657	16.6343		13.267	13.4686	12.932	12.1757	11.9002	11.779	11.6833	11.469	11.2076		13.267	9.47829	8.39068	8.17011	8.03388	7.92695	7.844	7.71706	7.61111
13.504	16.2648	16.4011	16.3736	16.4302	16.4894	16.5284	16.5769	16.6408		13.504	13.0794	12.78	12.1238	11.8595	11.7448	11.6562	11.454	11.2007		13.504	9.1547	8.35651	8.15059	8.02315	7.92082	7.84028	7.71559	7.61058
13.741	16.5239	16.5124	16.4394	16.4663	16.5124	16.5458	16.5885	16.6475		13.741	12.6425	12.5961	12.0623	11.8163	11.7094	11.6281	11.4383	11.1935		13.741	8.26375	8.31925	8.13032	8.01198	7.91443	7.83639	7.71404	7.61002
13.978	16.9994	16.6094	16.5047	16.5045	16.5367	16.5638	16.6003	16.6545		13.978	11.8039	12.3901	11.992	11.7706	11.673	11.5992	11.4219	11.1859		13.978	8.71635	8.27915	8.10935	8.00041	7.90778	7.83233	7.71243	7.60942
14.215	17.0047	16.6902	16.5677	16.5437	16.562	16.5824	16.6125	16.6618		14.215	12.2872	12.1719	11.9141	11.7228	11.6356	11.5695	11.405	11.1779		14.215	8.71635	8.23653	8.08776	7.98846	7.90089	7.82811	7.71074	7.60879
14.452	17.0394	16.7546	16.6268	16.5832	16.5881	16.6014	16.6248	16.6693		14.452	11.3543	11.9508	11.8299	11.673	11.5973	11.5392	11.3875	11.1697		14.452	7.98363	8.19176	8.06561	7.97615	7.89376	7.82373	7.70898	7.60814
14.689	16.9059	16.8044	16.6808	16.6223	16.6146	16.6208	16.6374	16.677		14.689	11.1601	11.7349	11.741	11.6216	11.5583	11.5082	11.3695	11.1611		14.689	7.747	8.14524	8.04297	7.96352	7.8864	7.81921	7.70716	7.60745
14.926	16.3155	16.842	16.7292	16.6604	16.6412	16.6403	16.6501	16.685		14.926	11.1601	11.5311	11.6489	11.5687	11.5186	11.4766	11.351	11.1521		14.926	7.80402	8.09741	8.01991	7.95059	7.87884	7.81453	7.70527	7.60673
15.163	16.7375	16.8701	16.7717	16.6969	16.6676	16.66	16.663	16.6931		15.163	10.7716	11.3442	11.5551	11.5148	11.4784	11.4446	11.3321	11.1429		15.163	7.57451	8.04872	7.99651	7.93738	7.87107	7.80972	7.70331	7.60598
15.4	17.5126	16.8911	16.8084	16.7313	16.6935	16.6795	16.6759	16.7014		15.4	10.6105	11.1777	11.4613	11.4601	11.4378	11.4122	11.3127	11.1334		15.4	7.88313	7.99961	7.97284	7.92393	7.86311	7.80476	7.70129	7.6052
15.637	16.9164	16.9067	16.8397	16.7634	16.7187	16.6989	16.6889	16.7099		15.637	10.1888	11.0333	11.3688	11.4051	11.3969	11.3795	11.2929	11.1236		15.637	7.35213	7.95054	7.94897	7.91026	7.85497	7.79968	7.6992	7.60438
15.874	16.9484	16.9181	16.8661	16.7929	16.7429	16.7179	16.702	16.7185		15.874	10.1351	10.9112	11.279	11.35	11.3559	11.3465	11.2727	11.1136		15.874	7.58876	7.90194	7.92497	7.89639	7.84667	7.79447	7.69706	7.60354
16.11	16.6894	16.9266	16.8883	16.8197	16.766	16.7365	16.715	16.7272		16.11	10.4361	10.8106	11.193	11.2952	11.3148	11.3133	11.2523	11.1033		16.11	7.02925	7.8542	7.90092	7.88237	7.83821	7.78914	7.69485	7.60267
16.347	16.9245	16.9331	16.9069	16.8438	16.7878	16.7545	16.728	16.7361		16.347	10.3088	10.7297	11.1118	11.2411	11.2739	11.2801	11.2315	11.0927		16.347	7.02212	7.8077	7.87689	7.86821	7.8296	7.78369	7.69258	7.60177
16.584	16.9111	16.939	16.9226	16.8651	16.8081	16.7719	16.7409	16.745		16.584	10.5104	10.6661	11.0359	11.1879	11.2331	11.2468	11.2105	11.0819		16.584	7.33787	7.76277	7.85295	7.85394	7.82087	7.77814	7.69026	7.60084
16.821	17.3013	16.9452	16.9357	16.8837	16.8269	16.7886	16.7537	16.754		16.821	10.5031	10.6172	10.9661	11.1359	11.1926	11.2135	11.1892	11.0708		16.821	7.13687	7.71969	7.82916	7.83959	7.81202	7.77248	7.68787	7.59988
17.058	16.7136	16.9527	16.9469	16.8998	16.8441	16.8046	16.7663	16.7632		17.058	10.7848	10.5803	10.9025	11.0854	11.1526	11.1804	11.1677	11.0596		17.058	7.38064	7.67869	7.8056	7.82519	7.80306	7.76673	7.68544	7.59889
17.295	16.9353	16.9621	16.9563	16.9135	16.8598	16.8197	16.7789	16.7723		17.295	10.5906	10.5529	10.8454	11.0367	11.1132	11.1474	11.1461	11.0481		17.295	7.68214	7.63996	7.78232	7.81076	7.794	7.76088	7.68294	7.59787
17.532	16.9406	16.9733	16.9642	16.9249	16.8738	16.834	16.7913	16.7815		17.532	10.9592	10.533	10.7946	10.9898	11.0743	11.1146	11.1243	11.0365		17.532	6.97935	7.60363	7.75938	7.79633	7.78486	7.75495	7.6804	7.59683
17.769	16.8604	16.9855	16.9707	16.9342	16.8864	16.8475	16.8034	16.7908		17.769	10.3625	10.5188	10.7501	10.9449	11.0362	11.0821	11.1024	11.0247		17.769	7.18677	7.5698	7.73685	7.78192	7.77566	7.74893	7.6778	7.59576
18.006	16.847	16.9972	16.9757	16.9416	16.8974	16.8601	16.8154	16.8		18.006	10.5369	10.5093	10.7114	10.9022	10.9988	11.0499	11.0805	11.0127		18.006	7.27301	7.53851	7.71476	7.76756	7.76639	7.74284	7.67515	7.59466
18.243	17.3147	17.0063	16.9794	16.9472	16.9071	16.8719	16.8272	16.8093		18.243	10.4228	10.5037	10.6783	10.8617	10.9623	11.0181	11.0585	11.0005		18.243	7.45263	7.50977	7.69319	7.75327	7.75707	7.73669	7.67246	7.59353
18.48	17.0714	17.0114	16.9815	16.9513	16.9155	16.8829	16.8388	16.8185		18.48	10.088	10.5015	10.6501	10.8234	10.9268	10.9868	11.0365	10.9882		18.48	7.30936	7.48353	7.67216	7.73907	7.74772	7.73047	7.66972	7.59237
18.717	17.3762	17.0118	16.9821	16.9538	16.9227	16.8932	16.8501	16.8277		18.717	9.974	10.5025	10.6264	10.7874	10.8922	10.9559	11.0145	10.9758		18.717	7.40202	7.45975	7.65171	7.72499	7.73835	7.7242	7.66693	7.59119
18.954	16.8284	17.0083	16.981	16.9552	16.9289	16.9027	16.8612	16.8369		18.954	11.0593	10.5065	10.6065	10.7535	10.8586	10.9255	10.9925	10.9633		18.954	7.22312	7.43834	7.6319	7.71105	7.72896	7.71787	7.6641	7.58998
19.19	16.8712	17.0024	16.9784	16.9555	16.9342	16.9116	16.872	16.8461		19.19	10.5568	10.5134	10.59	10.7218	10.8261	10.8957	10.9706	10.9506		19.19	7.72561	7.41918	7.61274	7.69726	7.71957	7.7115	7.66123	7.58875
19.427	17.0207	16.9957	16.9742	16.955	16.9388	16.9199	16.8826	16.8552		19.427	10.2485	10.5227	10.5761	10.6921	10.7946	10.8665	10.9488	10.9378		19.427	7.546	7.40217	7.59426	7.68365	7.71019	7.7051	7.65831	7.58749
19.664	16.831	16.9893	16.9685	16.9538	16.9429	16.9277	16.8929	16.8643		19.664	10.4361	10.5339	10.5643	10.6644	10.7643	10.8379	10.9272	10.925		19.664	7.76838	7.38717	7.5765	7.67024	7.70083	7.69866	7.65536	7.5862
19.901	16.9618	16.9831	16.9616	16.9522	16.9465	16.9351	16.903	16.8733		19.901	10.6841	10.5463	10.5542	10.6384	10.735	10.8099	10.9056	10.912		19.901	7.15113	7.37403	7.55946	7.65703	7.6915	7.69219	7.65237	7.58489
20.138	17.0073	16.9755	16.9537	16.9504	16.9498	16.9421	16.9129	16.8822		20.138	9.98063	10.5589	10.5451	10.6142	10.7068	10.7826	10.8842	10.8991		20.138	7.29439	7.36264	7.54316	7.64406	7.6822	7.6857	7.64934	7.58355
20.375	16.9726	16.9649	16.9451	16.9486	16.953	16.9488	16.9225	16.891		20.375	10.6642	10.5705	10.5366	10.5915	10.6798	10.756	10.863	10.886		20.375	6.83538	7.35283	7.52761	7.63132	7.67296	7.67919	7.64628	7.58219
20.612	17.2905	16.9498	16.9363	16.9471	16.9562	16.9553	16.9319	16.8998		20.612	10.7981	10.58	10.5283	10.5702	10.6538	10.7301	10.842	10.8729		20.612	7.39489	7.34449	7.51282	7.61884	7.66378	7.67267	7.64319	7.58081
20.849	17.058	16.9299	16.9278	16.9462	16.9596	16.9616	16.9411	16.9084		20.849	10.7179	10.5863	10.5199	10.5501	10.6288	10.7049	10.8213	10.8598		20.849	7.02212	7.33748	7.49879	7.60663	7.65466	7.66615	7.64006	7.5794
21.086	16.9164	16.9066	16.9203	16.946	16.9632	16.9679	16.9501	16.917		21.086	10.9254	10.5885	10.511	10.5311	10.6049	10.6804	10.8007	10.8466		21.086	7.41699	7.33167	7.48551	7.5947	7.64562	7.65963	7.63691	7.57796
21.323	16.5719	16.8825	16.9143	16.9467	16.9672	16.9741	16.9588	16.9254		21.323	10.6304	10.586	10.5015	10.5132	10.582	10.6567	10.7805	10.8335		21.323	7.20174	7.32695	7.47299	7.58306	7.63666	7.65311	7.63373	7.57651
21.56	16.9805	16.8607	16.9104	16.9486	16.9716	16.9803	16.9674	16.9337		21.56	11.1263	10.5782	10.4911	10.496	10.56	10.6337	10.7605	10.8203		21.56	7.13687	7.3232	7.4612	7.57171	7.6278	7.64661	7.63052	7.57503
21.797	16.6789	16.8444	16.9091	16.9517	16.9765	16.9867	16.9757	16.9419		21.797	10.8452	10.5652	10.4798	10.4796	10.539	10.6114	10.7408	10.8072		21.797	7.2445	7.32033	7.45015	7.56067	7.61903	7.64012	7.62728	7.57353
22.033	16.7188	16.8359	16.9109	16.9562	16.9819	16.9931	16.9839	16.95		22.033	10.6642	10.5473	10.4676	10.4638	10.5189	10.5898	10.7214	10.7941		22.033	7.29439	7.31823	7.4398	7.54995	7.61037	7.63364	7.62403	7.572
22.27	16.8977	16.8365	16.9162	16.9622	16.988	16.9996	16.9918	16.958		22.27	10.3154	10.5248	10.4543	10.4486	10.4997	10.569	10.7023	10.781		22.27	7.33074	7.31682	7.43016	7.53954	7.60183	7.6272	7.62075	7.57046
22.507	16.4679	16.8466	16.9249	16.9695	16.9946	17.0063	16.9997	16.9658		22.507	10.1683	10.4987	10.4401	10.4338	10.4813	10.5489	10.6836	10.7679		22.507	7.00786	7.31601	7.42119	7.52945	7.5934	7.62078	7.61745	7.56889
22.744	17.0528	16.8659	16.937	16.9783	17.0018	17.0132	17.0073	16.9735		22.744	10.5236	10.4697	10.4251	10.4195	10.4638	10.5295	10.6652	10.7549		22.744	7.38777	7.31572	7.41288	7.51969	7.58511	7.6144	7.61413	7.5673
22.981	17.0662	16.8933	16.9523	16.9883	17.0096	17.0202	17.0148	16.981		22.981	10.2823	10.4388	10.4094	10.4055	10.4469	10.5109	10.6471	10.7419		22.981	6.87885	7.31589	7.4052	7.51026	7.57694	7.60805	7.6108	7.56569
23.218	16.7136	16.9275	16.9703	16.9994	17.0178	17.0274	17.0221	16.9884		23.218	10.9592	10.4071	10.3932	10.3919	10.4308	10.4929	10.6295	10.729		23.218	7.57451	7.31643	7.39813	7.50116	7.56891	7.60175	7.60745	7.56406
23.455	16.5478	16.9666	16.9903	17.0116	17.0265	17.0347	17.0292	16.9957		23.455	10.4361	10.3754	10.3765	10.3785	10.4154	10.4756	10.6121	10.7162		23.455	7.58876	7.31729	7.39164	7.49239	7.56102	7.5955	7.60409	7.56241

## Sheet: Profile B
Profile B
Al2O3 (wt%)		Time (s)								FeO (wt%)		Time (s)								CaO (wt%)		Time (s)
x (µm)	Initial	2	6	12	20	30	60	120		x (µm)	Initial	2	6	12	20	30	60	120		x (µm)	Initial	2	6	12	20	30	60	120
0	17.568	17.449	17.4829	17.507	17.5127	17.4987	17.4262	17.3263		0	9.90259	9.83297	9.81785	9.89619	10.0479	10.2143	10.4881	10.6118		0	7.71933	7.61626	7.72665	7.83672	7.88716	7.90035	7.88497	7.84565
0.252	17.2949	17.43	17.4785	17.5057	17.5097	17.4927	17.4151	17.3148		0.252	9.73022	9.81884	9.81186	9.90631	10.0704	10.2424	10.5142	10.628		0.252	7.88828	7.62087	7.73958	7.84924	7.8964	7.90661	7.88743	7.84656
0.504	16.8793	17.4172	17.4763	17.505	17.5065	17.486	17.4032	17.303		0.504	9.97377	9.80342	9.80677	9.91873	10.0951	10.2723	10.541	10.6443		0.504	7.90168	7.62597	7.75324	7.86206	7.90571	7.91288	7.88986	7.84745
0.757	17.5185	17.4125	17.4766	17.5049	17.503	17.4786	17.3906	17.2909		0.757	9.76552	9.78691	9.80295	9.93371	10.1221	10.3039	10.5682	10.6606		0.757	8.02303	7.63165	7.76765	7.87514	7.91507	7.91914	7.89226	7.84833
1.009	17.4691	17.4163	17.4794	17.5053	17.4989	17.4703	17.3773	17.2785		1.009	9.96789	9.76955	9.80085	9.95153	10.1516	10.3371	10.596	10.6769		1.009	7.5839	7.63804	7.78281	7.88849	7.92449	7.92538	7.89465	7.84919
1.261	17.4487	17.4283	17.4848	17.5061	17.4943	17.4611	17.3632	17.2659		1.261	9.61727	9.75165	9.80094	9.97243	10.1836	10.3721	10.6243	10.6932		1.261	7.61742	7.64528	7.79873	7.90208	7.93395	7.93161	7.89701	7.85003
1.513	17.2425	17.4469	17.4925	17.507	17.4888	17.4508	17.3483	17.253		1.513	9.5102	9.73358	9.80376	9.9967	10.2183	10.4089	10.6531	10.7094		1.513	7.46926	7.65352	7.81542	7.9159	7.94343	7.93781	7.89934	7.85086
1.766	17.4779	17.4701	17.5021	17.5078	17.4824	17.4394	17.3326	17.2399		1.766	9.59903	9.71577	9.8099	10.0246	10.2556	10.4473	10.6823	10.7256		1.766	8.09075	7.66293	7.83289	7.92994	7.95293	7.94398	7.90164	7.85168
2.018	17.4342	17.4961	17.5131	17.5081	17.4747	17.4267	17.3161	17.2266		2.018	9.94436	9.69875	9.81999	10.0563	10.2957	10.4875	10.7118	10.7418		2.018	7.38143	7.67367	7.85112	7.94417	7.96244	7.95011	7.90391	7.85247
2.27	17.7685	17.523	17.5247	17.5075	17.4657	17.4126	17.2989	17.2131		2.27	9.7361	9.68319	9.83469	10.0922	10.3386	10.5294	10.7417	10.7578		2.27	7.59061	7.68591	7.87012	7.95858	7.97193	7.9562	7.90615	7.85325
2.522	17.5534	17.5495	17.5362	17.5055	17.4551	17.3971	17.2808	17.1994		2.522	9.64668	9.66988	9.85466	10.1323	10.3843	10.5728	10.7719	10.7738		2.522	7.36132	7.69984	7.88987	7.97314	7.98141	7.96223	7.90835	7.85401
2.775	17.3675	17.5748	17.5465	17.5019	17.4426	17.3801	17.262	17.1855		2.775	9.7061	9.65981	9.88061	10.177	10.4329	10.6179	10.8024	10.7897		2.775	7.42166	7.71563	7.91036	7.98784	7.99086	7.96821	7.91052	7.85476
3.027	17.7974	17.598	17.5548	17.4959	17.4282	17.3614	17.2424	17.1715		3.027	9.58727	9.65421	9.91319	10.2263	10.4843	10.6645	10.8331	10.8055		3.027	7.32042	7.73343	7.93157	8.00265	8.00026	7.97413	7.91265	7.85549
3.279	17.5331	17.6181	17.5601	17.4873	17.4115	17.3411	17.2221	17.1574		3.279	9.48608	9.65451	9.95306	10.2803	10.5384	10.7126	10.864	10.8211		3.279	7.67843	7.75341	7.95347	8.01754	8.0096	7.97997	7.91475	7.8562
3.531	17.6289	17.6342	17.5615	17.4755	17.3924	17.319	17.201	17.1433		3.531	9.37313	9.6624	10.0008	10.3393	10.5953	10.7621	10.895	10.8365		3.531	7.38814	7.77571	7.97603	8.0325	8.01887	7.98573	7.9168	7.85689
3.783	17.7945	17.6449	17.5581	17.46	17.3707	17.2951	17.1793	17.1291		3.783	9.56962	9.67982	10.057	10.4031	10.6549	10.8129	10.9261	10.8518		3.783	7.5839	7.80044	7.99921	8.04749	8.02806	7.99142	7.91881	7.85756
4.036	17.5068	17.6485	17.549	17.4407	17.3464	17.2694	17.157	17.1148		4.036	9.56374	9.70887	10.122	10.4718	10.7171	10.8649	10.9572	10.8669		4.036	7.74615	7.82769	8.02298	8.06248	8.03715	7.99701	7.92078	7.85822
4.288	17.995	17.6437	17.5335	17.417	17.3194	17.2419	17.134	17.1006		4.288	9.74787	9.75183	10.1961	10.5454	10.7817	10.918	10.9882	10.8818		4.288	7.79308	7.85754	8.04728	8.07746	8.04614	8.0025	7.9227	7.85886
4.54	17.6841	17.6296	17.511	17.3888	17.2895	17.2125	17.1105	17.0864		4.54	9.33195	9.81097	10.2796	10.6238	10.8487	10.9721	11.0192	10.8964		4.54	7.64491	7.89003	8.07207	8.09239	8.055	8.0079	7.92458	7.85948
4.792	17.719	17.6054	17.481	17.356	17.2567	17.1815	17.0866	17.0722		4.792	9.36137	9.88848	10.3725	10.7067	10.9178	11.027	11.05	10.9108		4.792	7.59731	7.92514	8.09727	8.10724	8.06372	8.01318	7.92641	7.86008
5.045	17.4081	17.5709	17.4433	17.3185	17.2212	17.1487	17.0622	17.0582		5.045	9.81317	9.98627	10.4747	10.794	10.9889	11.0826	11.0807	10.925		5.045	7.44244	7.96285	8.12284	8.12198	8.0723	8.01835	7.92819	7.86066
5.297	17.5563	17.5262	17.3976	17.2764	17.1829	17.1143	17.0375	17.0443		5.297	9.55785	10.1058	10.5858	10.8855	11.0618	11.1387	11.111	10.9389		5.297	7.75285	8.00309	8.14869	8.13657	8.08071	8.02339	7.92993	7.86122
5.549	17.9138	17.4711	17.3443	17.2298	17.1421	17.0783	17.0125	17.0305		5.549	9.7361	10.2478	10.7054	10.9808	11.1362	11.1953	11.1411	10.9525		5.549	7.41495	8.04574	8.17476	8.151	8.08895	8.02831	7.93161	7.86176
5.801	17.2222	17.4054	17.2835	17.1791	17.0988	17.041	16.9873	17.017		5.801	9.53373	10.4124	10.833	11.0795	11.2119	11.252	11.1707	10.9658		5.801	7.42836	8.09066	8.20096	8.16522	8.097	8.0331	7.93323	7.86229
6.054	17.3704	17.3289	17.2159	17.1245	17.0532	17.0025	16.9621	17.0037		6.054	9.93259	10.5984	10.9677	11.1813	11.2886	11.3089	11.1999	10.9788		6.054	7.33383	8.13765	8.22722	8.17921	8.10485	8.03774	7.93481	7.86279
6.306	17.4024	17.2414	17.1423	17.0666	17.0057	16.9629	16.9369	16.9906		6.306	10.2891	10.8039	11.1085	11.2857	11.3661	11.3656	11.2287	10.9914		6.306	7.6315	8.18651	8.25344	8.19293	8.11248	8.04225	7.93632	7.86328
6.558	17.1147	17.1431	17.0638	17.0058	16.9565	16.9225	16.9117	16.9779		6.558	10.4203	11.0258	11.2544	11.3922	11.444	11.422	11.2568	11.0037		6.558	7.8742	8.23697	8.27953	8.20635	8.11989	8.0466	7.93779	7.86374
6.81	17.3761	17.035	16.9816	16.9427	16.9059	16.8814	16.8868	16.9654		6.81	10.8191	11.2599	11.4044	11.5003	11.522	11.4779	11.2844	11.0156		6.81	8.04985	8.28875	8.3054	8.21943	8.12706	8.05079	7.93919	7.86419
7.062	16.9317	16.919	16.8971	16.8781	16.8542	16.8399	16.8622	16.9534		7.062	11.5816	11.5016	11.557	11.6094	11.5998	11.5332	11.3113	11.0271		7.062	8.13768	8.34155	8.33095	8.23216	8.13398	8.05483	7.94054	7.86461
7.315	16.6734	16.7986	16.8117	16.8124	16.8018	16.7982	16.838	16.9417		7.315	11.5757	11.7455	11.7112	11.7189	11.6771	11.5875	11.3374	11.0383		7.315	8.6043	8.39504	8.35609	8.24449	8.14064	8.0587	7.94182	7.86502
7.567	16.7343	16.6781	16.727	16.7464	16.7492	16.7566	16.8144	16.9305		7.567	12.4104	11.9861	11.8655	11.8283	11.7535	11.6408	11.3627	11.049		7.567	8.54999	8.44886	8.38072	8.25639	8.14703	8.0624	7.94305	7.8654
7.819	16.5833	16.5627	16.6443	16.6807	16.6966	16.7153	16.7914	16.9198		7.819	12.7264	12.2184	12.0188	11.9368	11.8286	11.6928	11.3872	11.0593		7.819	8.92208	8.50265	8.40472	8.26784	8.15314	8.06592	7.94421	7.86577
8.071	16.4063	16.4578	16.5649	16.6159	16.6445	16.6747	16.7691	16.9095		8.071	13.407	12.4375	12.1698	12.0439	11.9021	11.7433	11.4108	11.0692		8.071	8.59089	8.55606	8.42801	8.2788	8.15895	8.06926	7.94531	7.86611
8.324	15.9535	16.3674	16.4897	16.5525	16.5933	16.635	16.7477	16.8998		8.324	13.4188	12.6397	12.3174	12.1489	11.9737	11.7922	11.4334	11.0786		8.324	9.07762	8.6087	8.45049	8.28925	8.16445	8.07242	7.94635	7.86643
8.576	16.1306	16.2939	16.4194	16.491	16.5434	16.5965	16.7273	16.8907		8.576	13.3117	12.8223	12.4606	12.2513	12.0429	11.8392	11.455	11.0876		8.576	9.03739	8.6602	8.47205	8.29916	8.16965	8.0754	7.94732	7.86673
8.828	15.7067	16.237	16.3545	16.4319	16.4951	16.5595	16.7079	16.8821		8.828	13.7176	12.9836	12.5985	12.3502	12.1095	11.8842	11.4756	11.0961		8.828	9.10511	8.71019	8.49259	8.3085	8.17452	8.07818	7.94823	7.86702
9.08	16.2727	16.1941	16.2951	16.3755	16.4488	16.5242	16.6897	16.8741		9.08	13.4905	13.1235	12.7301	12.4453	12.1731	11.9269	11.495	11.1041		9.08	9.54491	8.75831	8.51204	8.31725	8.17906	8.08076	7.94908	7.86728
9.333	16.4729	16.1612	16.2409	16.3223	16.4049	16.4909	16.6728	16.8668		9.333	13.407	13.2428	12.8549	12.5357	12.2334	11.9673	11.5133	11.1116		9.333	9.16544	8.80422	8.53029	8.32539	8.18326	8.08315	7.94985	7.86752
9.585	16.2581	16.1336	16.1916	16.2723	16.3638	16.4599	16.6573	16.8601		9.585	14.0941	13.3437	12.9721	12.6211	12.29	12.0052	11.5304	11.1186		9.585	9.26065	8.84757	8.54726	8.33289	8.18712	8.08534	7.95056	7.86773
9.837	16.0116	16.1076	16.1468	16.226	16.3258	16.4314	16.6432	16.8541		9.837	13.7417	13.4289	13.0813	12.7008	12.3427	12.0403	11.5462	11.1251		9.837	8.75983	8.88805	8.56287	8.33972	8.19062	8.08732	7.95121	7.86793
10.089	15.9504	16.0809	16.1057	16.1835	16.2912	16.4057	16.6306	16.8488		10.089	13.6876	13.5018	13.1821	12.7743	12.3912	12.0727	11.5608	11.1311		10.089	9.10511	8.92535	8.57704	8.34588	8.19377	8.0891	7.95178	7.86811
10.341	16.3016	16.0526	16.0679	16.145	16.2603	16.3829	16.6196	16.8442		10.341	13.437	13.566	13.274	12.8411	12.4352	12.102	11.5741	11.1366		10.341	9.3887	8.95918	8.58971	8.35135	8.19655	8.09066	7.95229	7.86826
10.594	15.8723	16.0229	16.0329	16.1107	16.2333	16.3633	16.6103	16.8404		10.594	13.5982	13.6251	13.3566	12.9009	12.4745	12.1283	11.5861	11.1415		10.594	9.30087	8.98929	8.60081	8.3561	8.19895	8.09202	7.95272	7.8684
10.846	16.1595	15.9927	16.0003	16.081	16.2106	16.3471	16.6028	16.8373		10.846	13.7535	13.6821	13.4298	12.9531	12.5088	12.1514	11.5966	11.1459		10.846	9.18623	9.01544	8.61028	8.36014	8.20099	8.09316	7.95309	7.86851
11.098	15.8171	15.9626	15.9701	16.056	16.1924	16.3343	16.5969	16.8349		11.098	13.1505	13.7393	13.493	12.9975	12.5381	12.1711	11.6058	11.1498		11.098	9.00991	9.03741	8.61809	8.36343	8.20265	8.09409	7.95339	7.8686
11.35	15.7794	15.9328	15.9423	16.036	16.1788	16.3252	16.5929	16.8333		11.35	13.2876	13.7983	13.5461	13.0338	12.5621	12.1876	11.6136	11.1531		11.35	9.27405	9.05501	8.62418	8.36598	8.20392	8.0948	7.95362	7.86867
11.603	15.991	15.9026	15.9174	16.0213	16.1701	16.3197	16.5907	16.8324		11.603	13.5805	13.8592	13.5885	13.0616	12.5808	12.2006	11.62	11.1558		11.603	9.4906	9.06809	8.62853	8.36778	8.20482	8.0953	7.95378	7.86872
11.855	15.8286	15.8708	15.8962	16.0123	16.1664	16.3181	16.5903	16.8324		11.855	13.6935	13.9213	13.62	13.0809	12.594	12.2101	11.6249	11.158		11.855	9.51072	9.0765	8.63111	8.36883	8.20532	8.09558	7.95387	7.86874
12.107	15.9678	15.8363	15.8795	16.0093	16.1678	16.3202	16.5918	16.833		12.107	13.9506	13.9824	13.6401	13.0915	12.6017	12.2162	11.6283	11.1597		12.107	9.63273	9.08016	8.63192	8.36911	8.20545	8.09564	7.95389	7.86875
12.359	15.8143	15.7993	15.8685	16.0126	16.1743	16.3261	16.5951	16.8345		12.359	13.4546	14.0397	13.6485	13.0932	12.6038	12.2187	11.6304	11.1607		12.359	9.11851	9.07899	8.63094	8.36863	8.20518	8.09548	7.95384	7.86873
12.612	16.0085	15.7614	15.8645	16.0226	16.186	16.3358	16.6003	16.8367		12.612	14.1718	14.0895	13.6446	13.0862	12.6004	12.2177	11.6309	11.1612		12.612	9.24657	9.07297	8.62818	8.36739	8.20453	8.09511	7.95372	7.8687
12.864	16.0056	15.7269	15.8689	16.0394	16.2028	16.3493	16.6072	16.8397		12.864	14.9612	14.1276	13.6282	13.0704	12.5916	12.2132	11.63	11.1612		12.864	9.69374	9.0621	8.62365	8.36539	8.2035	8.09452	7.95353	7.86864
13.116	15.1645	15.7016	15.8831	16.0633	16.2246	16.3663	16.6158	16.8434		13.116	14.6024	14.1497	13.5989	13.046	12.5773	12.2053	11.6276	11.1605		13.116	9.8828	9.04643	8.61738	8.36265	8.20208	8.09371	7.95327	7.86856
13.368	15.4776	15.6922	15.9082	16.0943	16.2514	16.3869	16.6262	16.8478		13.368	15.4395	14.152	13.5566	13.0131	12.5576	12.1939	11.6238	11.1594		13.368	9.61933	9.02604	8.60939	8.35915	8.20028	8.09269	7.95294	7.86846
13.62	15.3384	15.7049	15.9451	16.1324	16.2829	16.4107	16.6382	16.853		13.62	14.7936	14.1308	13.5011	12.972	12.5329	12.1792	11.6186	11.1576		13.62	9.79498	9.00106	8.59973	8.35493	8.19811	8.09146	7.95254	7.86833
13.873	15.675	15.7441	15.9944	16.1773	16.3188	16.4377	16.6518	16.8589		13.873	14.7518	14.0833	13.4325	12.923	12.5031	12.1612	11.6119	11.1553		13.873	9.62603	8.97167	8.58843	8.34998	8.19556	8.09001	7.95207	7.86819
14.125	15.4224	15.8116	16.056	16.2288	16.3589	16.4676	16.667	16.8654		14.125	14.6142	14.0075	13.351	12.8664	12.4684	12.14	11.6039	11.1525		14.125	9.21305	8.93808	8.57557	8.34432	8.19264	8.08835	7.95153	7.86802
14.377	15.7039	15.9066	16.1295	16.2864	16.4028	16.5002	16.6835	16.8726		14.377	14.5065	13.9023	13.2571	12.8028	12.4292	12.1157	11.5944	11.1491		14.377	9.73397	8.90054	8.56119	8.33797	8.18936	8.08648	7.95093	7.86784
14.629	15.6982	16.0259	16.2139	16.3495	16.45	16.5353	16.7014	16.8805		14.629	14.2194	13.7677	13.1512	12.7325	12.3857	12.0885	11.5836	11.1451		14.629	9.36188	8.85936	8.54536	8.33094	8.18572	8.08441	7.95025	7.86763
14.882	16.4989	16.1646	16.3077	16.4173	16.5002	16.5724	16.7205	16.8889		14.882	13.5447	13.6045	13.0343	12.6561	12.338	12.0584	11.5715	11.1406		14.882	9.37529	8.81486	8.52817	8.32326	8.18173	8.08214	7.94951	7.8674
15.134	16.1334	16.3168	16.4091	16.489	16.5529	16.6115	16.7407	16.898		15.134	13.8912	13.4145	12.9073	12.5742	12.2866	12.0257	11.5581	11.1356		15.134	9.22645	8.76741	8.5097	8.31494	8.1774	8.07966	7.94871	7.86715
15.386	16.3946	16.4767	16.5157	16.5635	16.6075	16.652	16.762	16.9076		15.386	14.2135	13.2005	12.7714	12.4874	12.2316	11.9904	11.5435	11.1301		15.386	9.10511	8.7174	8.49002	8.30601	8.17273	8.07699	7.94784	7.86688
15.638	16.6211	16.6381	16.6252	16.64	16.6635	16.6938	16.7842	16.9178		15.638	13.377	12.9661	12.628	12.3963	12.1735	11.9527	11.5276	11.124		15.638	8.78665	8.66527	8.46923	8.29648	8.16773	8.07412	7.9469	7.86659
15.891	16.8853	16.7958	16.7351	16.7173	16.7203	16.7365	16.8072	16.9284		15.891	13.5447	12.7157	12.4787	12.3016	12.1125	11.9128	11.5106	11.1174		15.891	8.95627	8.61144	8.44742	8.2864	8.16241	8.07107	7.9459	7.86628
16.143	17.1058	16.945	16.843	16.7944	16.7775	16.7797	16.831	16.9396		16.143	12.9834	12.4541	12.325	12.204	12.049	11.8708	11.4924	11.1104		16.143	8.73302	8.55636	8.4247	8.27577	8.15678	8.06782	7.94483	7.86594
16.395	17.3501	17.082	16.9466	16.8703	16.8345	16.8232	16.8553	16.9512		16.395	11.9569	12.187	12.1686	12.1042	11.9834	11.8269	11.4732	11.1028		16.395	8.41523	8.5005	8.40115	8.26464	8.15085	8.0644	7.9437	7.86559
16.647	17.292	17.2042	17.0441	16.944	16.8908	16.8667	16.8801	16.9632		16.647	11.7427	11.92	12.0113	12.0028	11.9159	11.7814	11.4529	11.0948		16.647	8.16516	8.4443	8.37689	8.25302	8.14462	8.0608	7.94251	7.86521
16.899	17.4516	17.3098	17.1339	17.0147	16.9459	16.9099	16.9052	16.9756		16.899	11.0933	11.6589	11.8549	11.9007	11.8469	11.7343	11.4316	11.0862		16.899	8.42194	8.38821	8.352	8.24095	8.13812	8.05702	7.94126	7.86482
17.152	17.4487	17.3981	17.2148	17.0817	16.9993	16.9524	16.9306	16.9883		17.152	11.0156	11.409	11.7008	11.7983	11.7768	11.6859	11.4093	11.0773		17.152	8.08404	8.33265	8.3266	8.22846	8.13135	8.05307	7.93995	7.8644
17.404	17.3615	17.4687	17.2863	17.1443	17.0507	16.9941	16.9562	17.0013		17.404	10.212	11.1753	11.5509	11.6965	11.7058	11.6364	11.3862	11.0678		17.404	7.93521	8.27802	8.30078	8.21558	8.12432	8.04896	7.93857	7.86397
17.656	17.8148	17.5219	17.3479	17.2021	17.0998	17.0347	16.9818	17.0146		17.656	10.4379	10.9616	11.4063	11.5957	11.6344	11.5858	11.3622	11.058		17.656	7.74615	8.2247	8.27465	8.20234	8.11704	8.0447	7.93714	7.86351
17.908	17.9778	17.5584	17.4	17.2548	17.1462	17.074	17.0073	17.0281		17.908	9.83729	10.7711	11.2686	11.4966	11.5628	11.5345	11.3375	11.0477		17.908	7.43507	8.17302	8.2483	8.18877	8.10952	8.04027	7.93566	7.86304
18.161	17.5563	17.5799	17.4428	17.3021	17.1897	17.1118	17.0327	17.0419		18.161	10.2238	10.6057	11.1386	11.3996	11.4913	11.4826	11.312	11.037		18.161	7.08443	8.12328	8.22183	8.17491	8.10179	8.0357	7.93412	7.86254
18.413	17.5331	17.5889	17.4771	17.344	17.2301	17.1479	17.0578	17.0558		18.413	9.87906	10.4661	11.0173	11.3053	11.4202	11.4303	11.2859	11.0259		18.413	7.50948	8.07573	8.19532	8.16078	8.09384	8.03099	7.93252	7.86203
18.665	17.5969	17.5886	17.5039	17.3806	17.2674	17.1823	17.0826	17.0699		18.665	9.43255	10.3523	10.9053	11.214	11.3498	11.3776	11.2591	11.0144		18.665	7.81386	8.03058	8.16887	8.14643	8.0857	8.02614	7.93087	7.86149
18.917	17.8497	17.583	17.5242	17.412	17.3014	17.2148	17.107	17.084		18.917	9.79552	10.2631	10.803	11.1262	11.2803	11.3249	11.2318	11.0026		18.917	7.35461	7.98798	8.14257	8.13187	8.07737	8.02116	7.92917	7.86094
19.17	17.3907	17.5756	17.5388	17.4385	17.3322	17.2454	17.1309	17.0982		19.17	10.0455	10.1967	10.7106	11.042	11.2119	11.2723	11.204	10.9904		19.17	7.46926	7.94807	8.11649	8.11715	8.06887	8.01606	7.92741	7.86037
19.422	17.5157	17.5695	17.5488	17.4604	17.3599	17.2739	17.1542	17.1125		19.422	9.99789	10.1509	10.628	10.9617	11.145	11.2198	11.1758	10.9779		19.422	7.71933	7.91089	8.0907	8.10229	8.06021	8.01083	7.92561	7.85978
19.674	17.2889	17.5666	17.555	17.478	17.3844	17.3005	17.177	17.1268		19.674	10.1944	10.123	10.555	10.8856	11.0796	11.1677	11.1472	10.965		19.674	7.5839	7.87649	8.06529	8.08733	8.05141	8.00549	7.92376	7.85917
19.926	17.6058	17.5672	17.5581	17.4919	17.406	17.325	17.199	17.1411		19.926	9.91435	10.1104	10.4913	10.8137	11.0159	11.1161	11.1182	10.9518		19.926	7.48267	7.84483	8.04031	8.0723	8.04247	8.00005	7.92186	7.85854
20.178	17.5563	17.5707	17.5586	17.5024	17.4249	17.3476	17.2204	17.1553		20.178	9.82552	10.1102	10.4361	10.746	10.954	11.0651	11.089	10.9384		20.178	7.37473	7.81588	8.01582	8.05722	8.03342	7.9945	7.91992	7.85789
20.431	17.7888	17.5756	17.5569	17.5099	17.4411	17.3683	17.2411	17.1694		20.431	9.72434	10.1197	10.3889	10.6826	10.8942	11.0148	11.0595	10.9246		20.431	7.63821	7.78954	7.99188	8.04213	8.02426	7.98886	7.91793	7.85722
20.683	17.7307	17.5799	17.5533	17.5149	17.4549	17.3871	17.261	17.1834		20.683	10.0632	10.1364	10.3488	10.6234	10.8364	10.9654	11.0299	10.9106		20.683	7.86749	7.7657	7.96854	8.02705	8.015	7.98314	7.9159	7.85654
20.935	17.228	17.5814	17.548	17.5177	17.4666	17.4041	17.2801	17.1973		20.935	10.4379	10.1577	10.3151	10.5683	10.7808	10.9169	11.0002	10.8964		20.935	7.6248	7.74422	7.94583	8.01201	8.00567	7.97733	7.91383	7.85584
21.187	17.693	17.5783	17.5414	17.5189	17.4764	17.4195	17.2984	17.2111		21.187	10.2414	10.1814	10.2867	10.5173	10.7274	10.8694	10.9704	10.8819		21.187	7.90839	7.72496	7.92381	7.99704	7.99628	7.97145	7.91172	7.85512
21.44	17.3472	17.5691	17.5336	17.5188	17.4845	17.4333	17.3159	17.2247		21.44	9.97965	10.2053	10.263	10.47	10.6763	10.823	10.9406	10.8673		21.44	7.75285	7.70775	7.90248	7.98217	7.98683	7.9655	7.90958	7.85438
21.692	18.2656	17.5532	17.5251	17.5177	17.4911	17.4456	17.3325	17.238		21.692	10.295	10.2275	10.2429	10.4265	10.6275	10.7778	10.9108	10.8524		21.692	7.22589	7.69241	7.88189	7.96741	7.97733	7.95948	7.90739	7.85362
21.944	17.687	17.5312	17.5161	17.5161	17.4965	17.4566	17.3483	17.2512		21.944	10.5038	10.2463	10.2257	10.3864	10.5809	10.7338	10.8811	10.8373		21.944	7.90839	7.67876	7.86206	7.95279	7.96782	7.95342	7.90518	7.85285
22.196	17.1525	17.505	17.5073	17.5141	17.5009	17.4664	17.3634	17.2641		22.196	10.0632	10.2601	10.2107	10.3495	10.5367	10.6911	10.8516	10.8221		22.196	7.69184	7.66665	7.84299	7.93834	7.95828	7.9473	7.90292	7.85206
22.448	17.4751	17.4775	17.4991	17.512	17.5044	17.4751	17.3776	17.2768		22.448	10.7656	10.2679	10.1972	10.3156	10.4947	10.6498	10.8222	10.8067		22.448	7.54368	7.65588	7.8247	7.92406	7.94874	7.94114	7.90064	7.85125
22.701	17.135	17.4521	17.492	17.5102	17.5074	17.4827	17.391	17.2892		22.701	10.4915	10.269	10.1847	10.2845	10.4549	10.6098	10.7931	10.7912		22.701	7.53697	7.64632	7.8072	7.90999	7.93922	7.93495	7.89833	7.85043
22.953	17.9049	17.4322	17.4864	17.5087	17.5098	17.4895	17.4036	17.3014		22.953	10.7774	10.2631	10.1727	10.2559	10.4173	10.5712	10.7642	10.7756		22.953	7.51619	7.63779	7.79048	7.89615	7.92971	7.92873	7.89599	7.84959
23.205	17.0944	17.4206	17.4828	17.5077	17.5119	17.4955	17.4155	17.3132		23.205	10.3609	10.2503	10.1607	10.2296	10.3818	10.534	10.7355	10.7599		23.205	8.00962	7.63017	7.77455	7.88253	7.92023	7.92249	7.89362	7.84874
23.457	17.3266	17.4185	17.4814	17.5073	17.5139	17.5009	17.4266	17.3248		23.457	10.2597	10.2313	10.1487	10.2055	10.3484	10.4983	10.7073	10.7441		23.457	7.49607	7.62332	7.75939	7.86918	7.9108	7.91623	7.89123	7.84787
23.71	17.0624	17.4258	17.4821	17.5076	17.5157	17.5057	17.4371	17.336		23.71	10.3132	10.207	10.1363	10.1832	10.3169	10.4639	10.6793	10.7282		23.71	7.86749	7.61715	7.74501	7.85609	7.90142	7.90996	7.88881	7.84698
23.962	17.4662	17.4411	17.485	17.5085	17.5175	17.5099	17.4468	17.347		23.962	10.6285	10.1786	10.1235	10.1626	10.2874	10.431	10.6518	10.7123		23.962	7.55038	7.61154	7.73138	7.84328	7.89211	7.90369	7.88637	7.84608

## Sheet: Profile C
Profile C
Al2O3 (wt%)		Time (s)								CaO (wt%)		Time (s)
x (µm)	Initial	2	6	12	20	30	60	120		x (µm)	Initial	2	6	12	20	30	60	120
0	18.4515	18.0348	17.914	17.7866	17.6709	17.5757	17.4106	17.2456		0	7.48906	7.39976	7.72338	7.9165	8.00088	8.01562	7.95915	7.84751
0.252	18.4195	18.0473	17.9016	17.76	17.64	17.5446	17.3817	17.2208		0.252	7.30622	7.43561	7.75902	7.94565	8.02217	8.03031	7.96526	7.84991
0.504	18.5705	18.0435	17.8808	17.7278	17.6057	17.5112	17.3516	17.1955		0.504	7.15699	7.4752	7.79596	7.97528	8.04356	8.04498	7.97131	7.85227
0.756	18.2105	18.0231	17.8506	17.6899	17.5679	17.4756	17.3203	17.1698		0.756	6.95398	7.5186	7.83418	8.00536	8.06503	8.0596	7.97729	7.85459
1.007	17.6419	17.9876	17.8101	17.6461	17.5267	17.4378	17.288	17.1436		1.007	6.78526	7.56582	7.87362	8.03584	8.08656	8.07417	7.9832	7.85686
1.259	17.6679	17.9388	17.7589	17.5964	17.4822	17.3979	17.2546	17.1169		1.259	6.71736	7.61685	7.91426	8.06671	8.10812	8.08866	7.98905	7.85909
1.511	17.7144	17.8775	17.6968	17.5411	17.4347	17.3561	17.2201	17.0899		1.511	7.02859	7.67158	7.95604	8.09791	8.12968	8.10308	7.99481	7.86128
1.763	18.2887	17.8028	17.6241	17.4805	17.3842	17.3124	17.1847	17.0625		1.763	6.56813	7.72988	7.9989	8.1294	8.15123	8.11739	8.0005	7.86342
2.015	17.8971	17.7128	17.5414	17.415	17.3312	17.2669	17.1483	17.0348		2.015	6.90692	7.79155	8.04278	8.16116	8.17273	8.13159	8.0061	7.86551
2.267	18.0652	17.6056	17.4496	17.3454	17.2758	17.22	17.1111	17.0068		2.267	7.04876	7.85636	8.08762	8.19313	8.19417	8.14567	8.01161	7.86756
2.519	17.4969	17.4807	17.3502	17.2724	17.2185	17.1716	17.073	16.9785		2.519	6.98826	7.92401	8.13334	8.22526	8.21551	8.1596	8.01704	7.86956
2.77	17.5314	17.3397	17.2451	17.1968	17.1595	17.122	17.0342	16.95		2.77	7.41444	7.99416	8.17988	8.25752	8.23673	8.17338	8.02237	7.87152
3.022	17.0878	17.186	17.1363	17.1196	17.0994	17.0714	16.9947	16.9214		3.022	7.46217	8.06645	8.22713	8.28985	8.2578	8.187	8.0276	7.87343
3.274	16.9574	17.0244	17.0261	17.0417	17.0385	17.02	16.9545	16.8926		3.274	8.09875	8.14048	8.27503	8.32221	8.2787	8.20042	8.03272	7.87529
3.526	16.8503	16.8606	16.9171	16.964	16.9772	16.9679	16.9138	16.8637		3.526	7.86818	8.21582	8.32347	8.35453	8.2994	8.21365	8.03774	7.8771
3.778	16.5923	16.7005	16.8117	16.8876	16.9159	16.9155	16.8726	16.8347		3.778	8.23386	8.29206	8.37236	8.38677	8.31987	8.22667	8.04266	7.87886
4.03	16.7256	16.5502	16.7122	16.8133	16.855	16.8627	16.831	16.8058		4.03	8.8375	8.36876	8.4216	8.41888	8.34008	8.23947	8.04746	7.88057
4.282	16.3285	16.4158	16.6207	16.7417	16.7947	16.8099	16.7891	16.7769		4.282	8.76961	8.44551	8.4711	8.45079	8.36	8.25202	8.05214	7.88224
4.533	15.9723	16.3034	16.5388	16.6735	16.7354	16.7571	16.747	16.7481		4.533	9.34636	8.5219	8.52074	8.48246	8.37962	8.26432	8.05671	7.88385
4.785	15.7725	16.2176	16.4676	16.6091	16.6774	16.7046	16.7047	16.7195		4.785	9.21058	8.59756	8.57042	8.51383	8.3989	8.27636	8.06115	7.88542
5.037	15.7696	16.1615	16.4075	16.5488	16.6207	16.6524	16.6623	16.691		5.037	9.84783	8.67215	8.62003	8.54483	8.41781	8.28811	8.06547	7.88693
5.289	15.9637	16.1349	16.3584	16.4927	16.5656	16.6008	16.6199	16.6628		5.289	9.67843	8.74537	8.66945	8.57542	8.43633	8.29957	8.06966	7.88839
5.541	15.9289	16.1348	16.3195	16.4406	16.5122	16.5497	16.5775	16.635		5.541	9.75977	8.81694	8.71858	8.60553	8.45444	8.31073	8.07372	7.8898
5.793	16.0071	16.1556	16.2894	16.3925	16.4604	16.4992	16.5354	16.6074		5.793	9.29191	8.88668	8.7673	8.63511	8.47209	8.32157	8.07764	7.89115
6.045	16.2997	16.1896	16.2664	16.3479	16.4103	16.4495	16.4935	16.5803		6.045	9.47475	8.95441	8.81549	8.66409	8.48928	8.33208	8.08143	7.89246
6.296	16.2997	16.2287	16.2485	16.3063	16.3619	16.4005	16.4519	16.5537		6.296	9.8075	9.02001	8.86305	8.69242	8.50596	8.34224	8.08508	7.89371
6.548	16.2301	16.2651	16.2334	16.2672	16.315	16.3523	16.4108	16.5276		6.548	9.56281	9.08342	8.90984	8.72004	8.52213	8.35205	8.08858	7.89491
6.8	16.4938	16.2925	16.2191	16.2301	16.2696	16.305	16.3702	16.502		6.8	9.28519	9.14462	8.95576	8.7469	8.53775	8.3615	8.09194	7.89605
7.052	16.7718	16.3066	16.2036	16.1944	16.2254	16.2584	16.3302	16.4771		7.052	9.10168	9.20361	9.00069	8.77294	8.5528	8.37057	8.09515	7.89714
7.304	16.2329	16.3055	16.1852	16.1595	16.1824	16.2127	16.291	16.4529		7.304	8.98001	9.26046	9.04451	8.7981	8.56725	8.37925	8.09822	7.89818
7.556	16.3026	16.2889	16.1628	16.125	16.1403	16.1678	16.2524	16.4294		7.556	9.12252	9.31523	9.08711	8.82233	8.58109	8.38754	8.10113	7.89916
7.808	16.4299	16.2581	16.1355	16.0905	16.0991	16.1236	16.2148	16.4067		7.808	8.89128	9.36802	9.12837	8.84557	8.59429	8.39542	8.10388	7.90009
8.059	16.4561	16.2152	16.1029	16.0556	16.0585	16.0803	16.1782	16.3848		8.059	8.95245	9.41895	9.16819	8.86778	8.60683	8.40288	8.10648	7.90097
8.311	15.9694	16.1622	16.0653	16.0201	16.0183	16.0376	16.1425	16.3639		8.311	9.39342	9.46814	9.20644	8.88891	8.6187	8.40991	8.10892	7.90178
8.563	16.0419	16.1009	16.0232	15.9839	15.9785	15.9957	16.1081	16.3438		8.563	9.28519	9.51571	9.24303	8.9089	8.62986	8.41652	8.11121	7.90255
8.815	16.0157	16.0324	15.9774	15.9469	15.9389	15.9546	16.0749	16.3248		8.815	9.37997	9.56178	9.27784	8.92772	8.64031	8.42268	8.11333	7.90325
9.067	16.1344	15.9579	15.929	15.9091	15.8994	15.9142	16.043	16.3068		9.067	9.62398	9.60646	9.31077	8.94531	8.65003	8.42839	8.11528	7.90391
9.319	16.181	15.8788	15.8795	15.8707	15.8599	15.8747	16.0126	16.2898		9.319	9.80077	9.64983	9.34172	8.96164	8.659	8.43365	8.11708	7.9045
9.571	15.8333	15.7976	15.83	15.8315	15.8204	15.8359	15.9837	16.274		9.571	10.0656	9.69196	9.37059	8.97667	8.6672	8.43844	8.1187	7.90504
9.822	15.5176	15.718	15.7818	15.7918	15.7808	15.798	15.9564	16.2593		9.822	9.91572	9.73288	9.39728	8.99035	8.67463	8.44277	8.12016	7.90553
10.074	15.4279	15.6444	15.736	15.7517	15.7412	15.7612	15.9309	16.2458		10.074	10.3164	9.7726	9.42171	9.00267	8.68127	8.44662	8.12145	7.90595
10.326	15.5872	15.5815	15.6934	15.711	15.7016	15.7254	15.9071	16.2336		10.326	10.1806	9.81108	9.44378	9.01359	8.6871	8.44999	8.12258	7.90633
10.578	15.3643	15.5334	15.6542	15.67	15.662	15.6908	15.8853	16.2226		10.578	10.2216	9.84824	9.46341	9.02307	8.69213	8.45288	8.12353	7.90664
10.83	15.3063	15.5028	15.6185	15.6284	15.6227	15.6576	15.8654	16.2129		10.83	9.6381	9.88397	9.48052	9.0311	8.69633	8.45529	8.12431	7.9069
11.082	15.3874	15.4904	15.5857	15.5864	15.5837	15.6259	15.8476	16.2045		11.082	10.147	9.9181	9.49505	9.03765	8.69971	8.4572	8.12492	7.9071
11.334	15.2078	15.4943	15.5547	15.5437	15.5452	15.596	15.832	16.1975		11.334	9.93656	9.95043	9.50692	9.04271	8.70226	8.45863	8.12535	7.90725
11.585	15.2224	15.5102	15.5244	15.5003	15.5076	15.568	15.8187	16.1919		11.585	9.86867	9.9807	9.51608	9.04626	8.70397	8.45956	8.12562	7.90734
11.837	15.7436	15.5313	15.493	15.4563	15.4711	15.5423	15.8076	16.1876		11.837	10.0515	10.0086	9.52247	9.0483	8.70484	8.45999	8.12571	7.90737
12.089	15.5207	15.5499	15.4588	15.4116	15.436	15.519	15.7989	16.1847		12.089	9.86867	10.0338	9.52605	9.0488	8.70487	8.45993	8.12563	7.90734
12.341	15.978	15.558	15.4201	15.3664	15.4029	15.4985	15.7927	16.1832		12.341	9.909	10.056	9.52679	9.04778	8.70405	8.45938	8.12537	7.90726
12.593	15.7639	15.549	15.3756	15.321	15.3721	15.481	15.7891	16.1831		12.593	9.99773	10.0746	9.52464	9.04522	8.70239	8.45833	8.12495	7.90712
12.845	15.845	15.5185	15.3242	15.2758	15.3441	15.4669	15.788	16.1845		12.845	9.65827	10.0893	9.51961	9.04114	8.69989	8.45678	8.12435	7.90693
13.097	15.6537	15.4643	15.2656	15.2316	15.3194	15.4563	15.7895	16.1872		13.097	10.6901	10.0997	9.51166	9.03554	8.69656	8.45475	8.12357	7.90668
13.348	15.3266	15.3861	15.1999	15.1891	15.2987	15.4496	15.7936	16.1914		13.348	10.0656	10.1052	9.50081	9.02843	8.69239	8.45222	8.12263	7.90637
13.6	15.3788	15.2856	15.1283	15.1493	15.2825	15.447	15.8004	16.197		13.6	10.0448	10.1054	9.48706	9.01982	8.6874	8.44921	8.12152	7.90601
13.852	15.2918	15.165	15.0526	15.1135	15.2715	15.4489	15.8099	16.204		13.852	10.0045	10.0998	9.47043	9.00974	8.68159	8.44571	8.12023	7.90559
14.104	15.3557	15.0279	14.9757	15.083	15.2661	15.4554	15.8222	16.2124		14.104	10.3305	10.088	9.45095	8.99819	8.67498	8.44173	8.11878	7.90512
14.356	14.9504	14.879	14.9008	15.0592	15.2669	15.4667	15.837	16.2221		14.356	10.3775	10.0697	9.42867	8.98522	8.66756	8.43728	8.11716	7.90459
14.608	14.8579	14.7245	14.8318	15.0436	15.2746	15.483	15.8546	16.2332		14.608	10.7035	10.0444	9.40363	8.97085	8.65936	8.43236	8.11537	7.904
14.86	14.3372	14.5724	14.7731	15.0377	15.2894	15.5045	15.8748	16.2456		14.86	10.4185	10.012	9.37591	8.9551	8.65039	8.42697	8.11341	7.90336
15.111	14.3372	14.4324	14.7291	15.0429	15.3118	15.5311	15.8976	16.2593		15.111	11.2339	9.97219	9.34556	8.93801	8.64065	8.42113	8.1113	7.90266
15.363	14.048	14.315	14.704	15.0602	15.3421	15.563	15.9229	16.2743		15.363	11.6278	9.92489	9.31268	8.91962	8.63018	8.41483	8.10901	7.90191
15.615	13.9556	14.2314	14.7016	15.0909	15.3804	15.6001	15.9507	16.2905		15.615	11.8389	9.87011	9.27736	8.89998	8.61897	8.4081	8.10657	7.90111
15.867	13.8254	14.1923	14.7251	15.1354	15.4268	15.6422	15.9809	16.3078		15.867	11.5122	9.80791	9.2397	8.87912	8.60706	8.40092	8.10397	7.90024
16.119	13.6752	14.2064	14.7765	15.1942	15.4812	15.6894	16.0133	16.3264		16.119	11.1519	9.7385	9.19982	8.85708	8.59445	8.39332	8.10121	7.89933
16.371	13.8371	14.2802	14.8571	15.2672	15.5434	15.7414	16.048	16.346		16.371	11.5331	9.66218	9.15785	8.83393	8.58117	8.3853	8.09829	7.89836
16.623	13.5017	14.4159	14.9665	15.3541	15.6131	15.7978	16.0847	16.3667		16.623	11.6823	9.57936	9.11391	8.8097	8.56724	8.37687	8.09522	7.89734
16.874	14.1146	14.6112	15.1032	15.454	15.6896	15.8585	16.1234	16.3884		16.874	11.1385	9.49053	9.06815	8.78446	8.55268	8.36804	8.092	7.89626
17.126	14.6957	14.8591	15.2647	15.5656	15.7725	15.9231	16.1638	16.4111		17.126	10.5812	9.3963	9.02071	8.75825	8.53752	8.35882	8.08862	7.89514
17.378	14.8781	15.1486	15.447	15.6876	15.8611	15.9912	16.206	16.4347		17.378	10.4864	9.29736	8.97175	8.73113	8.52177	8.34922	8.0851	7.89395
17.63	15.2746	15.4662	15.6456	15.818	15.9544	16.0624	16.2497	16.4592		17.63	9.08151	9.19445	8.92142	8.70316	8.50545	8.33926	8.08144	7.89272
17.882	15.978	15.7976	15.855	15.9548	16.0516	16.1361	16.2947	16.4844		17.882	9.06807	9.08839	8.86989	8.67441	8.48861	8.32893	8.07764	7.89144
18.134	16.5575	16.1291	16.0697	16.0959	16.1517	16.2119	16.3409	16.5104		18.134	8.0853	8.98003	8.81733	8.64492	8.47125	8.31827	8.07369	7.8901
18.386	16.7227	16.4489	16.2841	16.239	16.2537	16.2893	16.3881	16.5371		18.386	8.3152	8.87025	8.7639	8.61477	8.4534	8.30727	8.06961	7.88871
18.638	16.6648	16.7474	16.4929	16.3818	16.3567	16.3677	16.4362	16.5644		18.638	7.90918	8.75992	8.70977	8.58401	8.4351	8.29594	8.06539	7.88727
18.889	17.1721	17.0166	16.6912	16.5223	16.4597	16.4467	16.485	16.5922		18.889	7.95624	8.64992	8.65512	8.5527	8.41636	8.28431	8.06105	7.88578
19.141	17.5548	17.2502	16.8752	16.6585	16.5616	16.5257	16.5343	16.6206		19.141	7.35327	8.54108	8.60011	8.52091	8.39722	8.27239	8.05657	7.88425
19.393	17.8534	17.4435	17.0418	16.7887	16.6616	16.6043	16.5839	16.6494		19.393	7.83457	8.4342	8.54492	8.48871	8.37771	8.26018	8.05198	7.88266
19.645	17.9319	17.594	17.1889	16.9114	16.7589	16.6819	16.6337	16.6786		19.645	6.99498	8.33004	8.48971	8.45615	8.35784	8.2477	8.04726	7.88102
19.897	18.4717	17.7022	17.3156	17.0255	16.8527	16.7582	16.6834	16.7081		19.897	7.74651	8.22925	8.43464	8.42329	8.33765	8.23497	8.04242	7.87934
20.149	18.1729	17.7712	17.4219	17.1302	16.9425	16.8326	16.733	16.7379		20.149	7.401	8.13243	8.37987	8.39021	8.31716	8.22199	8.03746	7.8776
20.401	17.5868	17.8075	17.5084	17.2251	17.0276	16.9049	16.7823	16.7679		20.401	7.25849	8.04009	8.32555	8.35695	8.29641	8.20879	8.0324	7.87582
20.652	17.9319	17.8189	17.5767	17.3098	17.1076	16.9747	16.8311	16.798		20.652	6.73081	7.95264	8.27182	8.32358	8.27543	8.19537	8.02722	7.87399
20.904	17.7635	17.8134	17.6288	17.3845	17.1824	17.0417	16.8793	16.8282		20.904	7.08304	7.8704	8.21882	8.29017	8.25423	8.18176	8.02195	7.87212
21.156	17.5055	17.7982	17.667	17.4496	17.2516	17.1057	16.9267	16.8584		21.156	7.29277	7.79361	8.16669	8.25676	8.23285	8.16796	8.01657	7.8702
21.408	18.0044	17.7785	17.6937	17.5056	17.3152	17.1665	16.9733	16.8886		21.408	6.99498	7.7224	8.11554	8.22341	8.21131	8.15398	8.01109	7.86823
21.66	17.9291	17.7581	17.7114	17.5532	17.3733	17.224	17.0188	16.9187		21.66	6.83903	7.65682	8.06548	8.19017	8.18965	8.13985	8.00552	7.86622
21.912	17.7926	17.7394	17.7223	17.5931	17.426	17.278	17.0633	16.9486		21.912	7.24504	7.59685	8.01662	8.15711	8.16789	8.12558	7.99986	7.86417
22.164	17.2937	17.724	17.7286	17.6264	17.4733	17.3286	17.1065	16.9784		22.164	7.08976	7.54239	7.96904	8.12427	8.14605	8.11118	7.99411	7.86207
22.415	17.7955	17.7128	17.7318	17.6537	17.5157	17.3757	17.1485	17.0079		22.415	7.01515	7.49327	7.92284	8.0917	8.12417	8.09666	7.98828	7.85993
22.667	17.7056	17.7064	17.7334	17.6761	17.5533	17.4193	17.1891	17.0372		22.667	7.04876	7.44927	7.87809	8.05945	8.10227	8.08205	7.98237	7.85774
22.919	17.6476	17.7048	17.7345	17.6943	17.5865	17.4596	17.2283	17.0661		22.919	6.97415	7.41014	7.83484	8.02756	8.08037	8.06734	7.97639	7.85552
23.171	17.6388	17.7072	17.7357	17.7091	17.6157	17.4966	17.266	17.0946		23.171	6.91365	7.37557	7.79314	7.99607	8.0585	8.05257	7.97034	7.85325
23.423	17.8015	17.713	17.7375	17.7212	17.6413	17.5304	17.3023	17.1228		23.423	7.37411	7.34525	7.75305	7.96503	8.03669	8.03774	7.96421	7.85094
23.675	17.6593	17.7209	17.7402	17.7311	17.6635	17.5612	17.3369	17.1505		23.675	7.59728	7.31883	7.71459	7.93447	8.01496	8.02287	7.95803	7.84859
23.927	17.7173	17.73	17.7437	17.7395	17.6828	17.5891	17.3701	17.1777		23.927	7.29277	7.29598	7.67778	7.90443	7.99333	8.00797	7.95178	7.8462
24.178	17.7056	17.7397	17.7481	17.7466	17.6994	17.6143	17.4016	17.2044		24.178	7.44133	7.27634	7.64264	7.87493	7.97182	7.99305	7.94548	7.84378
24.43	18.0393	17.7494	17.7532	17.7528	17.7138	17.637	17.4316	17.2305		24.43	7.17715	7.25959	7.60917	7.84602	7.95047	7.97813	7.93913	7.84131
24.682	17.4561	17.7589	17.7587	17.7583	17.7262	17.6573	17.46	17.2561		24.682	7.02859	7.24538	7.57737	7.81771	7.92927	7.96322	7.93273	7.83881
24.934	17.81	17.7681	17.7644	17.7633	17.737	17.6755	17.4869	17.2811		24.934	7.17715	7.23343	7.54722	7.79004	7.90827	7.94834	7.92629	7.83627

## Sheet: Concentration Variance
Concentration variance
Concetration variance (σ2) and normalized concentration variance (σn2) computed in 1-second steps from the finite difference diffusion model
Profile A								Profile B								Profile C
Time (s)	σ2(Al2O3)	σn2(Al2O3)	σ2(FeO)	σn2(FeO)	σ2(CaO)	σn2(CaO)		Time (s)	σ2(Al2O3)	σn2(Al2O3)	σ2(FeO)	σn2(FeO)	σ2(CaO)	σn2(CaO)		Time (s)	σ2(Al2O3)	σn2(Al2O3)	σ2(CaO)	σn2(CaO)
1	0.207362	0.702631	1.25149	0.560953	0.271724	0.403945		1	0.50895	0.865022	2.99549	0.851595	0.388471	0.595891		1	1.44832	0.878254	1.27852	0.585245
2	0.172237	0.583615	0.912469	0.408995	0.205767	0.305894		2	0.479929	0.815696	2.67317	0.759961	0.272757	0.418392		2	1.33616	0.810239	0.951276	0.435447
3	0.147832	0.500917	0.751302	0.336755	0.164497	0.244541		3	0.455361	0.773941	2.41909	0.687728	0.199522	0.306055		3	1.24955	0.757715	0.741798	0.339558
4	0.130173	0.441084	0.660205	0.295923	0.134001	0.199205		4	0.433743	0.737199	2.2055	0.627006	0.150397	0.2307		4	1.17936	0.715157	0.592622	0.271273
5	0.117009	0.396476	0.601048	0.269407	0.110607	0.164428		5	0.414304	0.70416	2.02021	0.574331	0.116116	0.178116		5	1.12061	0.679531	0.481441	0.22038
6	0.106938	0.362353	0.558199	0.2502	0.0923289	0.137256		6	0.396568	0.674015	1.85683	0.527884	0.091457	0.14029		6	1.07015	0.648928	0.396348	0.181429
7	0.0990556	0.335643	0.524491	0.235092	0.0778436	0.115722		7	0.380218	0.646226	1.71142	0.486543	0.0732733	0.112397		7	1.02588	0.622089	0.329989	0.151053
8	0.0927546	0.314293	0.496341	0.222474	0.0662201	0.0984428		8	0.365032	0.620415	1.5812	0.449523	0.0595804	0.0913927		8	0.98641	0.598152	0.277465	0.12701
9	0.0876198	0.296894	0.471832	0.211488	0.0567876	0.0844204		9	0.350847	0.596307	1.46408	0.416226	0.0490792	0.0752846		9	0.950731	0.576516	0.235367	0.107739
10	0.0833604	0.282461	0.449877	0.201648	0.049055	0.0729252		10	0.337542	0.573693	1.35836	0.386171	0.0408951	0.0627306		10	0.91813	0.556747	0.20125	0.0921224
11	0.0797686	0.270291	0.429833	0.192663	0.0426573	0.0634143		11	0.325018	0.552407	1.26264	0.358958	0.0344244	0.052805		11	0.888081	0.538526	0.173326	0.0793401
12	0.0766934	0.25987	0.411299	0.184356	0.0373194	0.055479		12	0.313199	0.532319	1.17573	0.33425	0.0292419	0.0448553		12	0.860184	0.52161	0.150263	0.068783
13	0.0740229	0.250822	0.394015	0.176609	0.0328314	0.0488071		13	0.302019	0.513317	1.09662	0.31176	0.0250423	0.0384134		13	0.834135	0.505813	0.131056	0.0599909
14	0.0716733	0.24286	0.377803	0.169342	0.0290313	0.0431579		14	0.291424	0.49531	1.02444	0.291241	0.021603	0.0331377		14	0.809689	0.49099	0.114937	0.0526123
15	0.0695811	0.235771	0.362536	0.162499	0.0257926	0.0383433		15	0.281368	0.478218	0.958441	0.272478	0.0187591	0.0287753		15	0.786655	0.477022	0.101312	0.0463758
16	0.0676971	0.229387	0.348117	0.156036	0.0230159	0.0342155		16	0.271809	0.461973	0.897967	0.255285	0.0163867	0.0251362		16	0.764873	0.463814	0.0897208	0.0410697
17	0.0659835	0.223581	0.334472	0.14992	0.020622	0.0306566		17	0.262713	0.446512	0.842447	0.239502	0.0143916	0.0220759		17	0.744214	0.451286	0.0797978	0.0365275
18	0.0644102	0.21825	0.321538	0.144122	0.0185472	0.0275723		18	0.254046	0.431781	0.791381	0.224984	0.0127015	0.0194834		18	0.724567	0.439372	0.0712546	0.0326168
19	0.0629539	0.213315	0.309263	0.138621	0.0167405	0.0248864		19	0.24578	0.417732	0.74433	0.211608	0.01126	0.0172722		19	0.70584	0.428017	0.0638601	0.029232
20	0.0615956	0.208713	0.297603	0.133394	0.0151599	0.0225367		20	0.237889	0.404321	0.700906	0.199262	0.010023	0.0153746		20	0.687954	0.41717	0.057428	0.0262877
21	0.0603205	0.204392	0.286516	0.128424	0.0137714	0.0204726		21	0.23035	0.391508	0.660766	0.187851	0.00895519	0.0137367		21	0.670839	0.406792	0.0518071	0.0237147
22	0.0591163	0.200312	0.275966	0.123696	0.0125467	0.018652		22	0.223142	0.379256	0.623606	0.177287	0.0080287	0.0123155		22	0.654436	0.396845	0.0468739	0.0214566
23	0.0579732	0.196438	0.26592	0.119193	0.0114625	0.0170401		23	0.216243	0.367532	0.589155	0.167492	0.00722087	0.0110764		23	0.638692	0.387298	0.0425266	0.0194666
24	0.0568832	0.192745	0.256349	0.114903	0.0104992	0.0156081		24	0.209638	0.356305	0.557172	0.1584	0.00651335	0.00999108		24	0.62356	0.378122	0.0386813	0.0177064
25	0.0558399	0.18921	0.247224	0.110813	0.00964053	0.0143316		25	0.203308	0.345547	0.527441	0.149948	0.00589108	0.00903656		25	0.609	0.369293	0.0352678	0.0161439
26	0.0548377	0.185814	0.23852	0.106912	0.00887267	0.0131901		26	0.197239	0.335231	0.499768	0.14208	0.00534168	0.00819382		26	0.594974	0.360788	0.0322277	0.0147523
27	0.0538722	0.182542	0.230213	0.103188	0.00818397	0.0121663		27	0.191416	0.325334	0.473978	0.134749	0.00485488	0.0074471		27	0.58145	0.352587	0.0295117	0.013509
28	0.0529397	0.179383	0.222279	0.0996319	0.00756452	0.0112454		28	0.185826	0.315833	0.449917	0.127908	0.00442211	0.00678325		28	0.568397	0.344672	0.0270781	0.012395
29	0.0520372	0.176325	0.2147	0.0962345	0.00700586	0.0104149		29	0.180457	0.306708	0.427442	0.121519	0.00403616	0.00619123		29	0.555788	0.337026	0.0248916	0.0113941
30	0.051162	0.173359	0.207455	0.092987	0.00650072	0.00966397		30	0.175297	0.297938	0.406425	0.115544	0.00369099	0.00566175		30	0.5436	0.329635	0.022922	0.0104926
31	0.0503119	0.170479	0.200526	0.0898812	0.00604286	0.00898332		31	0.170335	0.289505	0.386752	0.109951	0.00338144	0.00518692		31	0.531808	0.322484	0.0211435	0.00967845
32	0.0494851	0.167677	0.193896	0.0869096	0.0056269	0.00836495		32	0.165563	0.281393	0.368317	0.10471	0.00310313	0.00476002		32	0.520393	0.315562	0.0195339	0.00894163
33	0.04868	0.164949	0.18755	0.0840651	0.00524815	0.00780191		33	0.160969	0.273587	0.351026	0.0997941	0.00285232	0.00437529		33	0.509336	0.308857	0.0180739	0.00827333
34	0.0478952	0.16229	0.181472	0.0813409	0.00490257	0.00728816		34	0.156546	0.26607	0.334791	0.0951787	0.00262579	0.00402781		34	0.498619	0.302359	0.016747	0.00766593
35	0.0471296	0.159696	0.175649	0.078731	0.0045866	0.00681844		35	0.152286	0.258829	0.319534	0.0908412	0.00242076	0.0037133		35	0.488226	0.296057	0.0155386	0.00711281
36	0.0463821	0.157163	0.170068	0.0762293	0.00429715	0.00638815		36	0.148181	0.251851	0.305183	0.0867614	0.00223482	0.00342808		36	0.478143	0.289942	0.0144362	0.00660819
37	0.0456518	0.154688	0.164716	0.0738305	0.0040315	0.00599323		37	0.144223	0.245124	0.291673	0.0829204	0.00206588	0.00316894		37	0.468355	0.284007	0.0134288	0.00614703
38	0.044938	0.152269	0.159582	0.0715294	0.00378726	0.00563013		38	0.140405	0.238636	0.278942	0.0793011	0.00191212	0.00293308		38	0.45885	0.278243	0.0125066	0.00572488
39	0.0442399	0.149904	0.154656	0.069321	0.00356231	0.00529573		39	0.136722	0.232376	0.266936	0.075888	0.00177194	0.00271806		39	0.449615	0.272643	0.011661	0.00533784
40	0.0435569	0.14759	0.149926	0.0672009	0.0033548	0.00498724		40	0.133168	0.226334	0.255605	0.0726667	0.00164395	0.00252172		40	0.440639	0.267201	0.0108847	0.00498246
41	0.0428884	0.145325	0.145383	0.0651647	0.00316307	0.00470221		41	0.129735	0.220501	0.244902	0.0696239	0.00152691	0.00234218		41	0.431913	0.261909	0.0101708	0.00465568
42	0.042234	0.143107	0.141018	0.0632084	0.00298564	0.00443846		42	0.126421	0.214867	0.234785	0.0667476	0.00141972	0.00217777		42	0.423425	0.256762	0.00951348	0.0043548
43	0.0415931	0.140935	0.136823	0.0613281	0.00282123	0.00419404		43	0.123218	0.209424	0.225214	0.0640267	0.00132144	0.00202702		43	0.415166	0.251754	0.00890748	0.0040774
44	0.0409652	0.138808	0.13279	0.0595202	0.00266864	0.00396721		44	0.120123	0.204163	0.216153	0.0614508	0.00123121	0.0018886		44	0.407129	0.24688	0.00834809	0.00382134
45	0.0403501	0.136724	0.128911	0.0577814	0.00252685	0.00375642		45	0.11713	0.199077	0.207569	0.0590104	0.00114826	0.00176136		45	0.399303	0.242135	0.00783112	0.0035847
46	0.0397473	0.134681	0.125178	0.0561084	0.00239492	0.00356029		46	0.114236	0.194158	0.199432	0.0566969	0.00107192	0.00164427		46	0.391683	0.237514	0.00735281	0.00336575
47	0.0391565	0.132679	0.121586	0.0544981	0.002272	0.00337756		47	0.111437	0.1894	0.191711	0.0545021	0.00100159	0.00153638		47	0.38426	0.233012	0.00690979	0.00316296
48	0.0385773	0.130717	0.118127	0.0529478	0.00215734	0.00320711		48	0.108728	0.184796	0.184383	0.0524186	0.000936726	0.00143688		48	0.377026	0.228626	0.00649903	0.00297494
49	0.0380095	0.128793	0.114796	0.0514546	0.00205027	0.00304793		49	0.106105	0.180339	0.177421	0.0504395	0.000876839	0.00134502		49	0.369977	0.224351	0.00611781	0.00280043
50	0.0374526	0.126906	0.111586	0.050016	0.00195016	0.0028991		50	0.103567	0.176024	0.170804	0.0485583	0.000821496	0.00126012		50	0.363105	0.220184	0.00576365	0.00263832
51	0.0369065	0.125055	0.108493	0.0486296	0.00185645	0.0027598		51	0.101108	0.171845	0.16451	0.0467691	0.000770303	0.0011816		51	0.356404	0.216121	0.00543434	0.00248757
52	0.0363709	0.12324	0.105511	0.0472931	0.00176866	0.00262929		52	0.0987263	0.167797	0.158521	0.0450663	0.000722907	0.0011089		52	0.349868	0.212158	0.00512786	0.00234728
53	0.0358455	0.12146	0.102636	0.0460042	0.00168631	0.00250687		53	0.0964184	0.163875	0.152818	0.0434449	0.000678989	0.00104153		53	0.343493	0.208292	0.00484238	0.0022166
54	0.0353301	0.119714	0.0998618	0.0447609	0.001609	0.00239193		54	0.0941816	0.160073	0.147384	0.0419001	0.000638258	0.00097905		54	0.337272	0.20452	0.00457625	0.00209478
55	0.0348243	0.118	0.0971854	0.0435612	0.00153634	0.00228392		55	0.0920131	0.156387	0.142203	0.0404273	0.000600454	0.000921061		55	0.331202	0.200838	0.00432794	0.00198112
56	0.0343281	0.116318	0.0946021	0.0424033	0.00146799	0.00218232		56	0.0899102	0.152813	0.137262	0.0390225	0.000565338	0.000867195		56	0.325276	0.197245	0.0040961	0.00187499
57	0.0338411	0.114668	0.092108	0.0412854	0.00140365	0.00208666		57	0.0878707	0.149347	0.132546	0.0376819	0.000532695	0.000817122		57	0.319491	0.193737	0.00387947	0.00177583
58	0.0333632	0.113049	0.0896994	0.0402058	0.00134301	0.00199652		58	0.085892	0.145984	0.128043	0.0364017	0.000502327	0.00077054		58	0.313843	0.190312	0.00367689	0.0016831
59	0.0328941	0.11146	0.0873726	0.0391629	0.00128582	0.0019115		59	0.0839719	0.14272	0.123741	0.0351787	0.000474057	0.000727174		59	0.308326	0.186967	0.00348734	0.00159633
60	0.0324337	0.109899	0.0851243	0.0381551	0.00123184	0.00183126		60	0.0821083	0.139553	0.119629	0.0340098	0.00044772	0.000686775		60	0.302938	0.183699	0.00330984	0.00151508
61	0.0319816	0.108368	0.0829513	0.0371811	0.00118085	0.00175545		61	0.0802991	0.136478	0.115697	0.0328919	0.000423167	0.000649113		61	0.297673	0.180507	0.00314351	0.00143895
62	0.0315379	0.106864	0.0808504	0.0362394	0.00113264	0.00168378		62	0.0785423	0.133492	0.111935	0.0318223	0.000400264	0.00061398		62	0.292529	0.177388	0.00298756	0.00136756
63	0.0311022	0.105388	0.0788187	0.0353288	0.00108703	0.00161597		63	0.076836	0.130592	0.108334	0.0307985	0.000378883	0.000581185		63	0.287503	0.174339	0.00284125	0.00130058
64	0.0306743	0.103938	0.0768535	0.0344479	0.00104384	0.00155177		64	0.0751785	0.127775	0.104885	0.029818	0.000358913	0.000550551		64	0.282589	0.17136	0.00270389	0.00123771
65	0.0302542	0.102514	0.0749521	0.0335957	0.00100292	0.00149094		65	0.073568	0.125038	0.10158	0.0288786	0.000340248	0.000521919		65	0.277786	0.168448	0.00257485	0.00117864
66	0.0298416	0.101116	0.073112	0.0327709	0.000964124	0.00143327		66	0.0720029	0.122378	0.0984132	0.0279781	0.000322791	0.000495142		66	0.273091	0.1656	0.00245357	0.00112312
67	0.0294363	0.0997431	0.0713307	0.0319724	0.000927314	0.00137855		67	0.0704816	0.119792	0.0953759	0.0271147	0.000306455	0.000470084		67	0.268499	0.162816	0.0023395	0.00107091
68	0.0290383	0.0983943	0.069606	0.0311994	0.000892366	0.00132659		68	0.0690025	0.117278	0.092462	0.0262863	0.000291159	0.00044662		68	0.264009	0.160093	0.00223216	0.00102177
69	0.0286473	0.0970695	0.0679356	0.0304506	0.000859164	0.00127723		69	0.0675643	0.114834	0.0896654	0.0254912	0.000276828	0.000424637		69	0.259617	0.15743	0.00213109	0.000975509
70	0.0282632	0.0957679	0.0663174	0.0297254	0.000827602	0.00123031		70	0.0661655	0.112456	0.0869802	0.0247278	0.000263393	0.000404029		70	0.25532	0.154824	0.00203588	0.000931925
71	0.0278858	0.0944892	0.0647496	0.0290226	0.00079758	0.00118568		71	0.0648048	0.110144	0.084401	0.0239946	0.000250791	0.000384698		71	0.251117	0.152275	0.00194613	0.000890844
72	0.027515	0.0932329	0.06323	0.0283415	0.000769007	0.00114321		72	0.0634809	0.107893	0.0819226	0.02329	0.000238963	0.000366555		72	0.247004	0.149781	0.00186149	0.0008521
73	0.0271507	0.0919984	0.061757	0.0276813	0.000741797	0.00110275		73	0.0621925	0.105704	0.0795401	0.0226127	0.000227856	0.000349518		73	0.242979	0.147341	0.00178163	0.000815542
74	0.0267927	0.0907853	0.0603288	0.0270411	0.00071587	0.00106421		74	0.0609386	0.103572	0.0772489	0.0219613	0.000217421	0.00033351		74	0.23904	0.144952	0.00170623	0.000781028
75	0.0264409	0.0895931	0.0589437	0.0264202	0.000691152	0.00102747		75	0.0597179	0.101498	0.0750448	0.0213347	0.00020761	0.000318461		75	0.235184	0.142614	0.00163501	0.000748428
76	0.0260951	0.0884214	0.0576001	0.025818	0.000667575	0.000992418		76	0.0585294	0.0994778	0.0729236	0.0207316	0.000198381	0.000304305		76	0.23141	0.140325	0.00156771	0.000717619
77	0.0257552	0.0872698	0.0562965	0.0252337	0.000645074	0.000958968		77	0.057372	0.0975107	0.0708815	0.0201511	0.000189696	0.000290983		77	0.227715	0.138084	0.00150407	0.000688489
78	0.0254211	0.0861377	0.0550315	0.0246667	0.00062359	0.000927029		78	0.0562448	0.0955948	0.0689148	0.019592	0.000181518	0.000278438		78	0.224096	0.13589	0.00144387	0.000660931
79	0.0250927	0.0850249	0.0538036	0.0241163	0.000603065	0.000896517		79	0.0551467	0.0937284	0.0670201	0.0190533	0.000173813	0.000266618		79	0.220553	0.133742	0.00138689	0.00063485
80	0.0247698	0.0839309	0.0526115	0.023582	0.000583449	0.000867355		80	0.0540768	0.09191	0.0651941	0.0185342	0.000166549	0.000255476		80	0.217083	0.131637	0.00133294	0.000610153
81	0.0244524	0.0828553	0.0514539	0.0230631	0.000564691	0.00083947		81	0.0530342	0.090138	0.0634338	0.0180338	0.000159698	0.000244967		81	0.213684	0.129576	0.00128182	0.000586756
82	0.0241403	0.0817978	0.0503296	0.0225592	0.000546747	0.000812793		82	0.0520181	0.0884111	0.0617362	0.0175511	0.000153233	0.00023505		82	0.210354	0.127557	0.00123338	0.000564579
83	0.0238334	0.0807579	0.0492375	0.0220696	0.000529572	0.000787262		83	0.0510277	0.0867277	0.0600986	0.0170856	0.000147129	0.000225687		83	0.207092	0.125579	0.00118744	0.00054355
84	0.0235316	0.0797352	0.0481763	0.021594	0.000513127	0.000762815		84	0.0500621	0.0850865	0.0585183	0.0166363	0.000141363	0.000216842		84	0.203896	0.123641	0.00114385	0.000523598
85	0.0232348	0.0787296	0.0471451	0.0211318	0.000497375	0.000739398		85	0.0491205	0.0834862	0.0569929	0.0162027	0.000135913	0.000208482		85	0.200764	0.121742	0.00110248	0.000504662
86	0.0229429	0.0777405	0.0461428	0.0206825	0.000482279	0.000716956		86	0.0482023	0.0819256	0.05552	0.0157839	0.000130759	0.000200576		86	0.197695	0.119881	0.0010632	0.000486679
87	0.0226558	0.0767676	0.0451683	0.0202457	0.000467807	0.000695442		87	0.0473067	0.0804034	0.0540974	0.0153795	0.000125882	0.000193096		87	0.194687	0.118057	0.00102587	0.000469595
88	0.0223734	0.0758107	0.0442208	0.019821	0.000453927	0.000674808		88	0.046433	0.0789184	0.0527229	0.0149887	0.000121266	0.000186014		88	0.191739	0.116269	0.0009904	0.000453356
89	0.0220956	0.0748694	0.0432993	0.019408	0.000440609	0.00065501		89	0.0455806	0.0774697	0.0513946	0.0146111	0.000116893	0.000179307		89	0.188849	0.114517	0.000956668	0.000437915
90	0.0218223	0.0739433	0.042403	0.0190062	0.000427827	0.000636008		90	0.0447488	0.0760559	0.0501104	0.014246	0.00011275	0.000172951		90	0.186016	0.112799	0.000924576	0.000423225
91	0.0215534	0.0730322	0.041531	0.0186154	0.000415554	0.000617762		91	0.043937	0.0746762	0.0488687	0.013893	0.000108821	0.000166925		91	0.183238	0.111114	0.000894032	0.000409244
92	0.0212888	0.0721358	0.0406824	0.018235	0.000403765	0.000600237		92	0.0431446	0.0733295	0.0476676	0.0135515	0.000105095	0.000161209		92	0.180514	0.109463	0.000864948	0.000395931
93	0.0210285	0.0712538	0.0398566	0.0178649	0.000392437	0.000583397		93	0.0423711	0.0720148	0.0465055	0.0132212	0.000101558	0.000155783		93	0.177843	0.107843	0.000837242	0.000383248
94	0.0207724	0.0703859	0.0390528	0.0175046	0.000381549	0.000567211		94	0.0416158	0.0707311	0.0453809	0.0129015	9.81988e-05	0.000150631		94	0.175224	0.106255	0.000810837	0.000371161
95	0.0205203	0.0695317	0.0382702	0.0171538	0.000371079	0.000551647		95	0.0408784	0.0694777	0.0442922	0.0125919	9.50076e-05	0.000145736		95	0.172655	0.104697	0.00078566	0.000359637
96	0.0202723	0.0686912	0.0375082	0.0168122	0.000361009	0.000536676		96	0.0401581	0.0682535	0.0432381	0.0122923	9.19741e-05	0.000141083		96	0.170135	0.103169	0.000761645	0.000348643
97	0.0200281	0.0678639	0.036766	0.0164796	0.000351319	0.000522271		97	0.0394546	0.0670579	0.0422171	0.012002	8.90891e-05	0.000136657		97	0.167663	0.10167	0.000738726	0.000338152
98	0.0197878	0.0670496	0.0360432	0.0161556	0.000341993	0.000508407		98	0.0387674	0.0658898	0.041228	0.0117208	8.63439e-05	0.000132446		98	0.165238	0.100199	0.000716845	0.000328136
99	0.0195512	0.0662481	0.0353389	0.0158399	0.000333014	0.000495058		99	0.0380959	0.0647486	0.0402695	0.0114483	8.37303e-05	0.000128437		99	0.162858	0.0987561	0.000695946	0.00031857
100	0.0193184	0.0654591	0.0346528	0.0155324	0.000324366	0.000482202		100	0.0374398	0.0636335	0.0393405	0.0111842	8.12408e-05	0.000124618		100	0.160524	0.0973404	0.000675975	0.000309428
101	0.0190892	0.0646824	0.0339841	0.0152326	0.000316034	0.000469816		101	0.0367986	0.0625437	0.0384398	0.0109282	7.88682e-05	0.000120979		101	0.158233	0.0959512	0.000656884	0.000300689
102	0.0188635	0.0639177	0.0333323	0.0149405	0.000308005	0.00045788		102	0.0361719	0.0614786	0.0375664	0.0106799	7.6606e-05	0.000117509		102	0.155984	0.0945878	0.000638626	0.000292331
103	0.0186413	0.0631649	0.032697	0.0146557	0.000300265	0.000446374		103	0.0355593	0.0604374	0.0367193	0.010439	7.44479e-05	0.000114199		103	0.153778	0.0932498	0.000621157	0.000284335
104	0.0184225	0.0624236	0.0320776	0.0143781	0.000292802	0.000435279		104	0.0349604	0.0594195	0.0358974	0.0102054	7.2388e-05	0.000111039		104	0.151612	0.0919364	0.000604435	0.00027668
105	0.0182071	0.0616937	0.0314735	0.0141073	0.000285603	0.000424577		105	0.0343749	0.0584242	0.0350999	0.00997864	7.04209e-05	0.000108021		105	0.149486	0.0906473	0.000588422	0.000269351
106	0.017995	0.0609749	0.0308845	0.0138433	0.000278658	0.000414252		106	0.0338022	0.057451	0.0343258	0.00975857	6.85415e-05	0.000105139		106	0.147399	0.0893817	0.000573082	0.000262328
107	0.0177861	0.060267	0.0303098	0.0135857	0.000271954	0.000404288		107	0.0332422	0.0564991	0.0335743	0.00954492	6.67449e-05	0.000102383		107	0.14535	0.0881392	0.000558379	0.000255598
108	0.0175804	0.0595699	0.0297493	0.0133345	0.000265484	0.000394668		108	0.0326944	0.0555681	0.0328446	0.00933747	6.50266e-05	9.97469e-05		108	0.143338	0.0869194	0.000544282	0.000249145
109	0.0173777	0.0588834	0.0292024	0.0130893	0.000259235	0.000385379		109	0.0321586	0.0546574	0.0321358	0.00913598	6.33824e-05	9.72248e-05		109	0.141363	0.0857216	0.00053076	0.000242956
110	0.0171782	0.0582071	0.0286686	0.0128501	0.0002532	0.000376407		110	0.0316344	0.0537664	0.0314473	0.00894024	6.18083e-05	9.48103e-05		110	0.139423	0.0845453	0.000517783	0.000237016
111	0.0169816	0.057541	0.0281477	0.0126166	0.000247369	0.000367739		111	0.0311214	0.0528946	0.0307783	0.00875006	6.03006e-05	9.24975e-05		111	0.137519	0.0833902	0.000505326	0.000231313
112	0.0167879	0.0568849	0.0276393	0.0123887	0.000241734	0.000359362		112	0.0306195	0.0520415	0.0301282	0.00856523	5.88556e-05	9.0281e-05		112	0.135648	0.0822558	0.000493361	0.000225836
113	0.0165972	0.0562385	0.0271429	0.0121662	0.000236287	0.000351265		113	0.0301282	0.0512065	0.0294962	0.00838556	5.74702e-05	8.81559e-05		113	0.13381	0.0811416	0.000481865	0.000220574
114	0.0164093	0.0556017	0.0266582	0.011949	0.000231021	0.000343436		114	0.0296474	0.0503893	0.0288818	0.00821089	5.61412e-05	8.61172e-05		114	0.132005	0.0800471	0.000470815	0.000215516
115	0.0162241	0.0549743	0.026185	0.0117368	0.000225927	0.000335864		115	0.0291767	0.0495893	0.0282844	0.00804104	5.48656e-05	8.41606e-05		115	0.130232	0.0789719	0.000460189	0.000210652
116	0.0160417	0.0543562	0.0257227	0.0115297	0.000221	0.000328538		116	0.0287159	0.0488061	0.0277033	0.00787583	5.36408e-05	8.22818e-05		116	0.128491	0.0779157	0.000449966	0.000205972
117	0.0158619	0.0537471	0.0252712	0.0113273	0.000216232	0.00032145		117	0.0282647	0.0480393	0.027138	0.00771512	5.24641e-05	8.04767e-05		117	0.126779	0.076878	0.000440128	0.000201469
118	0.0156848	0.053147	0.0248302	0.0111296	0.000211617	0.00031459		118	0.0278229	0.0472884	0.0265879	0.00755876	5.1333e-05	7.87417e-05		118	0.125098	0.0758585	0.000430656	0.000197133
119	0.0155103	0.0525556	0.0243992	0.0109364	0.00020715	0.000307949		119	0.0273902	0.046553	0.0260527	0.00740659	5.02453e-05	7.70732e-05		119	0.123446	0.0748566	0.000421532	0.000192957
120	0.0153383	0.0519727	0.0239782	0.0107477	0.000202824	0.000301518		120	0.0269665	0.0458327	0.0255317	0.00725847	4.91987e-05	7.54679e-05		120	0.121822	0.0738722	0.000412741	0.000188932
